# Supplementary material for: Global research trends and hot spots on autophagy and kidney diseases: a bibliometric analysis from 2000 to 2022
Source: Front Pharmacol. 2023 Nov 30;14:1275792. doi: 10.3389/fphar.2023.1275792 (PMC10719858; doi:10.3389/fphar.2023.1275792)
Supplement: Supplementary file 1 [file DataSheet1.ZIP]

Archive with 4 entries (3 files):
- Raw data/
- Raw data/savedrecs-filtered.txt
- Raw data/savedrecs.txt
- Raw data/Search result.png
