# Supplementary material for: Global research trends and hot spots on autophagy and kidney diseases: a bibliometric analysis from 2000 to 2022
Source: Front Pharmacol. 2023 Nov 30;14:1275792. doi: 10.3389/fphar.2023.1275792 (PMC10719858; doi:10.3389/fphar.2023.1275792)
Supplement: Supplementary file 1 [file DataSheet1.ZIP › Raw data/savedrecs-filtered.txt]

FN Clarivate Analytics Web of Science
VR 1.0
PT J
AU Jiang, YT
   Zhao, Y
   Zhu, XD
   Liu, YQ
   Wu, BB
   Guo, YF
   Liu, BC
   Zhang, XL
AF Jiang, Yuteng
   Zhao, Yu
   Zhu, Xiaodong
   Liu, Yuqiu
   Wu, Beibei
   Guo, Yinfeng
   Liu, Bicheng
   Zhang, Xiaoliang
TI Effects of autophagy on macrophage adhesion and migration in diabetic
   nephropathy
SO RENAL FAILURE
LA English
DT Article
DE Macrophages; high glucose; autophagy; adhesion; migration
ID UP-REGULATION; RENAL INJURY; PODOCYTES; PROTECTS; CELLS
AB Objective: Macrophage infiltration in kidney is a major pathological feature of diabetic nephropathy (DN), which has been demonstrated associate with macrophages autophagy homeostasis. However, the relationships between autophagy and the infiltration response related of macrophages adhesion and migration are unknown. This study aims to investigate the impact of macrophages adhesion and migration by modulating autophagy. Methods: In vivo, rats were randomly distributed into control (NC) and DN groups. The pathological changes in renal tissue were assessed, and expression of CD68, LC3, P62 were analyzed. In vitro, RAW264.7 cells were divided into NC and high glucose (HG) groups. The capacity of macrophages adhesion migration and the expression of autophagy markers were observed with and without autophagy modulators (rapamycin, 3-methyladenine, chloroquine, and bafilomycin A1 for RAPA, 3-MA, CQ, BAFA). The macrophages autophagosome and the process of degradation and fusion of autophagosome-lysosome were observed by electron microscopy. Results: In vivo, renal injury is aggravated in diabetic rat compared with NC group. The autophagy level is inhibited in renal tissues of DN group with the increasing expression of CD68 and P62, while expression level of LC3 decreased (p < .05). In vitro, HG and 3-MA reduce the numbers of autophagosome of macrophages to inhibit autophagy level with decrease expression of LC3 and Beclin-1, but increase expression of P62, which promote the adhesion and migration capacity of macrophages (p < .05). Moreover, CQ and BAFA suppress autophagy level by inhibiting the process of autophagosome-lysosome degradation and fusion of macrophages, as well as the expression of LC3 and Beclin-1. We notice an increase expression of P62 by CQ and BAFA stimulation (p < .05). CQ and BAFA further facilitate the adhesion and migration capacity of macrophages. However, RAPA increases the numbers of macrophages autophagosome that inhibited by HG, resulting in a recovery of autophagy level with increase expression of LC3 and Beclin-1, whereas a reduction expression of P62, which lead to inhibition of adhesion and migration of macrophages induced by HG (p < .05) Conclusions: High glucose efficiently reduced the level of macrophage autophagy, following macrophages adhesion and migration enhanced when autophagy is suppressed. Activation of autophagosome improve the level of autophagy, but leading to a reduction of the macrophages adhesion and migration. While, inhibiting the process of degradation and fusion of autophagosome-lysosome suppress the level of autophagy and promote the macrophages adhesion and migration. These results indicate that high glucose may play an important role in macrophages adhesion and migration through modulating autophagy activities in diabetic nephropathy.
C1 [Jiang, Yuteng; Zhao, Yu; Zhu, Xiaodong; Liu, Yuqiu; Wu, Beibei; Guo, Yinfeng; Liu, Bicheng; Zhang, Xiaoliang] Southeast Univ, Sch Med, Zhong Da Hosp, Inst Nephrol, Nanjing 210009, Jiangsu, Peoples R China.
C3 Southeast University - China
RP Zhang, XL (通讯作者)，Southeast Univ, Sch Med, Zhong Da Hosp, Inst Nephrol, Nanjing 210009, Jiangsu, Peoples R China.
EM tonyxlz@163.com
FU National Natural Science Foundation of China [81570612, 81870497];
   Clinical Medical Science Technology Special Project of Jiangsu Province
   [BL2014080]; Scientific Innovation Research of College Graduate in
   Jangsu Province Universities [SJCX17_0056]; Fundamental Research Funds
   for the Central Universities [SJCX17_0056]
FX This work is supported by grants from the National Natural Science
   Foundation of China (No. 81570612 and No. 81870497); Clinical Medical
   Science Technology Special Project of Jiangsu Province (BL2014080);
   Scientific Innovation Research of College Graduate in Jangsu Province
   Universities (SJCX17_0056); and Fundamental Research Funds for the
   Central Universities (SJCX17_0056).
CR Calpe E, 2011, BLOOD, V118, P4401, DOI 10.1182/blood-2011-01-333682
   Chow F, 2004, KIDNEY INT, V65, P116, DOI 10.1111/j.1523-1755.2004.00367.x
   de Torre-Minguela C, 2016, SCI REP-UK, V6, DOI 10.1038/srep22586
   Deretic V, 2013, NAT REV IMMUNOL, V13, P722, DOI 10.1038/nri3532
   Duan XL, 2018, REDOX BIOL, V16, P414, DOI 10.1016/j.redox.2018.03.019
   Geissmann F, 2010, SCIENCE, V327, P656, DOI 10.1126/science.1178331
   Gnudi L, 2016, TRENDS ENDOCRIN MET, V27, P820, DOI 10.1016/j.tem.2016.07.002
   Harrison DE, 2009, NATURE, V460, P392, DOI 10.1038/nature08221
   Holroyd AK, 2018, IMMUNOL LETT, V196, P74, DOI 10.1016/j.imlet.2018.01.015
   Jang SY, 2016, GLIA, V64, P730, DOI 10.1002/glia.22957
   Jha JC, 2017, DIABETES, V66, P2691, DOI 10.2337/db16-1585
   Kawai A, 2007, AUTOPHAGY, V3, P154, DOI 10.4161/auto.3634
   Kenific CM, 2016, J CELL SCI, V129, P3685, DOI 10.1242/jcs.188490
   Kimura T, 2017, AUTOPHAGY, V13, P997, DOI 10.1080/15548627.2017.1309485
   Kondo-Okamoto N, 2012, J BIOL CHEM, V287, P10631, DOI 10.1074/jbc.M111.299917
   Li CX, 2015, AM J PHYSIOL-ENDOC M, V309, pE302, DOI 10.1152/ajpendo.00603.2014
   Lim H, 2018, NAT COMMUN, V9, DOI 10.1038/s41467-018-03939-w
   Mauvezin C, 2015, NAT COMMUN, V6, DOI 10.1038/ncomms8007
   Meshkani R, 2016, CLIN CHIM ACTA, V462, P77, DOI 10.1016/j.cca.2016.08.015
   Nalbandian A, 2015, PLOS ONE, V10, DOI 10.1371/journal.pone.0122888
   Pliyev BK, 2012, APOPTOSIS, V17, P1050, DOI 10.1007/s10495-012-0738-x
   Recio C, 2017, J AM SOC NEPHROL, V28, P575, DOI 10.1681/ASN.2016020237
   Ricardo SD, 2008, J CLIN INVEST, V118, P3522, DOI 10.1172/JCI36150
   Riches JC, 2014, BLOOD, V123, P4101, DOI 10.1182/blood-2014-01-552307
   Riek AE, 2014, J STEROID BIOCHEM, V144, P172, DOI 10.1016/j.jsbmb.2013.10.016
   Shen HM, 2014, TRENDS BIOCHEM SCI, V39, P61, DOI 10.1016/j.tibs.2013.12.001
   Speca S, 2012, WORLD J GASTROENTERO, V18, P3635, DOI 10.3748/wjg.v18.i28.3635
   Szeto HH, 2017, J AM SOC NEPHROL, V28, P1437, DOI 10.1681/ASN.2016070761
   Wang X, 2017, DIABETES, V66, P494, DOI 10.2337/db16-0773
   Xie ZP, 2007, NAT CELL BIOL, V9, P1102, DOI 10.1038/ncb1007-1102
   Xin W, 2016, METABOLISM, V65, P1307, DOI 10.1016/j.metabol.2016.05.015
   Xue ZY, 2019, CELL DEATH DIFFER, V26, P130, DOI 10.1038/s41418-018-0105-8
   Yang ZF, 2010, NAT CELL BIOL, V12, P814, DOI 10.1038/ncb0910-814
   Yoon MS, 2017, NUTRIENTS, V9, DOI 10.3390/nu9111176
   Zhang J, 2017, ONCOTARGET, V8
   Zhang XL, 2014, ENDOCRINOLOGY, V155, P4939, DOI 10.1210/en.2014-1020
NR 36
TC 12
Z9 14
U1 1
U2 13
PU TAYLOR & FRANCIS LTD
PI ABINGDON
PA 2-4 PARK SQUARE, MILTON PARK, ABINGDON OR14 4RN, OXON, ENGLAND
SN 0886-022X
EI 1525-6049
J9 RENAL FAILURE
JI Ren. Fail.
PD JAN 1
PY 2019
VL 41
IS 1
BP 682
EP 690
DI 10.1080/0886022X.2019.1632209
PG 9
WC Urology & Nephrology
WE Science Citation Index Expanded (SCI-EXPANDED)
SC Urology & Nephrology
GA IM0YB
UT WOS:000477714500001
PM 31352855
OA Green Published, gold
DA 2023-07-06
ER

PT J
AU Lee, WK
   Probst, S
   Santoyo-Sanchez, MP
   Al-Hamdani, W
   Diebels, I
   von Sivers, JK
   Kerek, E
   Prenner, EJ
   Thevenod, F
AF Lee, W-K
   Probst, S.
   Santoyo-Sanchez, M. P.
   Al-Hamdani, W.
   Diebels, I.
   von Sivers, J-K
   Kerek, E.
   Prenner, E. J.
   Thevenod, F.
TI Initial autophagic protection switches to disruption of autophagic flux
   by lysosomal instability during cadmium stress accrual in renal NRK-52E
   cells
SO ARCHIVES OF TOXICOLOGY
LA English
DT Article
DE Unfolded protein response; Transition metal toxicity; Lysenin; Laurdan;
   Lysosomal membrane permeabilization
ID ENDOPLASMIC-RETICULUM STRESS; KIDNEY PROXIMAL TUBULE; UNFOLDED PROTEIN
   RESPONSE; ACID SPHINGOMYELINASE; INDUCED APOPTOSIS; ER-STRESS; HUMAN
   ERYTHROCYTES; EPITHELIAL-CELLS; RAT-KIDNEY; DEATH
AB The renal proximal tubule (PT) is the major target of cadmium (Cd2+) toxicity where Cd2+ causes stress and apoptosis. Autophagy is induced by cell stress, e.g., endoplasmic reticulum (ER) stress, and may contribute to cell survival or death. The role of autophagy in Cd2+-induced nephrotoxicity remains unsettled due to contradictory results and lack of evidence for autophagic machinery damage by Cd2+. Cd2+-induced autophagy in rat kidney PT cell line NRK-52E and its role in cell death was investigated. Increased LC3-II and decreased p62 as autophagy markers indicate rapid induction of autophagic flux by Cd2+ (5-10 mu M) after 1 h, accompanied by ER stress (increased p-PERK, p-eIF2 alpha, CHOP). Cd2+ exposure exceeding 3 h results in p62/LC3-II accumulation, but diminished effect of lysosomal inhibitors (bafilomycin A1, pepstatin A + E-64d) on p62/LC3-II levels, indicating decreased autophagic flux and cargo degradation. At 24 h exposure, Cd2+ ( 5-25 mu M) activates intrinsic apoptotic pathways ( Bax/Bcl-2, PARP-1), which is not evident earlier (<= 6 h) although cell viability by MTT assay is decreased. Autophagy inducer rapamycin ( 100 nM) does not overcome autophagy inhibition or Cd2+-induced cell viability loss. The autophagosome-lysosome fusion inhibitor liensinine ( 5 mu M) increases CHOP and Bax/Bcl-2-dependent apoptosis by low Cd2+ stress, but not by high Cd2+. Lysosomal instability by - Cd2+ ( 5 mu M; 6 h) is indicated by increases in cellular sphingomyelin and membrane fluidity and decreases in cathepsins and LAMP1. The data suggest dual and temporal impact of Cd2+ on autophagy: Low but - Cd2+ stress accrual disrupts autophagic flux and lysosomal stability, possibly resulting in lysosomal cell death.
C1 [Lee, W-K; Probst, S.; Santoyo-Sanchez, M. P.; Al-Hamdani, W.; Diebels, I.; von Sivers, J-K; Thevenod, F.] Witten Herdecke Univ, Dept Physiol Pathophysiol & Toxicol, Ctr Biomed Educ & Res ZBAF, Witten, Germany.
   [Santoyo-Sanchez, M. P.] IPN, CINVESTAV, Dept Toxicol, Mexico City, DF, Mexico.
   [Kerek, E.; Prenner, E. J.] Univ Calgary, Dept Biol Sci, Calgary, AB T2N 1N4, Canada.
C3 CINVESTAV - Centro de Investigacion y de Estudios Avanzados del
   Instituto Politecnico Nacional; Instituto Politecnico Nacional - Mexico;
   University of Calgary
RP Lee, WK; Thevenod, F (通讯作者)，Witten Herdecke Univ, Dept Physiol Pathophysiol & Toxicol, Ctr Biomed Educ & Res ZBAF, Witten, Germany.
EM wing-kee.lee@uni-wh.de; stephanie.probst@uni-wh.de;
   santoyomitzi@gmail.com; wasen.b.a@gmail.com; inga_diebels@gmx.de;
   jk.vsivers@gmx.de; emkerek@ucalgary.ca; eprenner@ucalgary.ca;
   frank.thevenod@uni-wh.de
OI Lee, Wing-Kee/0000-0002-7352-4679; Kerek, Evan/0000-0003-1019-4227;
   Santoyo-Sanchez, Mitzi Paola/0000-0002-7997-7345
FU Center for Biomedical Training and Research (ZBAF) of the University of
   Witten/Herdecke; Deutsche Forschungsgemeinschaft [TH345/11-1]; BMBF
   [01DN16039]; Max Kade Foundation; CONACYT (Consejo Nacional de Ciencia y
   Tecnologia, Mexico) [235537]; NSERC Discovery grant; PhD program
   Biomedicine, Witten/Herdecke University
FX Funding was obtained from the Center for Biomedical Training and
   Research (ZBAF) of the University of Witten/Herdecke (F.T.), Deutsche
   Forschungsgemeinschaft (TH345/11-1 to F.T.), BMBF 01DN16039 (F.T.) Max
   Kade Foundation (W.-K.L.), CONACYT (Consejo Nacional de Ciencia y
   Tecnologia, Mexico) (235537 to M.P.S.-S.), NSERC Discovery grant
   (E.J.P.) and a fellowship from PhD program Biomedicine, Witten/Herdecke
   University (W.A.-H.).
CR Abouhamed M, 2006, AM J PHYSIOL-RENAL, V290, pF1525, DOI 10.1152/ajprenal.00359.2005
   Aits S, 2013, J CELL SCI, V126, P1905, DOI 10.1242/jcs.091181
   Akesson AA, 2005, ENVIRON HEALTH PERSP, V113, P1627, DOI 10.1289/ehp.8033
   Aki T, 2013, TOXICOLOGY, V311, P205, DOI 10.1016/j.tox.2013.07.001
   AMORUSO M A, 1987, Toxicology and Industrial Health, V3, P135
   Biagioli M, 2008, CELL CALCIUM, V43, P184, DOI 10.1016/j.ceca.2007.05.003
   Boukh-Viner T, 2005, J CELL BIOL, V168, P761, DOI 10.1083/jcb.200409045
   BRADFORD MM, 1976, ANAL BIOCHEM, V72, P248, DOI 10.1016/0003-2697(76)90527-3
   Chargui A, 2011, TOXICOL SCI, V121, P31, DOI 10.1093/toxsci/kfr031
   Deegan S, 2013, CELL MOL LIFE SCI, V70, P2425, DOI 10.1007/s00018-012-1173-4
   Ding WX, 2007, AM J PATHOL, V171, P513, DOI 10.2353/ajpath.2007.070188
   Dong T, 2015, CHEMBIOCHEM, V16, P2557, DOI 10.1002/cbic.201500422
   Freisinger E, 2013, METAL IONS LIFE SCI, V11, P339, DOI 10.1007/978-94-007-5179-8_11
   Fuchs Y, 2015, NAT REV MOL CELL BIO, V16, P329, DOI 10.1038/nrm3999
   Fujiki K, 2014, ARCH TOXICOL, V88, P403, DOI 10.1007/s00204-013-1129-y
   Galluzzi L, 2016, CELL MOL LIFE SCI, V73, P2405, DOI 10.1007/s00018-016-2209-y
   Haswell-Elkins M, 2008, ENVIRON RES, V106, P379, DOI 10.1016/j.envres.2007.10.004
   Hetz C, 2012, NAT REV MOL CELL BIO, V13, P89, DOI 10.1038/nrm3270
   Hiramatsu N, 2007, FEBS LETT, V581, P2055, DOI 10.1016/j.febslet.2007.04.040
   Holtzman E, 2013, LYSOSOMES A SURVEY
   HURWITZ R, 1994, BIOL CHEM H-S, V375, P447, DOI 10.1515/bchm3.1994.375.7.447
   Ishitsuka R, 2004, BIOPHYS J, V86, P296, DOI 10.1016/S0006-3495(04)74105-3
   Jarup Lars, 1998, Scandinavian Journal of Work Environment and Health, V24, P1
   Jung CH, 2010, FEBS LETT, V584, P1287, DOI 10.1016/j.febslet.2010.01.017
   Kabeya Y, 2004, J CELL SCI, V117, P2805, DOI 10.1242/jcs.01131
   Kato H, 2013, PLOS ONE, V8, DOI 10.1371/journal.pone.0064344
   Klionsky DJ, 2008, AUTOPHAGY, V4, P849, DOI 10.4161/auto.6845
   Klionsky DJ, 2012, AUTOPHAGY, V8, P445, DOI 10.4161/auto.19496
   Kolzer M, 2004, FEBS LETT, V559, P96, DOI 10.1016/S0014-5793(04)00033-X
   Komoike Y, 2012, ARCH TOXICOL, V86, P37, DOI 10.1007/s00204-011-0742-x
   Lee WK, 2007, AM J PHYSIOL-CELL PH, V293, pC839, DOI 10.1152/ajpcell.00197.2007
   Lee WK, 2006, AM J PHYSIOL-RENAL, V291, pF823, DOI 10.1152/ajprenal.00276.2005
   Lee WK, 2012, BBA-MOL CELL RES, V1823, P1864, DOI 10.1016/j.bbamcr.2012.06.003
   Lee WK, 2012, PANCREAS, V41, P596, DOI 10.1097/MPA.0b013e318239c6e5
   Lee WK, 2005, AM J PHYSIOL-RENAL, V288, pF27, DOI 10.1152/ajprenal.00224.2004
   Li J, 2014, CELL METAB, V19, P373, DOI 10.1016/j.cmet.2014.01.001
   Li M, 2016, J PINEAL RES, V61, P353, DOI 10.1111/jpi.12353
   Lieberthal W, 2012, AM J PHYSIOL-RENAL, V303, pF1, DOI 10.1152/ajprenal.00014.2012
   Linke T, 2001, BIOL CHEM, V382, P283, DOI 10.1515/BC.2001.035
   Liu F, 2006, ENVIRON HEALTH PERSP, V114, P859, DOI 10.1289/ehp.8920
   Loos B, 2014, AUTOPHAGY, V10, P2087, DOI 10.4161/15548627.2014.973338
   LOWRY OH, 1951, J BIOL CHEM, V193, P265
   Luo B, 2016, CELL DEATH DIS, V7, DOI 10.1038/cddis.2016.78
   Messner B, 2016, CELL MOL LIFE SCI, V73, P1699, DOI 10.1007/s00018-015-2094-9
   Mizushima N, 2007, GENE DEV, V21, P2861, DOI 10.1101/gad.1599207
   Mizushima N, 2007, AUTOPHAGY, V3, P542, DOI 10.4161/auto.4600
   Mizushima N, 2011, CELL, V147, P728, DOI 10.1016/j.cell.2011.10.026
   Nair AR, 2015, ARCH TOXICOL, V89, P2273, DOI 10.1007/s00204-014-1401-9
   Nawrot TS, 2010, BIOMETALS, V23, P769, DOI 10.1007/s10534-010-9343-z
   Pankiv S, 2007, J BIOL CHEM, V282, P24131, DOI 10.1074/jbc.M702824200
   Parasassi T, 1998, J FLUORESC, V8, P365, DOI 10.1023/A:1020528716621
   Payliss BJ, 2015, CHEM PHYS LIPIDS, V193, P36, DOI 10.1016/j.chemphyslip.2015.09.009
   Perlasamy N, 2006, BBA-PROTEINS PROTEOM, V1764, P398, DOI 10.1016/j.bbapap.2005.10.013
   Perrotta C, 2015, APOPTOSIS, V20, P635, DOI 10.1007/s10495-015-1101-9
   Petersen NHT, 2013, CANCER CELL, V24, P379, DOI 10.1016/j.ccr.2013.08.003
   Prenner E, 2007, CHEM PHYS LIPIDS, V145, P106, DOI 10.1016/j.chemphyslip.2006.11.002
   Prozialeck WC, 2012, J PHARMACOL EXP THER, V343, P2, DOI 10.1124/jpet.110.166769
   Ramstedt B, 2006, BBA-BIOMEMBRANES, V1758, P1945, DOI 10.1016/j.bbamem.2006.05.020
   Rogasevskaia T, 2006, J CELL SCI, V119, P2688, DOI 10.1242/jcs.03007
   Samali Afshin, 2010, Int J Cell Biol, V2010, P830307, DOI 10.1155/2010/830307
   Suwalsky M, 2004, J INORG BIOCHEM, V98, P1061, DOI 10.1016/j.jinorgbio.2004.02.027
   Tait SWG, 2014, J CELL SCI, V127, P2135, DOI 10.1242/jcs.093575
   Templeton DM, 2010, CHEM-BIOL INTERACT, V188, P267, DOI 10.1016/j.cbi.2010.03.040
   Thevenod F, 2007, BIOMETALS, V20, P807, DOI 10.1007/s10534-006-9044-9
   Thevenod F, 2015, TOXICS, V3, P130, DOI 10.3390/toxics3020130
   Thevenod F, 2015, TOXICOLOGY, V330, P41, DOI 10.1016/j.tox.2015.02.001
   Thevenod F, 2013, ARCH TOXICOL, V87, P1743, DOI 10.1007/s00204-013-1110-9
   Thevenod F, 2013, METAL IONS LIFE SCI, V11, P415, DOI 10.1007/978-94-007-5179-8_14
   Thevenod F, 2009, TOXICOL APPL PHARM, V238, P221, DOI 10.1016/j.taap.2009.01.013
   Tokumoto M, 2011, J TOXICOL SCI, V36, P191, DOI 10.2131/jts.36.191
   Urra H, 2013, BBA-MOL CELL RES, V1833, P3507, DOI 10.1016/j.bbamcr.2013.07.024
   Vaseva AV, 2009, BBA-BIOENERGETICS, V1787, P414, DOI 10.1016/j.bbabio.2008.10.005
   Walter P, 2011, SCIENCE, V334, P1081, DOI 10.1126/science.1209038
   Wang SH, 2008, CELL MOL LIFE SCI, V65, P3640, DOI 10.1007/s00018-008-8383-9
   Wang T, 2016, NEUROTOXICOL TERATOL, V53, P11, DOI 10.1016/j.ntt.2015.11.007
   Wei X, 2014, TOXICOL MECH METHOD, V24, P504, DOI 10.3109/15376516.2014.943444
   Woehlbier U, 2011, TRENDS BIOCHEM SCI, V36, P329, DOI 10.1016/j.tibs.2011.03.001
   Wolff NA, 2006, J PHARMACOL EXP THER, V318, P782, DOI 10.1124/jpet.106.102574
   Xie JX, 2006, TOXICOLOGY, V224, P56, DOI 10.1016/j.tox.2006.04.026
   Yamaji A, 1998, J BIOL CHEM, V273, P5300, DOI 10.1074/jbc.273.9.5300
   Yamamoto A, 1998, CELL STRUCT FUNCT, V23, P33, DOI 10.1247/csf.23.33
   Yokouchi M, 2007, CELL DEATH DIFFER, V14, P1467, DOI 10.1038/sj.cdd.4402154
   Yokouchi M, 2008, J BIOL CHEM, V283, P4252, DOI 10.1074/jbc.M705951200
   Zhou J, 2015, AUTOPHAGY, V11, P1259, DOI 10.1080/15548627.2015.1056970
NR 84
TC 47
Z9 48
U1 1
U2 25
PU SPRINGER HEIDELBERG
PI HEIDELBERG
PA TIERGARTENSTRASSE 17, D-69121 HEIDELBERG, GERMANY
SN 0340-5761
EI 1432-0738
J9 ARCH TOXICOL
JI Arch. Toxicol.
PD OCT
PY 2017
VL 91
IS 10
BP 3225
EP 3245
DI 10.1007/s00204-017-1942-9
PG 21
WC Toxicology
WE Science Citation Index Expanded (SCI-EXPANDED)
SC Toxicology
GA FH7QR
UT WOS:000411386000002
PM 28321485
DA 2023-07-06
ER

PT J
AU Chen, XC
   Li, ZH
   Yang, C
   Tang, JX
   Lan, HY
   Liu, HF
AF Chen, Xiao-cui
   Li, Zhi-hang
   Yang, Chen
   Tang, Ji-xin
   Lan, Hui-yao
   Liu, Hua-feng
TI Lysosome Depletion-Triggered Autophagy Impairment in Progressive Kidney
   Injury
SO KIDNEY DISEASES
LA English
DT Review
DE Autophagy; Lysosome; Kidney disease; Tubular epithelial cell; Podocyte
ID DYSFUNCTION; INHIBITION
AB Background: Macroautophagy (autophagy) is a cellular recycling process involving the destruction of damaged organelles and proteins in intracellular lysosomes for efficient nutrient reuse. Summary: Impairment of the autophagy-lysosome pathway is tightly associated with multiple kidney diseases, such as diabetic nephropathy, proteinuric kidney disease, acute kidney injury, crystalline nephropathy, and drug- and heavy metal-induced renal injury. The impairment in the process of autophagic clearance may induce injury in renal intrinsic cells by activating the inflammasome, inducing cell cycle arrest, and cell death. The lysosome depletion may be a key mechanism triggering this process. In this review, we discuss this pathway and summarize the protective mechanisms for restoration of lysosome function and autophagic flux via the endosomal sorting complex required for transport (ESCRT) machinery, lysophagy, and transcription factor EB-mediated lysosome biogenesis. Key Message: Further exploring mechanisms of ESCRT, lysophagy, and lysosome biogenesis may provide novel therapy strategies for the management of kidney diseases.
C1 [Chen, Xiao-cui; Li, Zhi-hang; Yang, Chen; Tang, Ji-xin; Liu, Hua-feng] Guangdong Med Univ, Affiliated Hosp, Inst Nephrol, Key Lab Prevent & Management Chron Kidney Dis Zha, Zhanjiang, Peoples R China.
   [Lan, Hui-yao] Chinese Univ Hong Kong, Dept Med & Therapeut, Hong Kong, Peoples R China.
   [Lan, Hui-yao] Chinese Univ Hong Kong, Li Ka Shing Inst Hlth Sci, Hong Kong, Peoples R China.
C3 Guangdong Medical University; Chinese University of Hong Kong; Chinese
   University of Hong Kong
RP Liu, HF (通讯作者)，Guangdong Med Univ, Affiliated Hosp, Inst Nephrol, Key Lab Prevent & Management Chron Kidney Dis Zha, Zhanjiang, Peoples R China.; Lan, HY (通讯作者)，Chinese Univ Hong Kong, Dept Med & Therapeut, Hong Kong, Peoples R China.; Lan, HY (通讯作者)，Chinese Univ Hong Kong, Li Ka Shing Inst Hlth Sci, Hong Kong, Peoples R China.
EM hylan@cuhk.edu.hk; hf_liu@263.net
RI Lan, Hui Yao/C-9734-2015; Chen, Joyce/ABF-1850-2020; Tang,
   jixin/HJH-3869-2023
OI Lan, Hui Yao/0000-0003-4283-9755; Chen, Joyce/0000-0001-6749-8358; 
FU National Natural Science Foundation of China [81670654, 81700627,
   81974095]; Funds for Science and Technology Innovation Strategy of
   Guangdong Province [2019A1515010678]; Grants Research Council of Hong
   Kong [GRF 14163317, 14117418, 14104019, C7018-16G, R4012-18]; Health and
   Medical Research Fund of Hong Kong [05161326, 14152321]; Guangdong-Hong
   Kong-Macao-Joint Labs Program from Guangdong Science and Technology
   Department [2019B121205005]
FX This work was supported by grants from the National Natural Science
   Foundation of China (No. 81670654, No. 81700627, and No. 81974095); the
   Funds for Science and Technology Innovation Strategy of Guangdong
   Province (2019A1515010678); the Grants Research Council of Hong Kong
   (GRF 14163317, 14117418, 14104019, C7018-16G, and R4012-18), and the
   Health and Medical Research Fund of Hong Kong (05161326 and 14152321);
   and the Guangdong-Hong Kong-Macao-Joint Labs Program from Guangdong
   Science and Technology Department (2019B121205005).
CR Alghamdi TA, 2017, J AM SOC NEPHROL, V28, P2642, DOI 10.1681/ASN.2016111208
   [安宁 An Ning], 2017, [中华肾脏病杂志, Chinese Journal of Nephrology], V33, P284
   Ballabio A, 2016, EMBO MOL MED, V8, P73, DOI 10.15252/emmm.201505966
   Boya P, 2008, ONCOGENE, V27, P6434, DOI 10.1038/onc.2008.310
   Brown RA, 2019, DIS MODEL MECH, V12, DOI 10.1242/dmm.038596
   Cabukusta B, 2018, TRAFFIC, V19, P761, DOI 10.1111/tra.12587
   Chen H, 2018, CELL DEATH DIS, V9, DOI 10.1038/s41419-018-0936-8
   Chen RH, 2019, J BIOMED SCI, V26, DOI 10.1186/s12929-019-0569-y
   Chen W, 2005, J BIOL CHEM, V280, P40985, DOI 10.1074/jbc.M502190200
   Civiletto G, 2018, EMBO MOL MED, V10, DOI 10.15252/emmm.201708799
   Cui DR, 2017, CELL DEATH DIS, V8, DOI 10.1038/cddis.2017.318
   de Araujo MEG, 2020, TRAFFIC, V21, P60, DOI 10.1111/tra.12714
   Dedinska I, 2019, BMC NEPHROL, V20, DOI 10.1186/s12882-019-1449-0
   Denamur S, 2016, TOXICOL APPL PHARM, V309, P24, DOI 10.1016/j.taap.2016.08.020
   Denamur S, 2011, FREE RADICAL BIO MED, V51, P1656, DOI 10.1016/j.freeradbiomed.2011.07.015
   Dong D, 2019, INT UROL NEPHROL, V51, P755, DOI 10.1007/s11255-019-02074-9
   Fehrenbacher N, 2008, CANCER RES, V68, P6623, DOI 10.1158/0008-5472.CAN-08-0463
   Fiseha T, 2015, BIOMARK RES, V3, DOI 10.1186/s40364-015-0042-3
   Fraiberg M, 2016, DEV CELL, V39, P1, DOI 10.1016/j.devcel.2016.09.025
   Friedman LG, 2015, NEUROTHERAPEUTICS, V12, P94, DOI 10.1007/s13311-014-0320-z
   Geisslinger F, 2020, FRONT ONCOL, V10, DOI 10.3389/fonc.2020.01156
   Guicciardi ME, 2000, J CLIN INVEST, V106, P1127, DOI 10.1172/JCI9914
   Hartleben B, 2010, J CLIN INVEST, V120, P1084, DOI 10.1172/JCI39492
   He CC, 2009, ANNU REV GENET, V43, P67, DOI 10.1146/annurev-genet-102808-114910
   Herzog C, 2012, AM J PHYSIOL-RENAL, V303, pF1239, DOI 10.1152/ajprenal.00659.2011
   Hosseinpour-Moghaddam K, 2018, J CELL PHYSIOL, V233, P6524, DOI 10.1002/jcp.26583
   Inpanathan S, 2019, FRONT CELL DEV BIOL, V7, DOI 10.3389/fcell.2019.00113
   Johnson SA, 2015, AM J PHYSIOL-RENAL, V309, pE807, DOI 10.1152/ajprenal.00266.2015
   Kabeya Y, 2000, EMBO J, V19, P5720, DOI 10.1093/emboj/19.21.5720
   Kaushal GP, 2012, KIDNEY INT, V82, P1250, DOI 10.1038/ki.2012.337
   Kitada M, 2017, CURR DIABETES REP, V17, DOI 10.1007/s11892-017-0879-y
   Kitada M, 2011, EXP DIABETES RES, DOI 10.1155/2011/908185
   Korolchuk VI, 2011, AUTOPHAGY, V7, P927, DOI 10.4161/auto.7.8.15862
   Kreuzaler PA, 2011, NAT CELL BIOL, V13, P303, DOI 10.1038/ncb2171
   Kume S, 2010, J CLIN INVEST, V120, P1043, DOI 10.1172/JCI41376
   Lee WK, 2017, ARCH TOXICOL, V91, P3225, DOI 10.1007/s00204-017-1942-9
   Li L, 2014, J AM SOC NEPHROL, V25, P305, DOI 10.1681/ASN.2013040374
   Li N, 2007, CANCER RES, V67, P11176, DOI 10.1158/0008-5472.CAN-07-2333
   Liebau MC, 2013, PLOS ONE, V8, DOI 10.1371/journal.pone.0063506
   Liu D, 2015, J BIOL CHEM, V290, P18018, DOI 10.1074/jbc.M115.662064
   Liu JX, 2019, LIFE SCI, V235, DOI 10.1016/j.lfs.2019.116828
   Liu J, 2019, CANCER CELL INT, V19, DOI 10.1186/s12935-019-1054-0
   Liu JP, 2015, ANAL BIOANAL CHEM, V407, P2569, DOI 10.1007/s00216-015-8481-0
   Liu L, 2018, EXP CELL RES, V370, P198, DOI 10.1016/j.yexcr.2018.06.019
   Liu N, 2003, EMBO J, V22, P5313, DOI 10.1093/emboj/cdg510
   Liu WJ, 2019, CELL DEATH DIS, V10, DOI 10.1038/s41419-019-2002-6
   Liu WJ, 2017, SCI REP-UK, V7, DOI 10.1038/s41598-017-07889-z
   Liu WJ, 2015, J BIOL CHEM, V290, P20499, DOI 10.1074/jbc.M115.666354
   Liu WJ, 2015, AM J PHYSIOL-RENAL, V308, pF639, DOI 10.1152/ajprenal.00383.2014
   Liu WJ, 2014, AUTOPHAGY, V10, P243, DOI 10.4161/auto.27004
   Lorincz P, 2020, J MOL BIOL, V432, P2462, DOI 10.1016/j.jmb.2019.10.028
   Ma XC, 2012, CIRCULATION, V125, P3170, DOI 10.1161/CIRCULATIONAHA.111.041814
   Maejima I, 2013, EMBO J, V32, P2336, DOI 10.1038/emboj.2013.171
   McNally EK, 2018, NAT COMMUN, V9, DOI 10.1038/s41467-018-07734-5
   Mizushima N, 2008, NATURE, V451, P1069, DOI 10.1038/nature06639
   Mizushima N, 2019, EMBO REP, V20, DOI 10.15252/embr.201949104
   Moskot M, 2014, J BIOL CHEM, V289, P17054, DOI 10.1074/jbc.M114.555300
   Murrow L, 2013, ANNU REV PATHOL-MECH, V8, P105, DOI 10.1146/annurev-pathol-020712-163918
   Nakamura S, 2017, J CELL SCI, V130, P1209, DOI 10.1242/jcs.196352
   Napolitano G, 2016, J CELL SCI, V129, P2475, DOI 10.1242/jcs.146365
   Narendra DP, 2011, ANTIOXID REDOX SIGN, V14, P1929, DOI 10.1089/ars.2010.3799
   Nath KA, 1996, KIDNEY INT, V50, P1032, DOI 10.1038/ki.1996.406
   Nolin AC, 2016, AM J PHYSIOL-RENAL, V311, pF1271, DOI 10.1152/ajprenal.00125.2016
   Ono K, 2003, MOL CELL BIOL, V23, P665, DOI 10.1128/MCB.23.2.665-676.2003
   Pallet N, 2008, AUTOPHAGY, V4, P783, DOI 10.4161/auto.6477
   Pan B, 2017, J MOL CELL CARDIOL, V113, P51, DOI 10.1016/j.yjmcc.2017.10.003
   Papadopoulos C, 2020, J MOL BIOL, V432, P231, DOI 10.1016/j.jmb.2019.08.010
   Papadopoulos C, 2017, EMBO J, V36, P135, DOI 10.15252/embj.201695148
   Perera RM, 2016, ANNU REV CELL DEV BI, V32, P223, DOI 10.1146/annurev-cellbio-111315-125125
   POGLIANI L, 1992, J PHARM SCI, V81, P967, DOI 10.1002/jps.2600811002
   Pyo JO, 2012, EXP MOL MED, V44, P73, DOI 10.3858/emm.2012.44.2.029
   Radulovic M, 2018, EMBO J, V37, DOI 10.15252/embj.201899753
   Rega LR, 2016, KIDNEY INT, V89, P862, DOI 10.1016/j.kint.2015.12.045
   Sarkar C, 2014, AUTOPHAGY, V10, P2208, DOI 10.4161/15548627.2014.981787
   Schmidt O, 2012, CURR BIOL, V22, pR116, DOI 10.1016/j.cub.2012.01.028
   Serrano-Puebla A, 2016, ANN NY ACAD SCI, V1371, P30, DOI 10.1111/nyas.12966
   Serre J, 2019, BMJ CASE REP, V12, DOI 10.1136/bcr-2018-228876
   Sha YB, 2017, EMBO J, V36, P2544, DOI 10.15252/embj.201796699
   Shou JQ, 2020, ARCH PHARM RES, V43, P257, DOI 10.1007/s12272-019-01202-4
   Skowyra ML, 2018, SCIENCE, V360, P49, DOI 10.1126/science.aar5078
   Song XB, 2017, CELL DEATH DIS, V8, DOI 10.1038/cddis.2017.262
   Sperati CJ, 2018, KIDNEY INT, V94, P634, DOI 10.1016/j.kint.2018.02.003
   Steingrimsson E, 2004, ANNU REV GENET, V38, P365, DOI 10.1146/annurev.genet.38.072902.092717
   Sureshbabu A, 2015, REDOX BIOL, V4, P208, DOI 10.1016/j.redox.2015.01.001
   Tagawa A, 2016, DIABETES, V65, P755, DOI 10.2337/db15-0473
   Takahashi A, 2017, DIABETES, V66, P1359, DOI 10.2337/db16-0397
   Tan J, 2018, HISTOL HISTOPATHOL, V33, P681, DOI 10.14670/HH-11-962
   Tang TT, 2018, CELL DEATH DIS, V9, DOI 10.1038/s41419-018-0378-3
   Tavakol S, 2019, BIOMOLECULES, V9, DOI 10.3390/biom9100530
   Terami N, 2014, PLOS ONE, V9, DOI 10.1371/journal.pone.0100777
   Tsuchie H, 2016, J BONE MINER METAB, V34, P86, DOI 10.1007/s00774-014-0646-y
   Unno R, 2020, AUTOPHAGY, V16, P709, DOI 10.1080/15548627.2019.1635382
   Wang FJ, 2018, TRAFFIC, V19, P918, DOI 10.1111/tra.12613
   Wang J, 2017, INT J NANOMED, V12, P809, DOI 10.2147/IJN.S123596
   Wang J, 2017, AUTOPHAGY, V13, P973, DOI 10.1080/15548627.2017.1287657
   Wang XD, 2018, EUR J PHARMACOL, V824, P170, DOI 10.1016/j.ejphar.2018.02.009
   Wang Y, 2019, FOOD CHEM TOXICOL, V131, DOI 10.1016/j.fct.2019.110591
   Werneburg NW, 2002, AM J PHYSIOL-GASTR L, V283, pG947, DOI 10.1152/ajpgi.00151.2002
   Wu YH, 2018, SIGNAL TRANSDUCT TAR, V3, DOI 10.1038/s41392-018-0031-8
   Xu S, 2017, OXID MED CELL LONGEV, V2017, DOI 10.1155/2017/5930639
   Yadav RK, 2015, AUTOPHAGY, V11, P1760, DOI 10.1080/15548627.2015.1082021
   Yamamoto-Nonaka K, 2016, J AM SOC NEPHROL, V27, P2685, DOI 10.1681/ASN.2015040366
   Yang C, 2021, AUTOPHAGY, V17, P2325, DOI 10.1080/15548627.2020.1824694
   Yang C, 2020, MED SCI MONITOR, V26, DOI 10.12659/MSM.922673
   Yang CL, 2017, TRAFFIC, V18, P348, DOI 10.1111/tra.12483
   Yim WWY, 2020, CELL DISCOV, V6, DOI 10.1038/s41421-020-0141-7
   Yoshida Y, 2017, P NATL ACAD SCI USA, V114, P8574, DOI 10.1073/pnas.1702615114
   Yu FF, 2016, TUMOR BIOL, V37, P1427, DOI 10.1007/s13277-015-4516-6
   Zhang JB, 2016, ONCOTARGET, V7, P75659, DOI 10.18632/oncotarget.12318
   Zhang LS, 2009, ACTA BIOCH BIOPH SIN, V41, P437, DOI 10.1093/abbs/gmp031
   Zhang WH, 2020, CELL DEATH DISCOV, V6, DOI 10.1038/s41420-020-0265-4
   Zhang XL, 2019, PLOS BIOL, V17, DOI 10.1371/journal.pbio.3000252
   Zhang XL, 2016, INT J MOL SCI, V17, DOI 10.3390/ijms17081327
   Zhao B, 2020, CELL DEATH DISCOV, V6, DOI 10.1038/s41420-020-0246-7
   Zhao XC, 2018, J PATHOL, V245, P235, DOI 10.1002/path.5077
   Zhitomirsky B, 2015, ONCOTARGET, V6, P1143, DOI 10.18632/oncotarget.2732
   Zhu LL, 2020, THERANOSTICS, V10, P5829, DOI 10.7150/thno.44051
NR 117
TC 8
Z9 8
U1 5
U2 17
PU KARGER
PI BASEL
PA ALLSCHWILERSTRASSE 10, CH-4009 BASEL, SWITZERLAND
SN 2296-9381
EI 2296-9357
J9 KIDNEY DIS-BASEL
JI Kidney Dis.
PD JUL
PY 2021
VL 7
IS 4
BP 254
EP 267
DI 10.1159/000515035
EA MAY 2021
PG 14
WC Urology & Nephrology
WE Science Citation Index Expanded (SCI-EXPANDED)
SC Urology & Nephrology
GA TF3RW
UT WOS:000655133100001
PM 34395541
OA Green Published, gold
DA 2023-07-06
ER

PT J
AU Herzog, C
   Yang, C
   Holmes, A
   Kaushal, GP
AF Herzog, Christian
   Yang, Cheng
   Holmes, Alexandrea
   Kaushal, Gur P.
TI zVAD-fmk prevents cisplatin-induced cleavage of autophagy proteins but
   impairs autophagic flux and worsens renal function
SO AMERICAN JOURNAL OF PHYSIOLOGY-RENAL PHYSIOLOGY
LA English
DT Article
DE LC3; beclin-1; Atg5; p62; acute kidney injury
ID CASPASE-MEDIATED CLEAVAGE; CELL-DEATH; ENDOPLASMIC-RETICULUM; INDUCED
   APOPTOSIS; PROTECTIVE ROLE; CALPAIN; INJURY; INHIBITION; MACROAUTOPHAGY;
   ACTIVATION
AB Herzog C, Yang C, Holmes A, Kaushal GP. zVAD-fmk prevents cisplatin-induced cleavage of autophagy proteins but impairs autophagic flux and worsens renal function. Am J Physiol Renal Physiol 303: F1239-F1250, 2012. First published August 15, 2012; doi:10.1152/ajprenal.00659.2011.-Cisplatin injury to renal tubular epithelial cells (RTEC) is accompanied by autophagy and caspase activation. However, autophagy gradually decreases during the course of cisplatin injury. The role of autophagy and the mechanism of its decrease during cisplatin injury are not well understood. This study demonstrated that autophagy proteins beclin-1, Atg5, and Atg12 were cleaved and degraded during the course of cisplatin injury in RTEC and the kidney. zVAD-fmk, a widely used pancaspase inhibitor, blocked cleavage of autophagy proteins suggesting that zVAD-fmk would promote the autophagy pathway. Unexpectedly, zVAD-fmk blocked clearance of the autophagosomal cargo, indicating lysosomal dysfunction. zVAD-fmk markedly inhibited cisplatin-induced lysosomal cathepsin B and calpain activities and therefore impaired autophagic flux. In a mouse model of cisplatin nephrotoxicity, zVAD-fmk impaired autophagic flux by blocking autophagosomal clearance as revealed by accumulation of key autophagic substrates p62 and LC3-II. Furthermore, zVAD-fmk worsened cisplatin-induced renal dysfunction. Chloroquine, a lysomotropic agent that is known to impair autophagic flux, also exacerbated cisplatin-induced decline in renal function. These findings demonstrate that impaired autophagic flux induced by zVAD-fmk or a lysomotropic agent worsened renal function in cisplatin acute kidney injury (AKI) and support a protective role of autophagy in AKI. These studies also highlight that the widely used antiapoptotic agent zVAD-fmk may be contraindicated as a therapeutic agent for preserving renal function in AKI.
C1 [Herzog, Christian; Yang, Cheng; Holmes, Alexandrea; Kaushal, Gur P.] Cent Arkansas Vet Healthcare Syst, Dept Med, Little Rock, AR 72205 USA.
   [Kaushal, Gur P.] Cent Arkansas Vet Healthcare Syst, Dept Biochem, Little Rock, AR 72205 USA.
   [Kaushal, Gur P.] Univ Arkansas Med Sci, Little Rock, AR 72205 USA.
C3 US Department of Veterans Affairs; Veterans Health Administration (VHA);
   Central Arkansas Veterans Healthcare System; US Department of Veterans
   Affairs; Veterans Health Administration (VHA); Central Arkansas Veterans
   Healthcare System; University of Arkansas System; University of Arkansas
   Medical Sciences
RP Kaushal, GP (通讯作者)，Cent Arkansas Vet Healthcare Syst, Dept Med, 4300 W 7th St, Little Rock, AR 72205 USA.
EM kaushalgurp@uams.edu
RI Herzog, Christian/IQV-8091-2023
OI Herzog, Christian/0000-0001-6024-3491
FU VA Merit grant; National Institutes of Health (NIH) grant [DK081690];
   National Center for Research Resources from the NIH [5P20RR016460-11];
   National Institute of General Medical Sciences from the NIH [8 P20
   GM103429-11]
FX This work was supported by VA Merit and National Institutes of Health
   (NIH) (DK081690) grants to G. P. Kaushal. This project was also
   supported by grants to C. Herzog from the National Center for Research
   Resources (5P20RR016460-11) and the National Institute of General
   Medical Sciences (8 P20 GM103429-11) from the NIH. A part of this study
   was presented in abstract form at the annual meeting of the American
   Society of Nephrology in 2010.
CR Arany I, 2003, SEMIN NEPHROL, V23, P460, DOI 10.1016/S0270-9295(03)00089-5
   Bizat N, 2005, NEUROPHARMACOLOGY, V49, P695, DOI 10.1016/j.neuropharm.2005.04.030
   Bjorkoy G, 2009, METHOD ENZYMOL, V452, P181, DOI 10.1016/S0076-6879(08)03612-4
   Bolisetty S, 2010, J AM SOC NEPHROL, V21, P1702, DOI 10.1681/ASN.2010030238
   Cho DH, 2009, CANCER LETT, V274, P95, DOI 10.1016/j.canlet.2008.09.004
   Cummings BS, 2002, J PHARMACOL EXP THER, V302, P8, DOI 10.1124/jpet.302.1.8
   Daemen MARC, 1999, J CLIN INVEST, V104, P541, DOI 10.1172/JCI6974
   DEDUVE C, 1974, BIOCHEM PHARMACOL, V23, P2495, DOI 10.1016/0006-2952(74)90174-9
   Demarchi F, 2007, AUTOPHAGY, V3, P235, DOI 10.4161/auto.3661
   Demarchi F, 2006, J CELL BIOL, V175, P595, DOI 10.1083/jcb.200601024
   Dursun B, 2006, AM J PHYSIOL-RENAL, V291, pF578, DOI 10.1152/ajprenal.00455.2005
   Faubel S, 2004, KIDNEY INT, V66, P2202, DOI 10.1111/j.1523-1755.2004.66010.x
   Funderburk SF, 2010, TRENDS CELL BIOL, V20, P355, DOI 10.1016/j.tcb.2010.03.002
   Guo RQ, 2004, J AM SOC NEPHROL, V15, P3093, DOI 10.1097/01.ASN.0000145530.73247.F5
   Hamacher-Brady A, 2006, J BIOL CHEM, V281, P29776, DOI 10.1074/jbc.M603783200
   He CC, 2009, ANNU REV GENET, V43, P67, DOI 10.1146/annurev-genet-102808-114910
   Inoue K, 2010, CLIN EXP NEPHROL, V14, P112, DOI 10.1007/s10157-009-0254-7
   Isaka Y, 2011, AUTOPHAGY, V7, P1085, DOI 10.4161/auto.7.9.16465
   Ishida Y, 2009, MOL BIOL CELL, V20, P2744, DOI 10.1091/mbc.E08-11-1092
   Jiang M, 2010, AM J PATHOL, V176, P1181, DOI 10.2353/ajpath.2010.090594
   Kabeya Y, 2000, EMBO J, V19, P5720, DOI 10.1093/emboj/19.21.5720
   Kaminskyy V, 2012, BBA-PROTEINS PROTEOM, V1824, P44, DOI 10.1016/j.bbapap.2011.05.013
   Kang R, 2011, CELL DEATH DIFFER, V18, P571, DOI 10.1038/cdd.2010.191
   Kaushal GP, 2001, KIDNEY INT, V60, P1726, DOI 10.1046/j.1523-1755.2001.00026.x
   Kirkin V, 2009, MOL CELL, V34, P259, DOI 10.1016/j.molcel.2009.04.026
   Klionsky DJ, 2007, NAT REV MOL CELL BIO, V8, P931, DOI 10.1038/nrm2245
   Komatsu M, 2010, FEBS LETT, V584, P1374, DOI 10.1016/j.febslet.2010.02.017
   Kroemer G, 2010, MOL CELL, V40, P280, DOI 10.1016/j.molcel.2010.09.023
   Lau AH, 1999, KIDNEY INT, V56, P1295, DOI 10.1046/j.1523-1755.1999.00687.x
   Levine B, 2005, J CLIN INVEST, V115, P2679, DOI 10.1172/JCI26390
   Ling H, 1995, AM J PHYSIOL-RENAL, V269, pF911, DOI 10.1152/ajprenal.1995.269.6.F911
   Linkermann A, 2012, KIDNEY INT, V81, P751, DOI 10.1038/ki.2011.450
   Liu H, 2005, J AM SOC NEPHROL, V16, P1985, DOI 10.1681/ASN.2004090768
   Madden DT, 2007, AUTOPHAGY, V3, P519
   Mizushima N, 2010, CELL, V140, P313, DOI 10.1016/j.cell.2010.01.028
   Monick MM, 2010, J IMMUNOL, V185, P5425, DOI 10.4049/jimmunol.1001603
   Nascimento-Ferreira I, 2011, BRAIN, V134, P1400, DOI 10.1093/brain/awr047
   Ng S, 2011, AUTOPHAGY, V7, P1173, DOI 10.4161/auto.7.10.16681
   Ohsumi Y, 2001, NAT REV MOL CELL BIO, V2, P211, DOI 10.1038/35056522
   Pabla N, 2008, KIDNEY INT, V73, P994, DOI 10.1038/sj.ki.5002786
   Pallet N, 2008, AUTOPHAGY, V4, P783, DOI 10.4161/auto.6477
   Pankiv S, 2007, J BIOL CHEM, V282, P24131, DOI 10.1074/jbc.M702824200
   Park MS, 2002, J AM SOC NEPHROL, V13, DOI 10.1681/ASN.V134858
   Periyasamy-Thandavan S, 2008, KIDNEY INT, V74, P631, DOI 10.1038/ki.2008.214
   Rozman-Pungercar J, 2003, CELL DEATH DIFFER, V10, P881, DOI 10.1038/sj.cdd.4401247
   Scaringi L, 2004, INT J IMMUNOPATH PH, V17, P331, DOI 10.1177/039463200401700313
   Schotte P, 1999, FEBS LETT, V442, P117, DOI 10.1016/S0014-5793(98)01640-8
   Sheikh-Hamad D, 2004, ARCH TOXICOL, V78, P147, DOI 10.1007/s00204-003-0521-4
   Su HB, 2011, CIRCULATION, V124, P2117, DOI 10.1161/CIRCULATIONAHA.111.048934
   Suzuki C, 2008, BIOCHEM BIOPH RES CO, V368, P100, DOI 10.1016/j.bbrc.2008.01.059
   Takahashi A, 2012, AM J PATHOL, V180, P517, DOI 10.1016/j.ajpath.2011.11.001
   Tasdemir Ezgi, 2008, V445, P29, DOI 10.1007/978-1-59745-157-4_3
   Tooze SA, 2010, IUBMB LIFE, V62, P503, DOI 10.1002/iub.334
   Tsuruya K, 2003, KIDNEY INT, V63, P72, DOI 10.1046/j.1523-1755.2003.00709.x
   Turk B, 2002, CURR PHARM DESIGN, V8, P1623, DOI 10.2174/1381612023394124
   Uchiyama Y, 2001, ARCH HISTOL CYTOL, V64, P233, DOI 10.1679/aohc.64.233
   Weidberg H, 2011, ANNU REV BIOCHEM, V80, P125, DOI 10.1146/annurev-biochem-052709-094552
   White E, 2008, AUTOPHAGY, V4, P399, DOI 10.4161/auto.5907
   Wirawan E, 2010, CELL DEATH DIS, V1, DOI 10.1038/cddis.2009.16
   Wu HH, 2009, J BIOMED SCI, V16, DOI 10.1186/1423-0127-16-19
   Wu YT, 2008, AUTOPHAGY, V4, P457, DOI 10.4161/auto.5662
   Xia HG, 2010, AUTOPHAGY, V6, P61, DOI 10.4161/auto.6.1.10326
   Yang C, 2008, AM J PHYSIOL-RENAL, V294, pF777, DOI 10.1152/ajprenal.00590.2007
   Yang ZF, 2010, NAT CELL BIOL, V12, P814, DOI 10.1038/ncb0910-814
   Yang ZF, 2010, CURR OPIN CELL BIOL, V22, P124, DOI 10.1016/j.ceb.2009.11.014
   Yousefi S, 2006, NAT CELL BIOL, V8, P1124, DOI 10.1038/ncb1482
   Zhan Y, 1999, ONCOGENE, V18, P6505, DOI 10.1038/sj.onc.1203060
   Zhu YS, 2010, PROTEIN CELL, V1, P468, DOI 10.1007/s13238-010-0048-4
NR 68
TC 60
Z9 62
U1 1
U2 6
PU AMER PHYSIOLOGICAL SOC
PI BETHESDA
PA 9650 ROCKVILLE PIKE, BETHESDA, MD 20814 USA
SN 1931-857X
EI 1522-1466
J9 AM J PHYSIOL-RENAL
JI Am. J. Physiol.-Renal Physiol.
PD OCT
PY 2012
VL 303
IS 8
BP F1239
EP F1250
DI 10.1152/ajprenal.00659.2011
PG 12
WC Physiology; Urology & Nephrology
WE Science Citation Index Expanded (SCI-EXPANDED)
SC Physiology; Urology & Nephrology
GA 022SA
UT WOS:000309981400015
PM 22896037
OA Green Published
DA 2023-07-06
ER

PT J
AU Huang, CL
   Lin, MZ
   Cheng, D
   Braet, F
   Pollock, CA
   Chen, XM
AF Huang, Chunling
   Lin, Mike Z.
   Cheng, Delfine
   Braet, Filip
   Pollock, Carol A.
   Chen, Xin-Ming
TI Thioredoxin-interacting protein mediates dysfunction of tubular
   autophagy in diabetic kidneys through inhibiting autophagic flux
SO LABORATORY INVESTIGATION
LA English
DT Article
DE autophagy; autophagy flux; diabetic nephropathy; renal proximal tubular
   cells; thioredoxin-interacting protein
ID OXIDATIVE STRESS; ELECTRON-MICROSCOPY; PROXIMAL TUBULE; PATHOGENESIS;
   CELLS; COMPLICATIONS; EXPRESSION; LC3; GLUCOSE; SYSTEM
AB Thioredoxin-interacting protein (TXNIP) expression is ubiquitous and is induced by a variety of cellular stresses, including high intracellular glucose. TXNIP is associated with activation of oxidative stress and tubulointerstitial fibrosis in diabetic nephropathy. Autophagy is a major pathway that delivers damaged proteins and organelles to lysosomes to maintain cellular homeostasis. This study aimed to investigate the dysregulation of autophagy and the regulation of TXNIP on autophagy in renal proximal tubular cells (PTCs) under diabetic conditions. The formation of autophagosomes was measured using transmission electron microscopy, and LC3-II, and the effectiveness of autophagic clearance was determined by p62 expression in diabetic kidney and in human PTCs exposed to high glucose (HG). The results collectively demonstrated increased expression of TXNIP, LC3/LC3-II and p62 in renal tubular cells of mice with diabetic nephropathy and in cultured human PTCs exposed to HG (30 mM/l) for 48 h compared with control. The formation of autophagic vacuoles was increased in HG-induced cells. Furthermore, silencing of TXNIP by siRNA transfection reduced autophagic vacuoles and the expression of LC3-II and p62 in human PTCs exposed to HG compared with control and partially reversed the accumulation of LC3-II and p62 induced by bafilomycin A(1) (50 nM/l), a pharmacological inhibitor of autophagy which blocks the fusion of autophagosomes with lysosomes and impairs the degradation of LC3-II and p62. Collectively, these results suggest that hyperglycemia leads to dysfunction of autophagy in renal tubular cells and decreases autophagic clearance. HG-induced overexpression of TXNIP may contribute to the dysfunction of tubular autophagy in diabetes.
C1 [Huang, Chunling; Lin, Mike Z.; Pollock, Carol A.; Chen, Xin-Ming] Univ Sydney, Royal N Shore Hosp, Sydney Med Sch, Kolling Inst Med Res, St Leonards, NSW 2065, Australia.
   [Huang, Chunling] Xiamen Univ, Xiamen Ctr, Clin Lab, Xiamen Zhongshan Hosp,Med Coll, Xiamen, Peoples R China.
   [Cheng, Delfine; Braet, Filip] Univ Sydney, Bosch Inst, Sch Med Sci, Discipline Anat & Histol, Sydney, NSW 2006, Australia.
   [Braet, Filip] Univ Sydney, Australian Ctr Microscopy & Microanal, Sydney, NSW 2006, Australia.
C3 Royal North Shore Hospital; University of Sydney; Kolling Institute of
   Medical Research; Xiamen University; University of Sydney; University of
   Sydney
RP Pollock, CA (通讯作者)，Royal N Shore Hosp, Dept Med, Professorial Suite,Level 7,Kolling Bldg, St Leonards, NSW 2065, Australia.
EM carol.pollock@sydney.edu.au
RI Braet, F/V-7003-2019; Braet, F/AAB-3660-2022; Chen, Xin-Ming/D-2923-2015
OI Braet, F/0000-0002-5222-0895; Cheng, Delfine/0000-0002-8575-0534; Chen,
   Xin-Ming/0000-0003-3212-7172
CR Advani A, 2009, J AM SOC NEPHROL, V20, P730, DOI 10.1681/ASN.2008020142
   Barth S, 2010, J PATHOL, V221, P117, DOI 10.1002/path.2694
   Bjorkoy G, 2005, J CELL BIOL, V171, P603, DOI 10.1083/jcb.200507002
   Bjorkoy G, 2009, METHOD ENZYMOL, V452, P181, DOI 10.1016/S0076-6879(08)03612-4
   Brezniceanu ML, 2007, KIDNEY INT, V71, P912, DOI 10.1038/sj.ki.5002188
   Calcutt NA, 2009, NAT REV DRUG DISCOV, V8, P417, DOI 10.1038/nrd2476
   D'Agati V, 2010, NAT REV NEPHROL, V6, P352, DOI 10.1038/nrneph.2010.54
   Decleves AE, 2010, NAT REV NEPHROL, V6, P371, DOI 10.1038/nrneph.2010.57
   Doi S, 2011, J BIOL CHEM, V286, P8655, DOI 10.1074/jbc.M110.174037
   Fang L, 2013, PLOS ONE, V8, DOI 10.1371/journal.pone.0060546
   Ha H, 2003, J AM SOC NEPHROL, V14, pS246, DOI 10.1097/01.ASN.0000077411.98742.54
   Ha H, 2008, DIABETES RES CLIN PR, V82, pS42, DOI 10.1016/j.diabres.2008.09.017
   Hartleben B, 2010, J CLIN INVEST, V120, P1084, DOI 10.1172/JCI39492
   Huang C, 2013, NEPHROL DIA IN PRESS
   Huang CL, 2013, DIABETES, V62, P2923, DOI 10.2337/db13-0135
   Jiang M, 2012, KIDNEY INT, V82, P1271, DOI 10.1038/ki.2012.261
   Junn E, 2000, J IMMUNOL, V164, P6287, DOI 10.4049/jimmunol.164.12.6287
   Kabeya Y, 2000, EMBO J, V19, P5720, DOI 10.1093/emboj/19.21.5720
   Kabeya Y, 2004, J CELL SCI, V117, P2805, DOI 10.1242/jcs.01131
   Kashihara N, 2010, CURR MED CHEM, V17, P4256, DOI 10.2174/092986710793348581
   Kimura T, 2011, J AM SOC NEPHROL, V22, P902, DOI 10.1681/ASN.2010070705
   Klionsky DJ, 2008, AUTOPHAGY, V4, P849, DOI 10.4161/auto.6845
   Klionsky DJ, 2012, AUTOPHAGY, V8, P445, DOI 10.4161/auto.19496
   Kobayashi K, 2012, METHOD CELL BIOL, V111, P1, DOI 10.1016/B978-0-12-416026-2.00001-7
   Komatsu M, 2007, CELL, V131, P1149, DOI 10.1016/j.cell.2007.10.035
   Koya D, 2003, J AM SOC NEPHROL, V14, pS250, DOI 10.1097/01.ASN.0000077412.07578.44
   Lee J, 2012, BIOCHEM J, V441, P523, DOI 10.1042/BJ20111451
   Liu SY, 2012, AUTOPHAGY, V8, P826, DOI 10.4161/auto.19419
   Livak KJ, 2001, METHODS, V25, P402, DOI 10.1006/meth.2001.1262
   MAACK T, 1979, KIDNEY INT, V16, P251, DOI 10.1038/ki.1979.128
   Menzies Fiona M, 2012, Curr Protoc Cell Biol, VChapter 15, DOI 10.1002/0471143030.cb1516s54
   Minn AH, 2005, ENDOCRINOLOGY, V146, P2397, DOI 10.1210/en.2004-1378
   Nakatogawa H, 2009, NAT REV MOL CELL BIO, V10, P458, DOI 10.1038/nrm2708
   Pacher P, 2005, CURR MED CHEM, V12, P267, DOI 10.2174/0929867053363207
   Periyasamy-Thandavan S, 2008, KIDNEY INT, V74, P631, DOI 10.1038/ki.2008.214
   Phillips Aled O, 2003, Curr Diab Rep, V3, P491, DOI 10.1007/s11892-003-0013-1
   Phillips AO, 2002, HISTOL HISTOPATHOL, V17, P247, DOI 10.14670/HH-17.247
   Qi W, 2007, AM J PATHOL, V171, P744, DOI 10.2353/ajpath.2007.060813
   Qi W, 2009, AM J PATHOL, V175, P1858, DOI 10.2353/ajpath.2009.090263
   Ravikumar B, 2010, PHYSIOL REV, V90, P1383, DOI 10.1152/physrev.00030.2009
   Ruggenenti P, 2010, NAT REV NEPHROL, V6, P319, DOI 10.1038/nrneph.2010.58
   Saxena G, 2010, J BIOL CHEM, V285, P3997, DOI 10.1074/jbc.M109.034421
   Takahashi A, 2012, AM J PATHOL, V180, P517, DOI 10.1016/j.ajpath.2011.11.001
   Tan SM, 2011, NEPHROL DIAL TRANSPL, V26, P100, DOI 10.1093/ndt/gfq355
   Tang SCW, 2012, NEPHROL DIAL TRANSPL, V27, P3049, DOI 10.1093/ndt/gfs260
   Tang SCW, 2011, CONTRIB NEPHROL, V170, P124, DOI 10.1159/000325647
   Tanida I, 2004, INT J BIOCHEM CELL B, V36, P2503, DOI 10.1016/j.biocel.2004.05.009
   Tanida I, 2010, METHODS MOL BIOL, V648, P193, DOI 10.1007/978-1-60761-756-3_13
   Tesch GH, 2007, CLIN EXP PHARMACOL P, V34, P1016, DOI 10.1111/j.1440-1681.2007.04729.x
   Vadlamudi RK, 1996, J BIOL CHEM, V271, P20235, DOI 10.1074/jbc.271.34.20235
   Yla-Anttila P, 2009, METHOD ENZYMOL, V452, P143, DOI 10.1016/S0076-6879(08)03610-0
   Zhang YL, 2012, DIABETES, V61, P2114, DOI 10.2337/db11-1365
NR 52
TC 47
Z9 54
U1 1
U2 15
PU ELSEVIER SCIENCE INC
PI NEW YORK
PA STE 800, 230 PARK AVE, NEW YORK, NY 10169 USA
SN 0023-6837
EI 1530-0307
J9 LAB INVEST
JI Lab. Invest.
PD MAR
PY 2014
VL 94
IS 3
BP 309
EP 320
DI 10.1038/labinvest.2014.2
PG 12
WC Medicine, Research & Experimental; Pathology
WE Science Citation Index Expanded (SCI-EXPANDED)
SC Research & Experimental Medicine; Pathology
GA AB9DW
UT WOS:000332091200006
PM 24492284
OA Bronze
DA 2023-07-06
ER

PT J
AU Sansanwal, P
   Sarwal, MM
AF Sansanwal, Poonam
   Sarwal, Minnie M.
TI p62/SQSTM1 prominently accumulates in renal proximal tubules in
   nephropathic cystinosis
SO PEDIATRIC NEPHROLOGY
LA English
DT Article
DE Cystinosis; Autophagy; LC3; p62; SQSTM1; Renal proximal tubules; Renal
   Fanconi Syndrome
ID CONSTITUTIVE AUTOPHAGY; EPITHELIAL-CELLS; MICE; FIBROBLASTS; APOPTOSIS;
   P62; MECHANISMS; MODEL; ATP
AB Nephropathic cystinosis, a lysosomal storage disorder, is associated with generalized proximal tubular dysfunction and progressive renal failure. The underlying molecular and cellular mechanisms leading to renal tubular injury remain largely unknown. Abnormal induction of autophagy has been shown in cystinosis. We have studied the autophagic flux in cystinosis by evaluating autophagy-specific substrates.
   LC3 and p62 expression was evaluated by (1) immunohistochemistry performed on kidney biopsies obtained from four nephropathic cystinosis patients, four patients with renal injury due to causes other than cystinosis, and four normal kidney tissues and (2) fluorescence imaging in cultured renal proximal tubular epithelial (RPTE) cells obtained from four nephropathic cystinosis patients and two lots of normal primary RPTE cells, both in basal and starvation conditions. p62 expression was also corroborated by western blot analysis in RPTE cells.
   There was a significant buildup of p62 protein in patients with nephropathic cystinosis, specifically in the proximal tubules in kidney biopsies and RPTE cells (p = 0.0004), and the accumulation was further enhanced upon starvation. Cystinotic RPTE cells exhibited a significant co-localization of p62 with LC3.
   Our findings indicate a potential block in the autophagic flux in cystinosis, thus providing key insights into the underlying mechanisms of tubular injury in cystinosis.
C1 [Sansanwal, Poonam; Sarwal, Minnie M.] Calif Pacific Med Ctr Res Inst, San Francisco, CA 94107 USA.
C3 California Pacific Medical Center; California Pacific Medical Center
   Research Institute
RP Sansanwal, P (通讯作者)，Calif Pacific Med Ctr Res Inst, 475 Brannan St,Ste 220, San Francisco, CA 94107 USA.
EM poonam@cpmcri.org; sarwalm@cpmcri.org
FU Cystinosis Foundation Ireland; Health Research Board Ireland; National
   Human Genome Research Institute, National Institutes of Health
FX We thank Dr. William Gahl and Dr. Lorraine Racusen for their generous
   gift of cystinosis RPTE cells. We gratefully acknowledge Dr. Neeraja
   Kambham's (Stanford University) help with immunohistochemistry
   experiments. This work was supported by grants from the Cystinosis
   Foundation Ireland, Health Research Board Ireland and the Intramural
   Research Program of the National Human Genome Research Institute,
   National Institutes of Health.
CR Bjorkoy G, 2005, J CELL BIOL, V171, P603, DOI 10.1083/jcb.200507002
   Cherqui S, 2002, MOL CELL BIOL, V22, P7622, DOI 10.1128/MCB.22.21.7622-7632.2002
   COOR C, 1991, J CLIN INVEST, V87, P955, DOI 10.1172/JCI115103
   Gahl WA, 2002, NEW ENGL J MED, V347, P111, DOI 10.1056/NEJMra020552
   Gahl WA, 2007, ANN INTERN MED, V147, P242, DOI 10.7326/0003-4819-147-4-200708210-00006
   Hara T, 2006, NATURE, V441, P885, DOI 10.1038/nature04724
   Ichimura Y, 2008, J BIOL CHEM, V283, P22847, DOI 10.1074/jbc.M802182200
   JACKSON JD, 1962, AM J MED, V33, P893, DOI 10.1016/0002-9343(62)90221-8
   Komatsu M, 2007, CELL DEATH DIFFER, V14, P887, DOI 10.1038/sj.cdd.4402120
   Komatsu M, 2005, J CELL BIOL, V169, P425, DOI 10.1083/jcb.200412022
   Komatsu M, 2007, CELL, V131, P1149, DOI 10.1016/j.cell.2007.10.035
   Komatsu M, 2006, NATURE, V441, P880, DOI 10.1038/nature04723
   Levine B, 2004, DEV CELL, V6, P463, DOI 10.1016/S1534-5807(04)00099-1
   Levtchenko EN, 2006, PEDIATR RES, V59, P287, DOI 10.1203/01.pdr.0000196334.46940.54
   Mizushima N, 2007, GENE DEV, V21, P2861, DOI 10.1101/gad.1599207
   Nakatogawa H, 2009, NAT REV MOL CELL BIO, V10, P458, DOI 10.1038/nrm2708
   Nevo N, 2010, NEPHROL DIAL TRANSPL, V25, P1059, DOI 10.1093/ndt/gfp553
   Nezis IP, 2008, J CELL BIOL, V180, P1065, DOI 10.1083/jcb.200711108
   Pankiv S, 2007, J BIOL CHEM, V282, P24131, DOI 10.1074/jbc.M702824200
   Park M, 2002, J AM SOC NEPHROL, V13, P2878, DOI 10.1097/01.ASN.0000036867.49866.59
   Park MA, 2006, J AM SOC NEPHROL, V17, P3167, DOI 10.1681/ASN.2006050474
   RACUSEN LC, 1995, KIDNEY INT, V48, P536, DOI 10.1038/ki.1995.324
   SAKARCAN A, 1992, PEDIATR RES, V32, P710, DOI 10.1203/00006450-199212000-00018
   Sansanwal P, 2010, J INHERIT METAB DIS, V33, P775, DOI 10.1007/s10545-010-9203-6
   Sansanwal P, 2010, J AM SOC NEPHROL, V21, P272, DOI 10.1681/ASN.2009040383
   Sansanwal P, 2010, PEDIATR NEPHROL, V25, P105, DOI 10.1007/s00467-009-1289-4
   SCHNEIDER JA, 1995, J INHERIT METAB DIS, V18, P387, DOI 10.1007/BF00710051
   SPEAR GS, 1971, ARCH PATHOL, V91, P206
   Wei H, 2008, HUM MOL GENET, V17, P469, DOI 10.1093/hmg/ddm324
   Wilmer MJ, 2008, PEDIATR RES, V64, P495, DOI 10.1203/PDR.0b013e318183fd67
   Yang ZF, 2009, CURR TOP MICROBIOL, V335, P1, DOI 10.1007/978-3-642-00302-8_1
NR 31
TC 22
Z9 23
U1 0
U2 4
PU SPRINGER
PI NEW YORK
PA 233 SPRING ST, NEW YORK, NY 10013 USA
SN 0931-041X
J9 PEDIATR NEPHROL
JI Pediatr. Nephrol.
PD NOV
PY 2012
VL 27
IS 11
BP 2137
EP 2144
DI 10.1007/s00467-012-2227-4
PG 8
WC Pediatrics; Urology & Nephrology
WE Science Citation Index Expanded (SCI-EXPANDED)
SC Pediatrics; Urology & Nephrology
GA 013YK
UT WOS:000309342000018
PM 22714671
DA 2023-07-06
ER

PT J
AU Turkmen, K
   Martin, J
   Akcay, A
   Nguyen, Q
   Ravichandran, K
   Faubel, S
   Pacic, A
   Ljubanovic, D
   Edelstein, CL
   Jani, A
AF Turkmen, Kultigin
   Martin, Jessica
   Akcay, Ali
   Quocan Nguyen
   Ravichandran, Kameswaran
   Faubel, Sarah
   Pacic, Arijana
   Ljubanovic, Danica
   Edelstein, Charles L.
   Jani, Alkesh
TI Apoptosis and Autophagy in Cold Preservation Ischemia
SO TRANSPLANTATION
LA English
DT Article
DE Autophagy; Apoptosis; Cold preservation ischemia
ID TUBULAR EPITHELIAL-CELLS; DELAYED GRAFT FUNCTION; ACUTE-RENAL-FAILURE;
   REPERFUSION INJURY; RISK-FACTORS; INHIBITION; KIDNEY; RAT;
   TRANSPLANTATION; MACROAUTOPHAGY
AB Background. Prolonged cold ischemia (CI) is a risk factor for the development of delayed graft function that predicts reduced 5-year kidney transplant survival. CI results in caspase-3 activation, tubular injury, and apoptosis. Autophagy, a highly conserved pathway that permits recycling of nutrients within the cell during stress, is linked to apoptosis. We hypothesized that CI during kidney preservation would induce autophagy. We sought to determine apoptosis and autophagic flux in CI.
   Methods. Autophagic flux and apoptosis were examined in kidneys of wild-type and green fluorescent protein (GFP)-microtubule-associated protein1 light chain 3 (LC3) transgenic mice that were subjected to 48 hr of CI. Autophagic flux was determined by performing experiments with and without bafilomycin A1.
   Results. CI alone significantly increased the number of apoptotic cells/hpf, caspase-3/7 activity, and protein expression of autophagy markers LC3 II and autophagy-related protein 5. To determine the effect of inhibiting autophagic flux on apoptosis, kidneys of wild-type and GFP-LC3 transgenic mice were subjected to 48 hr of CI in the presence of lysosomal inhibitor bafilomycin A1. The combination of CI and bafilomycin A1 suppressed autophagic flux and significantly reduced the number of apoptotic cells/hpf, caspase-3/7 activity, LC3 II (both by immunoblot and in GFP-LC3 transgenic mice), and autophagy-related protein 5 protein expression.
   Conclusion. In summary, we have shown that autophagy and autophagic flux are reduced in cold ischemic kidneys treated with bafilomycin A1. Reduced autophagy and autophagic flux were associated with a significant reduction in apoptotic cell death, which may provide a therapeutic rationale for including bafilomycin A1 in University of Wisconsin solution during organ preservation.
C1 [Turkmen, Kultigin; Martin, Jessica; Akcay, Ali; Quocan Nguyen; Ravichandran, Kameswaran; Faubel, Sarah; Edelstein, Charles L.] Univ Colorado, Denver, CO 80202 USA.
   [Pacic, Arijana; Ljubanovic, Danica] Univ Zagreb, Hosp Dubrava, Univ Zagreb SOM, Zagreb 41000, Croatia.
   [Jani, Alkesh] Denver Vet Affairs Med Ctr, Denver, CO USA.
C3 University of Colorado System; University of Colorado Denver; University
   of Zagreb; US Department of Veterans Affairs; Veterans Health
   Administration (VHA); Veterans Affairs Medical Center - Denver
RP Jani, A (通讯作者)，Univ Colorado Denver, Div Renal Dis & Hypertens, 12700 E 19th Ave,C281, Aurora, CO 80045 USA.
EM Alkesh.jani@ucdenver.edu
RI RAVICHANDRAN, KAMESWARAN/Y-6920-2019; Turkmen, Kultigin/AFR-4244-2022
OI RAVICHANDRAN, KAMESWARAN/0000-0002-0596-2044; Turkmen,
   Kultigin/0000-0002-1667-7716
FU NIH [RO1DK056851, RO1-DK-074835]; Turkish Society of Nephrology; 
   [KO8DK069512];  [R01HL095363]
FX This work was supported by KO8DK069512 (A.J.), R01HL095363 (S.F.), and
   NIH grants RO1DK056851 and RO1-DK-074835 (C.L.E.), and Turkish Society
   of Nephrology (K.T.).
CR Amaravadi RK, 2007, J CLIN INVEST, V117, P326, DOI 10.1172/JCI28833
   Bauvy C, 2009, METHOD ENZYMOL, V452, P47, DOI 10.1016/S0076-6879(08)03604-5
   Bolisetty S, 2010, J AM SOC NEPHROL, V21, P1702, DOI 10.1681/ASN.2010030238
   Boya P, 2005, MOL CELL BIOL, V25, P1025, DOI 10.1128/MCB.25.3.1025-1040.2005
   Castaneda MP, 2003, TRANSPLANTATION, V76, P50, DOI 10.1097/01.TP.0000069835.95442.9F
   Castino R, 2010, TOXICOL SCI, V117, P152, DOI 10.1093/toxsci/kfq170
   Espert L, 2006, J CLIN INVEST, V116, P2161, DOI 10.1172/JCI26185
   French CJ, 2010, HISTOCHEM CELL BIOL, V134, P519, DOI 10.1007/s00418-010-0748-0
   Gobe G, 2000, J AM SOC NEPHROL, V11, P454, DOI 10.1681/ASN.V113454
   Gotoh K, 2009, AUTOPHAGY, V5, P351, DOI 10.4161/auto.5.3.7650
   Hariharan S, 2002, KIDNEY INT, V62, P311, DOI 10.1046/j.1523-1755.2002.00424.x
   Hetzel GR, 2002, TRANSPL INT, V15, P10, DOI 10.1007/s00147-001-0368-7
   Jani A, 2004, AM J TRANSPLANT, V4, P1246, DOI 10.1111/j.1600-6143.2004.00498.x
   Jiang M, 2010, AM J PATHOL, V176, P1181, DOI 10.2353/ajpath.2010.090594
   Kyllonen LEJ, 2000, TRANSPLANT INT, V13, P122, DOI 10.1111/j.1432-2277.2000.tb01051.x
   Levine B, 2008, CELL, V132, P27, DOI 10.1016/j.cell.2007.12.018
   Liu XS, 1997, CELL, V89, P175, DOI 10.1016/S0092-8674(00)80197-X
   Lu ZH, 2005, ARCH HISTOL CYTOL, V68, P71, DOI 10.1679/aohc.68.71
   Maiuri MC, 2007, NAT REV MOL CELL BIO, V8, P741, DOI 10.1038/nrm2239
   Martinet W, 2006, AUTOPHAGY, V2, P55, DOI 10.4161/auto.2217
   Melnikov VY, 2002, J CLIN INVEST, V110, P1083, DOI 10.1172/JCI200215623
   Melnikov VY, 2001, J CLIN INVEST, V107, P1145, DOI 10.1172/JCI12089
   Mizushima N, 2007, AUTOPHAGY, V3, P542, DOI 10.4161/auto.4600
   Mizushima N, 2010, CELL, V140, P313, DOI 10.1016/j.cell.2010.01.028
   Mizushima N, 2009, METHOD ENZYMOL, V452, P13, DOI 10.1016/S0076-6879(08)03602-1
   Oberbauer R, 1999, J AM SOC NEPHROL, V10, P2006
   Ojo AO, 1997, TRANSPLANTATION, V63, P968, DOI 10.1097/00007890-199704150-00011
   Periyasamy-Thandavan S, 2009, AM J PHYSIOL-RENAL, V297, pF244, DOI 10.1152/ajprenal.00033.2009
   Ren Y, 2009, BMB REP, V42, P599, DOI 10.5483/BMBRep.2009.42.9.599
   Wu YC, 2009, BIOCHEM BIOPH RES CO, V382, P451, DOI 10.1016/j.bbrc.2009.03.051
   Yamamoto A, 1998, CELL STRUCT FUNCT, V23, P33, DOI 10.1247/csf.23.33
   Yang C, 2008, AM J PHYSIOL-RENAL, V294, pF777, DOI 10.1152/ajprenal.00590.2007
NR 32
TC 34
Z9 35
U1 1
U2 9
PU LIPPINCOTT WILLIAMS & WILKINS
PI PHILADELPHIA
PA 530 WALNUT ST, PHILADELPHIA, PA 19106-3621 USA
SN 0041-1337
J9 TRANSPLANTATION
JI Transplantation
PD JUN 15
PY 2011
VL 91
IS 11
BP 1192
EP 1197
DI 10.1097/TP.0b013e31821ab9c8
PG 6
WC Immunology; Surgery; Transplantation
WE Science Citation Index Expanded (SCI-EXPANDED)
SC Immunology; Surgery; Transplantation
GA 769JN
UT WOS:000291008800009
PM 21577181
DA 2023-07-06
ER

PT J
AU Liu, F
   Wang, XY
   Zhou, XP
   Liu, ZP
   Song, XB
   Wang, ZY
   Wang, L
AF Liu, Fei
   Wang, Xin-Yu
   Zhou, Xu-Ping
   Liu, Zong-Ping
   Song, Xiang-Bin
   Wang, Zhen-Yong
   Wang, Lin
TI Cadmium disrupts autophagic flux by inhibiting cytosolic Ca2+-dependent
   autophagosome-lysosome fusion in primary rat proximal tubular cells
SO TOXICOLOGY
LA English
DT Article
DE Cadmium; Autophagy; Cytosolic calcium overload; Proximal tubular cells;
   Oxidative stress; Autophagosome-lysosome fusion
ID OXIDATIVE STRESS; PRIMARY CULTURES; CALCIUM; APOPTOSIS; KIDNEY;
   PROGRESSION; ACTIVATION; MECHANISM; CHANNEL; KINASE
AB Previous studies have shown that subcellular Ca2+ redistribution is involved in Cd-induced autophagy inhibition in primary rat proximal tubular (rPT) cells, but the mechanism remains unclear. In this study, the status of autophagic flux was monitored by the GFP and RFP tandemly tagged LC3 method. Pharmacological inhibition of cytosolic Ca2+ concentration ([Ca2+](c)) with 2-APB or BAPTA-AM significantly alleviated Cd-elevated yellow puncta formation and restored Cd-inhibited red puncta formation, while thapsigargin (TG) had the opposite regulatory effect, demonstrating that Cd-induced [Ca2+](c) elevation inhibited the autophagic flux in rPT cells. Resultantly, Cd-induced autophagosomes accumulation was obviously modulated by 2-APB, BAPTA-AM and TG, respectively. Meanwhile, blockage of autophagosome-lysosome fusion and decreased recruitment of Rab7 to autophagosomes by Cd exposure was noticeably restored by 2-APB or BAPTA-AM, but co-treatment with Cd and TG further impaired Cd-induced autophagy arrest. Moreover, Cd-induced oxidative stress intimately correlated with cytosolic Ca2+ mobilization, and N-acetylcysteine (NAC) markedly rescued Cd-blocked autophagosome-lysosome fusion and recruitment of Rab7 to autophagosomes in rPT cells, implying that Cd-induced autophagy inhibition was due to [Ca2+](c) elevation-triggered oxidative stress. In summary, these results suggest that Cd-mediated autophagy inhibition in rPT cells is dependent on cytosolic Ca2+ overload. Elevation of [Ca2+](c) inhibited the autophagosome-lysosome fusion to block the degradation of autophagosomes, which aggravated Cd-induced cytotoxicity in rPT cells. (C) 2017 Elsevier B.V. All rights reserved.
C1 [Liu, Fei; Wang, Xin-Yu; Song, Xiang-Bin; Wang, Zhen-Yong; Wang, Lin] Shandong Agr Univ, Coll Anim Sci & Vet Med, Daizong Rd 61, Tai An 271018, Shandong, Peoples R China.
   [Zhou, Xu-Ping] Beijing Agr Univ, Beijing 102206, Peoples R China.
   [Liu, Zong-Ping] Yangzhou Univ, Coll Vet Med, 12 East Wenhui Rd, Yangzhou 225009, Jiangsu, Peoples R China.
C3 Shandong Agricultural University; Beijing University of Agriculture;
   Yangzhou University
RP Wang, L (通讯作者)，Shandong Agr Univ, Coll Anim Sci & Vet Med, Daizong Rd 61, Tai An 271018, Shandong, Peoples R China.; Liu, ZP (通讯作者)，Yangzhou Univ, Coll Vet Med, 12 East Wenhui Rd, Yangzhou 225009, Jiangsu, Peoples R China.
EM liuzongping@yzu.edu.cn; wanglin2013@sdau.edu.cn
RI Wang, Xinhua/ISR-8520-2023; Wang, Xin/AAN-8435-2021; Wang,
   Xin/HZL-4695-2023; Wang, Xiaoqiang/IQS-3727-2023; Wang,
   Xin/GYU-1129-2022
OI Wang, Xin/0000-0002-4457-7376; 
FU National Nature Science Foundation of China [31472251]; National
   Excellent Doctoral Dissertation of PR China [201266]; Fok Ying Tung
   Education Foundation [141022]; Priority Academic Program Development of
   Jiangsu Higher Education Institutions (PADD)
FX This work was supported by the National Nature Science Foundation of
   China (No. 31472251), a foundation for the author of National Excellent
   Doctoral Dissertation of PR China (No. 201266), the fund of Fok Ying
   Tung Education Foundation (No.141022) and a project funded by the
   Priority Academic Program Development of Jiangsu Higher Education
   Institutions (PADD).
CR Aki T, 2013, TOXICOLOGY, V311, P205, DOI 10.1016/j.tox.2013.07.001
   Bolte S, 2006, J MICROSC-OXFORD, V224, P213, DOI 10.1111/j.1365-2818.2006.01706.x
   Cai HQ, 2007, DEV CELL, V12, P671, DOI 10.1016/j.devcel.2007.04.005
   Cardenas C, 2012, CELL CALCIUM, V52, P44, DOI 10.1016/j.ceca.2012.03.001
   Cardenas C, 2010, CELL, V142, P270, DOI 10.1016/j.cell.2010.06.007
   Chen JW, 2001, J BIOMED SCI, V8, P365, DOI 10.1159/000054056
   Choi J, 2011, FERTIL STERIL, V95, P1482, DOI 10.1016/j.fertnstert.2010.06.006
   Chua CEL, 2011, CELL MOL LIFE SCI, V68, P3349, DOI 10.1007/s00018-011-0748-9
   Eisenberg-Lerner A, 2012, CELL DEATH DIFFER, V19, P788, DOI 10.1038/cdd.2011.149
   Ganley IG, 2011, MOL CELL, V42, P731, DOI 10.1016/j.molcel.2011.04.024
   Gorlach A, 2015, REDOX BIOL, V6, P260, DOI 10.1016/j.redox.2015.08.010
   GORDON PB, 1993, J BIOL CHEM, V268, P26107
   Gutierrez MG, 2004, J CELL SCI, V117, P2687, DOI 10.1242/jcs.01114
   Hajnoczky G, 2003, BIOCHEM BIOPH RES CO, V304, P445, DOI 10.1016/S0006-291X(03)00616-8
   Hoyer-Hansen M, 2007, CELL DEATH DIFFER, V14, P1576, DOI 10.1038/sj.cdd.4402200
   Hoyer-Hansen M, 2007, MOL CELL, V25, P193, DOI 10.1016/j.molcel.2006.12.009
   Huang SP, 2015, DIS MODEL MECH, V8, P977, DOI 10.1242/dmm.019737
   Hubert V, 2016, BIOL OPEN, V5, P1516, DOI 10.1242/bio.018648
   Jiang PD, 2015, METHODS, V75, P13, DOI 10.1016/j.ymeth.2014.11.021
   Liu F, 2016, J INORG BIOCHEM, V164, P99, DOI 10.1016/j.jinorgbio.2016.09.005
   Liu G, 2016, ARCH TOXICOL, V90, P1193, DOI 10.1007/s00204-015-1547-0
   Lizaso A, 2013, AUTOPHAGY, V9, P1228, DOI 10.4161/auto.24893
   Lu YY, 2014, AUTOPHAGY, V10, P1895, DOI 10.4161/auto.32200
   McEwan DG, 2015, AUTOPHAGY, V11, P720, DOI 10.1080/15548627.2015.1034419
   Mizushima N, 2010, CELL, V140, P313, DOI 10.1016/j.cell.2010.01.028
   Nair AR, 2015, ARCH TOXICOL, V89, P2273, DOI 10.1007/s00204-014-1401-9
   Ni HM, 2011, AUTOPHAGY, V7, P188, DOI 10.4161/auto.7.2.14181
   Pal GP, 2001, J BIOL CHEM, V276, P47233, DOI 10.1074/jbc.M105149200
   Park HW, 2014, NAT COMMUN, V5, DOI 10.1038/ncomms5834
   Parys JB, 2012, CELL COMMUN SIGNAL, V10, DOI 10.1186/1478-811X-10-17
   Shaikh ZA, 1999, TOXICOL APPL PHARM, V154, P256, DOI 10.1006/taap.1998.8586
   So KY, 2016, TOXICOLOGY, V370, P49, DOI 10.1016/j.tox.2016.09.010
   Sureshbabu A, 2015, REDOX BIOL, V4, P208, DOI 10.1016/j.redox.2015.01.001
   Takenouchi T, 2005, BBA-GEN SUBJECTS, V1726, P177, DOI 10.1016/j.bbagen.2005.08.001
   Thevenod F., 2003, NEPHRON PHYSIOL, V93, P87, DOI DOI 10.1159/000070241
   Thevenod F, 2013, ARCH TOXICOL, V87, P1743, DOI 10.1007/s00204-013-1110-9
   Thijssen S, 2007, TOXICOLOGY, V236, P29, DOI 10.1016/j.tox.2007.03.022
   Uguz AC, 2012, NEUROCHEM RES, V37, P1631, DOI 10.1007/s11064-012-0758-5
   Ureshino RP, 2014, ANTIOXID REDOX SIGN, V21, P123, DOI 10.1089/ars.2013.5777
   Waisberg M, 2003, TOXICOLOGY, V192, P95, DOI 10.1016/S0300-483X(03)00305-6
   Wang L, 2009, BIOL TRACE ELEM RES, V127, P53, DOI 10.1007/s12011-008-8223-7
   Wang SH, 2008, CELL MOL LIFE SCI, V65, P3640, DOI 10.1007/s00018-008-8383-9
   Yang H, 2015, INT J MOL SCI, V16, P1484, DOI 10.3390/ijms16011484
NR 43
TC 90
Z9 96
U1 0
U2 17
PU ELSEVIER IRELAND LTD
PI CLARE
PA ELSEVIER HOUSE, BROOKVALE PLAZA, EAST PARK SHANNON, CO, CLARE, 00000,
   IRELAND
SN 0300-483X
J9 TOXICOLOGY
JI Toxicology
PD MAY 15
PY 2017
VL 383
BP 13
EP 23
DI 10.1016/j.tox.2017.03.016
PG 11
WC Pharmacology & Pharmacy; Toxicology
WE Science Citation Index Expanded (SCI-EXPANDED)
SC Pharmacology & Pharmacy; Toxicology
GA EW4UQ
UT WOS:000402496800002
PM 28347754
DA 2023-07-06
ER

PT J
AU Radovanovic, M
   Vidicevic, S
   Tasic, J
   Tomonjic, N
   Stanojevic, Z
   Nikic, P
   Vuksanovic, A
   Dzamic, Z
   Bumbasirevic, U
   Isakovic, A
   Trajkovic, V
AF Radovanovic, Milan
   Vidicevic, Sasenka
   Tasic, Jelena
   Tomonjic, Nina
   Stanojevic, Zeljka
   Nikic, Predrag
   Vuksanovic, Aleksandar
   Dzamic, Zoran
   Bumbasirevic, Uros
   Isakovic, Aleksandra
   Trajkovic, Vladimir
TI Role of AMPK/mTOR-independent autophagy in clear cell renal cell
   carcinoma
SO JOURNAL OF INVESTIGATIVE MEDICINE
LA English
DT Article
DE apoptosis; carcinoma; cell death; kidney; prognosis
ID EXPRESSION; APOPTOSIS; PROTEIN; GROWTH; BAX; LC3
AB We examined the status and role of autophagy, a process of lysosomal recycling of cellular material, in clear cell renal cell carcinoma (ccRCC). Paired samples of tumor and adjacent non-malignant tissue were collected from 20 patients with ccRCC after radical nephrectomy. The mRNA levels of apoptosis (BAD, BAX, BCL2, BCLXL, BIM) and autophagy (ATG4, BECN1, GABARAP, p62, UVRAG) regulators were measured by RT-qPCR. The protein levels of autophagosome-associated LC3-II, autophagy receptor p62, apoptotic marker PARP, as well as phosphorylation of autophagy initiator Unc 51-like kinase 1 (ULK1), its activator AMP-activated protein kinase (AMPK) and 4EBP1, the substrate of ULK1 inhibitor mechanistic target of rapamycin (mTOR), were analyzed by immunoblotting. The mRNA levels of pro-apoptotic BAX, anti-apoptotic BCLXL and pro-autophagic ATG4, p62 and UVRAG were higher in ccRCC tumors. Autophagy induction was confirmed by an increase in phospho-ULK1 and degradation of the autophagic target p62, while apoptotic PARP cleavage was unaltered. AMPK phosphorylation was reduced and 4EBP1 phosphorylation was increased in ccRCC tissue. The expression of apoptosis regulators did not correlate with clinicopathological features of ccRCC. Conversely, high mRNA levels of ATG4, GABARAP and p62 were associated with lower tumor stage, as well as with smaller tumor size and better disease-specific 5-year survival (ATG4 and p62). Accordingly, low p62 protein levels, corresponding to increased autophagic flux, were associated with lower tumor stage, reduced metastasis and improved 5-year survival. These data demonstrate that transcriptional induction of autophagy in ccRCC is accompanied by AMPK/mTOR-independent increase in ULK1 activation and autophagic flux, which might slow tumor progression and metastasis independently of apoptosis.
C1 [Radovanovic, Milan; Nikic, Predrag; Vuksanovic, Aleksandar; Dzamic, Zoran; Bumbasirevic, Uros] Clin Ctr Serbia, Clin Urol, Belgrade, Serbia.
   [Vidicevic, Sasenka; Tasic, Jelena; Tomonjic, Nina; Stanojevic, Zeljka; Isakovic, Aleksandra] Univ Belgrade, Inst Med & Clin Biochem, Fac Med, Belgrade, Serbia.
   [Trajkovic, Vladimir] Univ Belgrade, Inst Microbiol & Immunol, Fac Med, Belgrade 11000, Serbia.
C3 Clinical Centre of Serbia; University of Belgrade; University of
   Belgrade
RP Trajkovic, V (通讯作者)，Univ Belgrade, Inst Microbiol & Immunol, Fac Med, Belgrade 11000, Serbia.
EM vladimir.trajkovic@med.bg.ac.rs
RI Bumbasirevic, Uros/AAB-4162-2019
OI Bumbasirevic, Uros/0000-0003-0367-2745; Tasic,
   Jelena/0000-0003-2496-0359; Tomonjic, Nina/0000-0001-7386-8757;
   Vidicevic Novakovic, Sasenka/0000-0001-9751-8540; Nikic,
   Predrag/0009-0001-2063-4057; Radovanovic, Milan/0000-0001-8835-2489
FU Ministry of Education, Science and Technology of the Republic of Serbia
   [41025]
FX This work was supported by a grant from the Ministry of Education,
   Science and Technology of the Republic of Serbia (grant no. 41025).
CR Cao Q, 2019, J CANCER, V10, P2501, DOI 10.7150/jca.29285
   Deng Q, 2013, JPN J CLIN ONCOL, V43, P1261, DOI 10.1093/jjco/hyt160
   Feise Ronald J, 2002, BMC Med Res Methodol, V2, P8, DOI 10.1186/1471-2288-2-8
   Feng X, 2019, MEDICINE, V98, DOI 10.1097/MD.0000000000016684
   Feng YC, 2015, TRENDS CELL BIOL, V25, P354, DOI 10.1016/j.tcb.2015.02.002
   Gao LX, 2017, FUTURE MED CHEM, V9, P335, DOI 10.4155/fmc-2016-0210
   Gobe G, 2002, CANCER INVEST, V20, P324, DOI 10.1081/CNV-120001177
   Godlewski J, 2017, ANTICANCER RES, V37, P2927, DOI 10.21873/anticanres.11646
   Guo Y, 2019, J CANCER RES THER, V15, P317, DOI 10.4103/jcrt.JCRT_180_18
   Hsieh JJ, 2017, NAT REV DIS PRIMERS, V3, DOI 10.1038/nrdp.2017.9
   Kuei CH, 2020, J CLIN MED, V9, DOI 10.3390/jcm9040956
   Kuma A, 2017, AUTOPHAGY, V13, P1619, DOI 10.1080/15548627.2017.1343770
   Lebovitz CB, 2015, AUTOPHAGY, V11, P1668, DOI 10.1080/15548627.2015.1067362
   Li LJ, 2013, CANCER CELL, V24, P738, DOI 10.1016/j.ccr.2013.10.025
   Linder B, 2019, BIOLOGY-BASEL, V8, DOI 10.3390/biology8040082
   Liu XD, 2015, ONCOGENE, V34, P2450, DOI 10.1038/onc.2014.199
   Lu J, 2018, EBIOMEDICINE, V34, P85, DOI 10.1016/j.ebiom.2018.07.034
   Macher-Goeppinger S, 2017, TRANSL ONCOL, V10, P869, DOI 10.1016/j.tranon.2017.08.008
   Massari F, 2015, CANCER TREAT REV, V41, P767, DOI 10.1016/j.ctrv.2015.07.002
   Miao HR, 2018, J CELL MOL MED, V22, P5732, DOI 10.1111/jcmm.13849
   Mikhaylova O, 2012, CANCER CELL, V21, P532, DOI 10.1016/j.ccr.2012.02.019
   Rubinsztein DC, 2009, AUTOPHAGY, V5, P585, DOI 10.4161/auto.5.5.8823
   Shao YX, 2019, INT J ONCOL, V54, P348, DOI 10.3892/ijo.2018.4603
   SKINNER DG, 1971, CANCER-AM CANCER SOC, V28, P1165, DOI 10.1002/1097-0142(1971)28:5<1165::AID-CNCR2820280513>3.0.CO;2-G
   Tanida I, 2005, AUTOPHAGY, V1, P84, DOI 10.4161/auto.1.2.1697
   Villanueva-Paz M, 2016, EXPERIENTIA SUPPL, V107, P45, DOI 10.1007/978-3-319-43589-3_3
   Wan BB, 2019, AGING-US, V11, P9025, DOI 10.18632/aging.102368
   White E, 2012, NAT REV CANCER, V12, P401, DOI 10.1038/nrc3262
   Wohlrab C, 2018, FRONT ONCOL, V8, DOI 10.3389/fonc.2018.00574
   Xiao W, 2017, ONCOTARGET, V8, P94819, DOI 10.18632/oncotarget.21999
NR 30
TC 4
Z9 4
U1 2
U2 12
PU BMJ PUBLISHING GROUP
PI LONDON
PA BRITISH MED ASSOC HOUSE, TAVISTOCK SQUARE, LONDON WC1H 9JR, ENGLAND
SN 1081-5589
EI 1708-8267
J9 J INVEST MED
JI J. Invest. Med.
PD DEC
PY 2020
VL 68
IS 8
BP 1386
EP 1393
DI 10.1136/jim-2020-001524
PG 8
WC Medicine, General & Internal; Medicine, Research & Experimental
WE Science Citation Index Expanded (SCI-EXPANDED)
SC General & Internal Medicine; Research & Experimental Medicine
GA PR3ZQ
UT WOS:000607177600012
PM 33087428
DA 2023-07-06
ER

PT J
AU Takabatake, Y
   Yamamoto, T
   Isaka, Y
AF Takabatake, Yoshitsugu
   Yamamoto, Takeshi
   Isaka, Yoshitaka
TI Stagnation of autophagy: A novel mechanism of renal lipotoxicity
SO AUTOPHAGY
LA English
DT Editorial Material
DE autophagy; high fat diet; lipid overload; mitophagy; palmitic acid
AB Excessive fat intake can lead to cellular injury and inflammation (termed lipotoxicity), but studies on lipid metabolism in the kidney have been scarce. We recently identified a novel mechanism of lipotoxicity in the kidney proximal tubules especially focusing on the effect of lipid overload on lysosomal function and autophagic activity. Lipid overload basically stimulates macroautophagy/autophagy for renovation of the plasma and organelle membranes, which plays an essential role in maintaining the integrity of proximal tubules. However, this autophagic activation is inevitably accompanied with lysosomal stress and consequent downstream suppression of autophagy, which manifest as phospholipid accumulation in the lysosome. Stagnation of autophagy can enhance vulnerability to additional stress such as ischemic injury. Pharmacological correction of phospholipid accumulation that restores autophagic flux will be a novel therapeutic option for obesity-related kidney diseases.
C1 [Takabatake, Yoshitsugu; Yamamoto, Takeshi; Isaka, Yoshitaka] Osaka Univ, Grad Sch Med, Dept Nephrol, Box D11,2-2 Yamada Oka, Suita, Osaka 5650871, Japan.
C3 Osaka University
RP Takabatake, Y (通讯作者)，Osaka Univ, Grad Sch Med, Dept Nephrol, Box D11,2-2 Yamada Oka, Suita, Osaka 5650871, Japan.
EM takaba@kid.med.osaka-u.ac.jp
FU Grants-in-Aid for Scientific Research [15K09260] Funding Source: KAKEN
NR 0
TC 12
Z9 15
U1 0
U2 3
PU TAYLOR & FRANCIS INC
PI PHILADELPHIA
PA 530 WALNUT STREET, STE 850, PHILADELPHIA, PA 19106 USA
SN 1554-8627
EI 1554-8635
J9 AUTOPHAGY
JI Autophagy
PY 2017
VL 13
IS 4
BP 775
EP 776
DI 10.1080/15548627.2017.1283084
PG 2
WC Cell Biology
WE Science Citation Index Expanded (SCI-EXPANDED)
SC Cell Biology
GA ES2EH
UT WOS:000399338800019
PM 28165842
OA Bronze, Green Published
DA 2023-07-06
ER

PT J
AU Yamamoto, T
   Takabatake, Y
   Minami, S
   Sakai, S
   Fujimura, R
   Takahashi, A
   Namba-Hamano, T
   Matsuda, J
   Kimura, T
   Matsui, I
   Kaimori, JY
   Takeda, H
   Takahashi, M
   Izumi, Y
   Bamba, T
   Matsusaka, T
   Niimura, F
   Yanagita, M
   Isaka, Y
AF Yamamoto, Takeshi
   Takabatake, Yoshitsugu
   Minami, Satoshi
   Sakai, Shinsuke
   Fujimura, Ryuta
   Takahashi, Atsushi
   Namba-Hamano, Tomoko
   Matsuda, Jun
   Kimura, Tomonori
   Matsui, Isao
   Kaimori, Jun-Ya
   Takeda, Hiroaki
   Takahashi, Masatomo
   Izumi, Yoshihiro
   Bamba, Takeshi
   Matsusaka, Taiji
   Niimura, Fumio
   Yanagita, Motoko
   Isaka, Yoshitaka
TI Eicosapentaenoic acid attenuates renal lipotoxicity by restoring
   autophagic flux
SO AUTOPHAGY
LA English
DT Article
DE Autophagic flux; autophagy; lipid droplet; lysosome; mitochondria
ID FATTY-ACIDS; TRANSCRIPTIONAL REGULATOR; LYSOSOMAL BIOGENESIS;
   MEMBRANE-FLUIDITY; DOMAIN FORMATION; PROXIMAL TUBULE; CELLS;
   ACCUMULATION; HOMEOSTASIS; APOPTOSIS
AB Recently, we identified a novel mechanism of lipotoxicity in the kidney proximal tubular cells (PTECs); lipid overload stimulates macroautophagy/autophagy for the renovation of plasma and organelle membranes to maintain the integrity of the PTECs. However, this autophagic activation places a burden on the lysosomal system, leading to a downstream suppression of autophagy, which manifests as phospholipid accumulation and inadequate acidification in lysosomes. Here, we investigated whether pharmacological correction by eicosapentaenoic acid (EPA) supplementation could restore autophagic flux and alleviate renal lipotoxicity. EPA supplementation to high-fat diet (HFD)-fed mice reduced several hallmarks of lipotoxicity in the PTECs, such as phospholipid accumulation in the lysosome, mitochondrial dysfunction, inflammation, and fibrosis. In addition to improving the metabolic syndrome, EPA alleviated renal lipotoxicity via several mechanisms. EPA supplementation to HFD-fed mice or the isolated PTECs cultured in palmitic acid (PA) restored lysosomal function with significant improvements in the autophagic flux. The PA-induced redistribution of phospholipids from cellular membranes into lysosomes and the HFD-induced accumulation of SQSTM1/p62 (sequestosome 1), an autophagy substrate, during the temporal and genetic ablation of autophagy were significantly reduced by EPA, indicating that EPA attenuated the HFD-mediated increases in autophagy demand. Moreover, a fatty acid pulse-chase assay revealed that EPA promoted lipid droplet (LD) formation and transfer from LDs to the mitochondria for beta-oxidation. Noteworthy, the efficacy of EPA on lipotoxicity is autophagy-dependent and cell-intrinsic. In conclusion, EPA counteracts lipotoxicity in the proximal tubule by alleviating autophagic numbness, making it potentially suitable as a novel treatment for obesity-related kidney diseases.
C1 [Yamamoto, Takeshi; Takabatake, Yoshitsugu; Minami, Satoshi; Sakai, Shinsuke; Fujimura, Ryuta; Takahashi, Atsushi; Namba-Hamano, Tomoko; Matsuda, Jun; Kimura, Tomonori; Matsui, Isao; Isaka, Yoshitaka] Osaka Univ, Grad Sch Med, Dept Nephrol, Suita, Osaka 5850871, Japan.
   [Kimura, Tomonori] Natl Inst Biomed Innovat Hlth & Nutr NIBIOHN, Reverse Translat Project, Ctr Rare Dis Res, Osaka, Japan.
   [Kimura, Tomonori] Natl Inst Biomed Innovat Hlth & Nutr NIBIOHN, KAGAMI Project, Osaka, Japan.
   [Kaimori, Jun-Ya] Osaka Univ, Grad Sch Med, Dept Adv Technol Transplantat, Osaka, Japan.
   [Takeda, Hiroaki; Takahashi, Masatomo; Izumi, Yoshihiro; Bamba, Takeshi] Kyushu Univ, Med Inst Bioregulat, Div Metabol, Fukuoka, Japan.
   [Matsusaka, Taiji] Tokai Univ, Sch Med, Inst Med Sci, Isehara, Kanagawa, Japan.
   [Matsusaka, Taiji] Tokai Univ, Sch Med, Dept Mol Life Sci, Isehara, Kanagawa, Japan.
   [Niimura, Fumio] Tokai Univ, Sch Med, Dept Pediat, Isehara, Kanagawa, Japan.
   [Yanagita, Motoko] Kyoto Univ, Grad Sch Med, Dept Nephrol, Kyoto, Japan.
   [Yanagita, Motoko] Kyoto Univ, Inst Adv Study Human Biol, Kyoto, Japan.
C3 Osaka University; Osaka University; Kyushu University; Tokai University;
   Tokai University; Tokai University; Kyoto University; Kyoto University
RP Takabatake, Y (通讯作者)，Osaka Univ, Grad Sch Med, Dept Nephrol, Suita, Osaka 5850871, Japan.
EM takaba@kid.med.osaka-u.ac.jp
RI Minami, Satoshi/GMW-8861-2022; Yanagita, Motoko/AAJ-7731-2021
OI Minami, Satoshi/0000-0001-5043-3435; Namba-Hamano,
   Tomoko/0000-0002-6049-7616; Takeda, Hiroaki/0000-0002-9299-4748;
   Yanagita, Motoko/0000-0002-0339-9008; Matsuda, Jun/0000-0003-1492-6157;
   Kimura, Tomonori/0000-0001-8186-094X; Matsui, Isao/0000-0001-8378-6130;
   Izumi, Yoshihiro/0000-0003-4608-4652
FU Ministry of Education, Culture, Sports, Science, and Technology in Japan
   [15H06371, 17K16083, 24591196, 15K09260, 24659416]; Osaka Kidney
   Foundation [OKF17-0006]; Takeda Medical Research Foundation; Merck Sharp
   and Dohme (MSD); Grants-in-Aid for Scientific Research [24659416,
   15K09260, 24591196, 17K16083, 15H06371] Funding Source: KAKEN
FX This work was supported by a Grant-in-Aid for Scientific Research from
   the Ministry of Education, Culture, Sports, Science, and Technology in
   Japan (15H06371 and 17K16083 [to T.Y.], 24591196 and 15K09260 [to Y.
   T.], and 24659416 [to Y.I.]), the Osaka Kidney Foundation (OKF17-0006 to
   T.Y.), Takeda Medical Research Foundation (to Y.T.), and Merck Sharp and
   Dohme (MSD) (to Y.I.)
CR Ackerman D, 2018, CELL REP, V24, P2596, DOI 10.1016/j.celrep.2018.08.015
   Bhatt-Wessel B, 2018, ARCH BIOCHEM BIOPHYS, V655, P1, DOI 10.1016/j.abb.2018.08.001
   BLIGH EG, 1959, CAN J BIOCHEM PHYS, V37, P911
   Borow KM, 2015, ATHEROSCLEROSIS, V242, P357, DOI 10.1016/j.atherosclerosis.2015.07.035
   Brinton EA, 2017, LIPIDS HEALTH DIS, V16, DOI 10.1186/s12944-017-0415-8
   BROWN WJ, 1992, HISTOCHEMISTRY, V97, P349, DOI 10.1007/BF00270037
   Choi AMK, 2013, NEW ENGL J MED, V368, P651, DOI 10.1056/NEJMc1303158
   CLARK SL, 1957, J BIOPHYS BIOCHEM CY, V3, P349, DOI 10.1083/jcb.3.3.349
   FOLCH J, 1957, J BIOL CHEM, V226, P497
   Fukui M, 2013, J CELL BIOCHEM, V114, P192, DOI 10.1002/jcb.24354
   Gao B, 2016, CELL DEATH DIS, V7, DOI 10.1038/cddis.2016.144
   Herbst EAF, 2014, J PHYSIOL-LONDON, V592, P1341, DOI 10.1113/jphysiol.2013.267336
   Hsu HC, 2014, EUR J NUTR, V53, P541, DOI 10.1007/s00394-013-0562-2
   Kimura T, 2011, J AM SOC NEPHROL, V22, P902, DOI 10.1681/ASN.2010070705
   Koliwad SK, 2010, J CLIN INVEST, V120, P756, DOI 10.1172/JCI36066
   Levine B, 2008, CELL, V132, P27, DOI 10.1016/j.cell.2007.12.018
   Listenberger LL, 2003, P NATL ACAD SCI USA, V100, P3077, DOI 10.1073/pnas.0630588100
   Liu L, 2014, J BIOL CHEM, V289, P29881, DOI 10.1074/jbc.M114.601864
   Liu M, 2016, ONCOTARGET, V7, P76944, DOI 10.18632/oncotarget.12759
   LU L, 1995, BRIT J DERMATOL, V133, P217, DOI 10.1111/j.1365-2133.1995.tb02618.x
   Maejima I, 2013, EMBO J, V32, P2336, DOI 10.1038/emboj.2013.171
   Martina JA, 2012, AUTOPHAGY, V8, P903, DOI 10.4161/auto.19653
   Mason RP, 2016, BBA-BIOMEMBRANES, V1858, P3131, DOI 10.1016/j.bbamem.2016.10.002
   Mason RP, 2015, BBA-BIOMEMBRANES, V1848, P502, DOI 10.1016/j.bbamem.2014.10.016
   Matsui I, 2007, LAB INVEST, V87, P273, DOI 10.1038/labinvest.3700518
   Minami S, 2017, AUTOPHAGY, V13, P1629, DOI 10.1080/15548627.2017.1341464
   Mizushima N, 2011, CELL, V147, P728, DOI 10.1016/j.cell.2011.10.026
   Namba T, 2014, J AM SOC NEPHROL, V25, P2254, DOI 10.1681/ASN.2013090986
   Nguyen TB, 2017, DEV CELL, V42, P9, DOI 10.1016/j.devcel.2017.06.003
   Rambold AS, 2015, DEV CELL, V32, P678, DOI 10.1016/j.devcel.2015.01.029
   Settembre C, 2013, NAT CELL BIOL, V15, P647, DOI 10.1038/ncb2718
   Takahashi A, 2017, DIABETES, V66, P1359, DOI 10.2337/db16-0397
   Takeda H, 2015, J BIOSCI BIOENG, V120, P476, DOI 10.1016/j.jbiosc.2015.02.015
   Tsugawa Hiroshi, 2014, Front Genet, V5, P471, DOI 10.3389/fgene.2014.00471
   Wall R, 2010, NUTR REV, V68, P280, DOI 10.1111/j.1753-4887.2010.00287.x
   Watts GF, 2011, CURR OPIN LIPIDOL, V22, P70, DOI 10.1097/MOL.0b013e328342b10f
   Wei HK, 2017, MOL CELL ENDOCRINOL, V439, P116, DOI 10.1016/j.mce.2016.10.029
   Wendel M, 2009, ANTI-CANCER AGENT ME, V9, P457, DOI 10.2174/1871520610909040457
   Yamamoto T, 2016, AUTOPHAGY, V12, P801, DOI 10.1080/15548627.2016.1159376
   Yamamoto T, 2017, COLLOID INTERFAC SCI, V20, P5, DOI 10.1016/j.colcom.2017.08.001
   Yang XG, 2011, NEUROCHEM INT, V58, P321, DOI 10.1016/j.neuint.2010.12.004
   Yasuda M, 2014, BBA-MOL BASIS DIS, V1842, P1097, DOI 10.1016/j.bbadis.2014.04.001
NR 42
TC 29
Z9 29
U1 1
U2 25
PU TAYLOR & FRANCIS INC
PI PHILADELPHIA
PA 530 WALNUT STREET, STE 850, PHILADELPHIA, PA 19106 USA
SN 1554-8627
EI 1554-8635
J9 AUTOPHAGY
JI Autophagy
PD JUL 3
PY 2021
VL 17
IS 7
BP 1700
EP 1713
DI 10.1080/15548627.2020.1782034
EA JUN 2020
PG 14
WC Cell Biology
WE Science Citation Index Expanded (SCI-EXPANDED)
SC Cell Biology
GA TX3WW
UT WOS:000549491100001
PM 32546086
OA Green Submitted, Bronze, Green Published
DA 2023-07-06
ER

PT J
AU Yang, C
   Chen, XC
   Li, ZH
   Wu, HL
   Jing, KP
   Huang, XR
   Ye, L
   Wei, BA
   Lan, HY
   Liu, HF
AF Yang, Chen
   Chen, Xiao-Cui
   Li, Zhi-Hang
   Wu, Hong-Luan
   Jing, Kai-Peng
   Huang, Xiao-Ru
   Ye, Lin
   Wei, Biao
   Lan, Hui-Yao
   Liu, Hua-Feng
TI SMAD3 promotes autophagy dysregulation by triggering lysosome depletion
   in tubular epithelial cells in diabetic nephropathy
SO AUTOPHAGY
LA English
DT Article
DE Autophagy; diabetic nephropathy; lysosome; SMAD3; TFEB; tubular
   epithelial cell
ID GLYCATION END-PRODUCTS; TGF-BETA; MESENCHYMAL TRANSITION; DAMAGED
   LYSOSOMES; BIOGENESIS; FIBROSIS; INJURY; DEGRADATION; ACTIVATION;
   EXPRESSION
AB Macroautophagy/autophagy dysregulation has been noted in diabetic nephropathy; however, the regulatory mechanisms controlling this process remain unclear. In this study, we showed that SMAD3 (SMAD family member 3), the key effector of TGFB (transforming growth factor beta)-SMAD signaling, induces lysosome depletion via the inhibition of TFEB-dependent lysosome biogenesis. The pharmacological inhibition or genetic deletion of SMAD3 restored lysosome biogenesis activity by alleviating the suppression ofTFEB, thereby protecting lysosomes from depletion and improving autophagic flux in renal tubular epithelial cells in diabetic nephropathy. Mechanistically, we found thatSMAD3directly binds to the 3MODIFIER LETTER PRIME-UTR ofTFEBand inhibits its transcription. SilencingTFEBsuppressed lysosome biogenesis and resulted in a loss of the protective effects of SMAD3 inactivation on lysosome depletion under diabetic conditions. In conclusion, SMAD3 promotes lysosome depletion via the inhibition of TFEB-dependent lysosome biogenesis; this may be an important mechanism underlying autophagy dysregulation in the progression of diabetic nephropathy.
C1 [Yang, Chen; Chen, Xiao-Cui; Li, Zhi-Hang; Wu, Hong-Luan; Jing, Kai-Peng; Ye, Lin; Liu, Hua-Feng] Guangdong Med Univ, Key Lab Prevent & Management Chron Kidney Dis Zha, Inst Nephrol, Affiliated Hosp, Zhanjiang, Guangdong, Peoples R China.
   [Huang, Xiao-Ru; Wei, Biao; Lan, Hui-Yao] Chinese Univ Hong Kong, Dept Med & Therapeut, Hong Kong 999077, Peoples R China.
   [Huang, Xiao-Ru; Wei, Biao; Lan, Hui-Yao] Chinese Univ Hong Kong, Li Ka Shing Inst Hlth Sci, Hong Kong 999077, Peoples R China.
C3 Guangdong Medical University; Chinese University of Hong Kong; Chinese
   University of Hong Kong
RP Lan, HY (通讯作者)，Chinese Univ Hong Kong, Dept Med & Therapeut, Hong Kong 999077, Peoples R China.; Lan, HY (通讯作者)，Chinese Univ Hong Kong, Li Ka Shing Inst Hlth Sci, Hong Kong 999077, Peoples R China.; Liu, HF (通讯作者)，Guangdong Med Univ, Inst Nephrol, Affiliated Hosp, Zhanjiang 524001, Guangdong, Peoples R China.
EM hylan@cuhk.edu.hk; hf-liu@263.net
RI Lan, Hui Yao/C-9734-2015
OI Lan, Hui Yao/0000-0003-4283-9755; Li, Zhihang/0000-0003-3621-7036; YANG,
   Chen/0000-0001-5252-1914
FU National Natural Science Foundation of China [81700627, 81670654,
   81974095]; Funds for Natural Science Foundation of Guangdong Province
   [2019A1515010678]; Research Grants Council of Hong Kong, University
   Grants Committee [GRF 14163317, 14117418, 14104019, C7018-16G,
   R4012-18F]; Health and Medical Research Fund of Hong Kong [05161326,
   14152321]; Guangdong-Hong KongMacao-Joint Labs Program from Guangdong
   Science and Technology Department [2019B121205005]
FX This work was supported by grants from the National Natural Science
   Foundation of China [No. 81700627, 81670654, and 81974095]; the Funds
   for Natural Science Foundation of Guangdong Province [2019A1515010678];
   the Research Grants Council of Hong Kong, University Grants
   Committee[GRF 14163317, 14117418, 14104019, C7018-16G, and R4012-18F],
   the Health and Medical Research Fund of Hong Kong [05161326 and
   14152321], and the Guangdong-Hong KongMacao-Joint Labs Program from
   Guangdong Science and Technology Department [2019B121205005].
CR Chen HY, 2011, DIABETES, V60, P590, DOI 10.2337/db10-0403
   Chen HY, 2014, MOL THER, V22, P842, DOI 10.1038/mt.2013.235
   Chung ACK, 2010, J AM SOC NEPHROL, V21, P249, DOI 10.1681/ASN.2009010018
   Decressac M, 2013, P NATL ACAD SCI USA, V110, pE1817, DOI 10.1073/pnas.1305623110
   Dehay B, 2010, J NEUROSCI, V30, P12535, DOI 10.1523/JNEUROSCI.1920-10.2010
   Ding Y, 2015, J ENDOCRINOL, V224, pR15, DOI 10.1530/JOE-14-0437
   Ding Y, 2014, J AM SOC NEPHROL, V25, P2835, DOI 10.1681/ASN.2013101068
   Feng M, 2018, MOL THER, V26, P148, DOI 10.1016/j.ymthe.2017.09.024
   Fiseha T, 2015, BIOMARK RES, V3, DOI 10.1186/s40364-015-0042-3
   Fontan G, 1985, An Esp Pediatr, V23, P157
   Fujimoto M, 2003, BIOCHEM BIOPH RES CO, V305, P1002, DOI 10.1016/S0006-291X(03)00885-4
   Gu YY, 2020, FRONT CELL DEV BIOL, V8, DOI 10.3389/fcell.2020.00123
   Guo KF, 2015, BMC NEPHROL, V16, DOI 10.1186/s12882-015-0156-8
   Hariharan N, 2011, ANTIOXID REDOX SIGN, V14, P2179, DOI 10.1089/ars.2010.3488
   Hasegawa J, 2015, METHODS, V75, P128, DOI 10.1016/j.ymeth.2014.12.014
   JOHNSON SA, 2015, AM J PHYSL RENAL PHY, V309
   Koesters R, 2010, AM J PATHOL, V177, P632, DOI 10.2353/ajpath.2010.091012
   Li JH, 2004, FASEB J, V18, P176, DOI 10.1096/fj.02-1117fje
   Li JH, 2003, KIDNEY INT, V63, P2010, DOI 10.1046/j.1523-1755.2003.00016.x
   Li JH, 2010, DIABETES, V59, P2612, DOI 10.2337/db09-1631
   Li X, 2019, ANTIOXID REDOX SIGN, V31, P521, DOI 10.1089/ars.2018.7634
   Li XY, 2020, CELL DEATH DISCOV, V6, DOI 10.1038/s41420-020-00316-9
   Liu BC, 2018, KIDNEY INT, V93, P568, DOI 10.1016/j.kint.2017.09.033
   Liu JX, 2019, LIFE SCI, V235, DOI 10.1016/j.lfs.2019.116828
   Liu JP, 2015, ANAL BIOANAL CHEM, V407, P2569, DOI 10.1007/s00216-015-8481-0
   Liu WJ, 2017, SCI REP-UK, V7, DOI 10.1038/s41598-017-07889-z
   Liu WJ, 2015, J BIOL CHEM, V290, P20499, DOI 10.1074/jbc.M115.666354
   Liu WJ, 2014, AUTOPHAGY, V10, P243, DOI 10.4161/auto.27004
   LIU WJ, 2015, AM J PHYSL RENAL PHY, V308
   Maejima I, 2013, EMBO J, V32, P2336, DOI 10.1038/emboj.2013.171
   Massague J, 2012, NAT REV MOL CELL BIO, V13, P616, DOI 10.1038/nrm3434
   Meng XM, 2010, J AM SOC NEPHROL, V21, P1477, DOI 10.1681/ASN.2009121244
   Meng XM, 2016, NAT REV NEPHROL, V12, P325, DOI 10.1038/nrneph.2016.48
   Mokdad AH, 2018, INT J PUBLIC HEALTH, V63, P177, DOI 10.1007/s00038-017-1014-1
   Ono H, 2018, SCI REP-UK, V8, DOI 10.1038/s41598-018-28439-1
   Papadopoulos C, 2017, CURR BIOL, V27, pR1330, DOI 10.1016/j.cub.2017.11.012
   Rega LR, 2016, KIDNEY INT, V89, P862, DOI 10.1016/j.kint.2015.12.045
   Sardiello M, 2009, SCIENCE, V325, P473, DOI 10.1126/science.1174447
   Settembre C, 2015, METHOD CELL BIOL, V126, P45, DOI 10.1016/bs.mcb.2014.11.011
   Song XB, 2017, CELL DEATH DIS, V8, DOI 10.1038/cddis.2017.262
   Sun SF, 2018, DIABETES, V67, P731, DOI 10.2337/db17-0816
   Sun SF, 2015, CLIN EXP PHARMACOL P, V42, P662, DOI 10.1111/1440-1681.12402
   Suzuki HI, 2010, AUTOPHAGY, V6, P645, DOI 10.4161/auto.6.5.12046
   Takahashi A, 2017, DIABETES, V66, P1359, DOI 10.2337/db16-0397
   Tang PMK, 2017, NAT COMMUN, V8, DOI 10.1038/ncomms14677
   Tang SCW, 2011, CONTRIB NEPHROL, V170, P124, DOI 10.1159/000325647
   Tang SCW, 2011, NEPHROLOGY, V16, P417, DOI 10.1111/j.1440-1797.2010.01437.x
   Thomas MC, 2016, NAT REV NEPHROL, V12, P73, DOI 10.1038/nrneph.2015.173
   Tiribuzi R, 2014, NEUROBIOL AGING, V35, P345, DOI 10.1016/j.neurobiolaging.2013.08.003
   Tsunemi T, 2012, SCI TRANSL MED, V4, DOI 10.1126/scitranslmed.3003799
   Tziomalos Konstantinos, 2015, Rev Diabet Stud, V12, P110, DOI 10.1900/RDS.2015.12.110
   Wang JH, 2018, TRANSL VIS SCI TECHN, V7, DOI 10.1167/tvst.7.6.17
   Wu TT, 2016, INT J BIOL SCI, V12, P884, DOI 10.7150/ijbs.15194
   Xu BH, 2020, METABOLISM, V103, DOI 10.1016/j.metabol.2019.154013
   Xu YF, 2012, INT J MOL MED, V29, P781, DOI 10.3892/ijmm.2012.911
   Yap CC, 2018, J CELL BIOL, V217, P3141, DOI 10.1083/jcb.201711039
   You YK, 2016, SCI REP-UK, V6, DOI 10.1038/srep26740
   Zhang XL, 2016, INT J MOL SCI, V17, DOI 10.3390/ijms17081327
   Zhang YQ, 2019, DIABETES, V68, P34, DOI 10.2337/db18-0317
   Zhao XC, 2018, J PATHOL, V245, P235, DOI 10.1002/path.5077
   Zhou Q, 2010, J BIOL CHEM, V285, P40019, DOI 10.1074/jbc.M110.141341
NR 61
TC 41
Z9 43
U1 5
U2 39
PU TAYLOR & FRANCIS INC
PI PHILADELPHIA
PA 530 WALNUT STREET, STE 850, PHILADELPHIA, PA 19106 USA
SN 1554-8627
EI 1554-8635
J9 AUTOPHAGY
JI Autophagy
PD SEP 2
PY 2021
VL 17
IS 9
BP 2325
EP 2344
DI 10.1080/15548627.2020.1824694
EA OCT 2020
PG 20
WC Cell Biology
WE Science Citation Index Expanded (SCI-EXPANDED)
SC Cell Biology
GA WF3LU
UT WOS:000579404500001
PM 33043774
OA Bronze, Green Published
DA 2023-07-06
ER

PT J
AU Lim, SW
   Doh, KC
   Jin, L
   Jin, J
   Piao, SG
   Heo, SB
   Chung, BH
   Yang, CW
AF Lim, Sun Woo
   Doh, Kyoung Chan
   Jin, Long
   Jin, Jian
   Piao, Shang Guo
   Heo, Seong Beom
   Chung, Byung Ha
   Yang, Chul Woo
TI Ginseng treatment attenuates autophagic cell death in chronic
   cyclosporine nephropathy
SO NEPHROLOGY
LA English
DT Article
DE autophagy; cyclosporine; ginseng; nephropathy; oxidative stress
ID KOREAN RED GINSENG; OXIDATIVE STRESS; PANAX-GINSENG; NEPHROTOXICITY;
   EXPRESSION; EXTRACT; INJURY; DAMAGE; GENES; BRAIN
AB Aims: Chronic cyclosporine (CsA) treatment induces autophagic cell death characterized by excessive autophagosome formation and decreased autophagic clearance. In this study, we evaluated the influence of ginseng treatment on autophagy in chronic CsA nephropathy.
   Methods: Mice were treated with CsA (30 mg/kg) with or without Korean red ginseng (KRG) extract (0.2, 0.4 g/kg) for 4 weeks. The effect of KRG on CsA-induced autophagosome formation was measured using phospholipid-conjugated form of LC3-II, beclin-1, and autophagic vacuoles were visualized with electron microscopy. Autophagic clearance was evaluated by accumulation of p62/sequestosome 1 (p62) and ubiquitin, then double immunolabeling for p62 and either LC3-II or ubiquitin. To demonstrate the association between the effects of KRG treatment on autophagy and apoptosis, double immunolabelling for LC3-II and active caspase-3 was performed. Multiple autophagy pathways were also examined.
   Results: KRG co-treatment significantly decreased the expression of LC3-II, beclin-1, and the number of autophagic vacuoles compared with the CsA group, and these changes were accompanied by improvements in renal dysfunction and fibrosis. CsA-induced accumulation of p62 and ubiquitin was also decreased by KRG treatment, and these proteins were colocalized with LC3-II and with each other. KRG treatment simultaneously reduced the expression of both active caspase-3 and LC3-II in the injured area. KRG treatment during chronic CsA nephropathy induced the expression of AKT/mTOR, which is a pathway that inhibits autophagy, and reduced AMPK expression.
   Conclusion: Ginseng treatment attenuated CsA-induced excessive autophagosome formation and autophagic aggregates. These findings suggest that ginseng has a renoprotective effect against CsA-induced autophagic cell death.
C1 [Lim, Sun Woo; Doh, Kyoung Chan; Jin, Long; Jin, Jian; Piao, Shang Guo; Heo, Seong Beom; Chung, Byung Ha; Yang, Chul Woo] Catholic Univ Korea, Convergent Res Consortium Immunol Dis, Seoul 137701, South Korea.
   [Lim, Sun Woo; Doh, Kyoung Chan; Jin, Long; Jin, Jian; Piao, Shang Guo; Yang, Chul Woo] Catholic Univ Korea, Transplant Res Ctr, Seoul 137701, South Korea.
   [Chung, Byung Ha; Yang, Chul Woo] Catholic Univ Korea, Seoul St Marys Hosp, Dept Internal Med, Div Nephrol, Seoul 137701, South Korea.
C3 Catholic University of Korea; Catholic University of Korea; Catholic
   University of Korea; Seoul St. Mary's Hospital
RP Yang, CW (通讯作者)，Catholic Univ Korea, Seoul St Marys Hosp, Dept Internal Med, Div Nephrol, 641 Banpo Ro, Seoul 137701, South Korea.
EM yangch@catholic.ac.kr
CR Capasso G, 2008, NEPHROL DIAL TRANSPL, V23, P1186, DOI 10.1093/ndt/gfm784
   Chen ZY, 2010, NEUROSCI LETT, V482, P264, DOI 10.1016/j.neulet.2010.07.052
   Choi YD, 1998, INT J IMPOT RES, V10, P37, DOI 10.1038/sj.ijir.3900300
   Doh KC, 2013, AM J NEPHROL, V37, P421, DOI 10.1159/000349921
   Donaldson KM, 2003, P NATL ACAD SCI USA, V100, P8892, DOI 10.1073/pnas.1530212100
   Ichimura Y, 2008, AUTOPHAGY, V4, P1063, DOI 10.4161/auto.6826
   Ishii T, 2000, J BIOL CHEM, V275, P16023, DOI 10.1074/jbc.275.21.16023
   Jeon BH, 2000, ACTA PHARMACOL SIN, V21, P1095
   Jung JH, 2011, J GINSENG RES, V35, P250, DOI 10.5142/jgr.2011.35.2.250
   Kang KS, 2013, J GINSENG RES, V37, P379, DOI 10.5142/jgr.2013.37.379
   Kim EH, 2013, J GINSENG RES, V37, P315, DOI 10.5142/jgr.2013.37.315
   Kim JH, 2005, J PHARMACOL SCI, V97, P124, DOI 10.1254/jphs.FP0040184
   Kim MY, 2013, J GINSENG RES, V37, P293, DOI [10.5142/jgr.2013.37.293, 10.5142/jgr.2013.37.292]
   Kim SH, 2011, NEPHROL DIAL TRANSPL, V26, P1502, DOI 10.1093/ndt/gfq640
   Klionsky DJ, 2007, NAT REV MOL CELL BIO, V8, P931, DOI 10.1038/nrm2245
   Komatsu M, 2007, CELL, V131, P1149, DOI 10.1016/j.cell.2007.10.035
   Lee Y, 2010, J GINSENG RES, V34, P145, DOI 10.5142/jgr.2010.34.2.145
   Levine B, 2005, J CLIN INVEST, V115, P2679, DOI 10.1172/JCI26390
   Lim SW, 2013, PLOS ONE, V8, DOI 10.1371/journal.pone.0072685
   Lim SW, 2012, TRANSPLANTATION, V94, P218, DOI 10.1097/TP.0b013e31825ace5c
   Lu TT, 2011, BIOL PHARM BULL, V34, P1319, DOI 10.1248/bpb.34.1319
   Maiuri MC, 2007, NAT REV MOL CELL BIO, V8, P741, DOI 10.1038/nrm2239
   Mizushima N, 2008, NATURE, V451, P1069, DOI 10.1038/nature06639
   Pankiv S, 2007, J BIOL CHEM, V282, P24131, DOI 10.1074/jbc.M702824200
   Park MS, 2010, J GINSENG RES, V34, P132, DOI 10.5142/jgr.2010.34.2.132
   Periyasamy-Thandavan S, 2009, AM J PHYSIOL-RENAL, V297, pF244, DOI 10.1152/ajprenal.00033.2009
   Ryu JK, 2005, UROLOGY, V65, P611, DOI 10.1016/j.urology.2004.10.038
   Voces J, 1999, COMP BIOCHEM PHYS C, V123, P175, DOI 10.1016/S0742-8413(99)00025-0
   Yang CW, 2002, AM J TRANSPLANT, V2, P391, DOI 10.1034/j.1600-6143.2002.20501.x
   Yoon HE, 2012, NEPHRON EXP NEPHROL, V120, pE123, DOI 10.1159/000342117
   Yoon Hye Eun, 2009, Korean Journal of Internal Medicine, V24, P81, DOI 10.3904/kjim.2009.24.2.81
NR 31
TC 27
Z9 28
U1 0
U2 21
PU WILEY
PI HOBOKEN
PA 111 RIVER ST, HOBOKEN 07030-5774, NJ USA
SN 1320-5358
EI 1440-1797
J9 NEPHROLOGY
JI Nephrology
PD AUG
PY 2014
VL 19
IS 8
BP 490
EP 499
DI 10.1111/nep.12273
PG 10
WC Urology & Nephrology
WE Science Citation Index Expanded (SCI-EXPANDED)
SC Urology & Nephrology
GA AN0DE
UT WOS:000340251800006
PM 24796922
DA 2023-07-06
ER

PT S
AU Choi, ME
AF Choi, Mary E.
BE Nelson, MT
   Walsh, K
TI Autophagy in Kidney Disease
SO ANNUAL REVIEW OF PHYSIOLOGY, VOL 82
SE Annual Review of Physiology
LA English
DT Review; Book Chapter
DE acute kidney injury; autophagy; chronic kidney disease; mitophagy;
   inflammation
ID UNFOLDED PROTEIN RESPONSE; PODOCYTE AUTOPHAGY; MITOCHONDRIAL
   DYSFUNCTION; DIABETIC-NEPHROPATHY; SELECTIVE AUTOPHAGY; MEDIATED
   AUTOPHAGY; RENAL INJURY; CELL; PROGRESSION; STRESS
AB Autophagy is a cellular homeostatic program for the turnover of cellular organelles and proteins, in which double-membraned vesicles (autophagosomes) sequester cytoplasmic cargos, which are subsequently delivered to the lysosome for degradation. Emerging evidence implicates autophagy as an important modulator of human disease. Macroautophagy and selective autophagy (e.g., mitophagy, aggrephagy) can influence cellular processes, including cell death, inflammation, and immune responses, and thereby exert both adaptive and maladaptive roles in disease pathogenesis. Autophagy has been implicated in acute kidney injury, which can arise in response to nephrotoxins, sepsis, and ischemia/reperfusion, and in chronic kidney diseases. The latter includes comorbidities of diabetes and recent evidence for chronic obstructive pulmonary disease-associated kidney injury. Roles of autophagy in polycystic kidney disease and kidney cancer have also been described. Targeting the autophagy pathway may have therapeutic benefit in the treatment of kidney disorders.
C1 [Choi, Mary E.] Weill Cornell Med, Div Nephrol & Hypertens, Joan & Sanford I Weill Dept Med, New York, NY 10065 USA.
   [Choi, Mary E.] NewYork Presbyterian Hosp, Weill Cornell Med Ctr, New York, NY 10065 USA.
C3 Cornell University; Weill Cornell Medicine; Cornell University; Weill
   Cornell Medicine; NewYork-Presbyterian Hospital
RP Choi, ME (通讯作者)，Weill Cornell Med, Div Nephrol & Hypertens, Joan & Sanford I Weill Dept Med, New York, NY 10065 USA.; Choi, ME (通讯作者)，NewYork Presbyterian Hosp, Weill Cornell Med Ctr, New York, NY 10065 USA.
EM mechoi@med.cornell.edu
FU US National Institutes of Health [R01 HL133801, R01 HL132198]
FX This work was supported in part by the US National Institutes of Health
   grants R01 HL133801 and R01 HL132198.
CR Amini FG, 2012, J RES MED SCI, V17, P621
   Appenzeller-Herzog C, 2012, TRENDS CELL BIOL, V22, P274, DOI 10.1016/j.tcb.2012.02.006
   Azad MB, 2009, ANTIOXID REDOX SIGN, V11, P777, DOI [10.1089/ars.2008.2270, 10.1089/ARS.2008.2270]
   Banhegyi G, 2007, ANN NY ACAD SCI, V1113, P58, DOI 10.1196/annals.1391.007
   Belibi F, 2011, AM J PHYSIOL-RENAL, V300, pF1235, DOI 10.1152/ajprenal.00348.2010
   Belibi F, 2011, AM J PHYSIOL-RENAL, V300, pF236, DOI 10.1152/ajprenal.00129.2010
   Boletta Alessandra, 2009, Pathogenetics, V2, P6, DOI 10.1186/1755-8417-2-6
   Casanova C, 2010, AM J RESP CRIT CARE, V182, P1004, DOI 10.1164/rccm.201003-0360OC
   Chai DF, 2018, EXP CELL RES, V370, P561, DOI 10.1016/j.yexcr.2018.07.021
   Chan EY, 2012, ANTIOXID REDOX SIGN, V17, P775, DOI 10.1089/ars.2011.4396
   Chandrika BB, 2015, PLOS ONE, V10, DOI 10.1371/journal.pone.0140025
   Chen YQ, 2007, J CELL SCI, V120, P4155, DOI 10.1242/jcs.011163
   Chen ZH, 2010, P NATL ACAD SCI USA, V107, P18880, DOI 10.1073/pnas.1005574107
   Chien CT, 2007, TRANSPLANTATION, V84, P1183, DOI 10.1097/01.tp.0000287334.38933.e3
   Cybulsky AV, 2017, NAT REV NEPHROL, V13, P681, DOI 10.1038/nrneph.2017.129
   De Rechter S, 2016, PEDIATR NEPHROL, V31, P737, DOI 10.1007/s00467-015-3134-2
   Deng Q, 2013, JPN J CLIN ONCOL, V43, P1261, DOI 10.1093/jjco/hyt160
   Deretic V, 2018, AUTOPHAGY, V14, P243, DOI 10.1080/15548627.2017.1402992
   Deretic V, 2013, NAT REV IMMUNOL, V13, P722, DOI 10.1038/nri3532
   Di Meo S, 2016, OXID MED CELL LONGEV, V2016, DOI 10.1155/2016/1245049
   Ding WX, 2010, J BIOL CHEM, V285, P27879, DOI 10.1074/jbc.M110.119537
   Ding Y, 2015, J ENDOCRINOL, V224, pR15, DOI 10.1530/JOE-14-0437
   Ding Y, 2014, J AM SOC NEPHROL, V25, P2835, DOI 10.1681/ASN.2013101068
   Dong CL, 2015, EXP CELL RES, V337, P146, DOI 10.1016/j.yexcr.2015.04.005
   Dooley HC, 2014, MOL CELL, V55, P238, DOI 10.1016/j.molcel.2014.05.021
   El Karoui K, 2016, NAT COMMUN, V7, DOI 10.1038/ncomms10330
   Fang L, 2013, PLOS ONE, V8, DOI 10.1371/journal.pone.0060546
   Gallazzini M, 2018, BIOL CELL, V110, P205, DOI 10.1111/boc.201800019
   Galluzzi L, 2018, CELL DEATH DIFFER, V25, P486, DOI 10.1038/s41418-017-0012-4
   Galluzzi L, 2017, EMBO J, V36, P1811, DOI 10.15252/embj.201796697
   Galluzzi L, 2017, NAT REV DRUG DISCOV, V16, P487, DOI 10.1038/nrd.2017.22
   Galluzzi L, 2014, CELL, V159, P1263, DOI 10.1016/j.cell.2014.11.006
   Gegg ME, 2010, HUM MOL GENET, V19, P4861, DOI 10.1093/hmg/ddq419
   Godel M, 2011, J CLIN INVEST, V121, P2197, DOI 10.1172/JCI44774
   Haas NB, 2019, CLIN CANCER RES, V25, P2080, DOI 10.1158/1078-0432.CCR-18-2204
   Hartleben B, 2010, J CLIN INVEST, V120, P1084, DOI 10.1172/JCI39492
   Hasegawa K, 2013, NAT MED, V19, P1496, DOI 10.1038/nm.3363
   He CC, 2010, CURR OPIN CELL BIOL, V22, P140, DOI 10.1016/j.ceb.2010.01.001
   He LY, 2014, NEPHRON CLIN PRACT, V127, P56, DOI 10.1159/000363677
   Hosokawa N, 2009, MOL BIOL CELL, V20, P1981, DOI 10.1091/mbc.E08-12-1248
   Howell GM, 2013, PLOS ONE, V8, DOI 10.1371/journal.pone.0069520
   Hsiao HW, 2012, SHOCK, V37, P289, DOI 10.1097/SHK.0b013e318240b52a
   Huang SS, 2017, SCI REP-UK, V7, DOI 10.1038/srep45692
   Inoki K, 2011, J CLIN INVEST, V121, P2181, DOI 10.1172/JCI44771
   Inoue K, 2010, CLIN EXP NEPHROL, V14, P112, DOI 10.1007/s10157-009-0254-7
   Itakura E, 2008, MOL BIOL CELL, V19, P5360, DOI 10.1091/mbc.E08-01-0080
   Jiang M, 2012, KIDNEY INT, V82, P1271, DOI 10.1038/ki.2012.261
   Jiang M, 2010, AM J PATHOL, V176, P1181, DOI 10.2353/ajpath.2010.090594
   Jung CH, 2009, MOL BIOL CELL, V20, P1992, DOI 10.1091/mbc.E08-12-1249
   Kang HM, 2019, CELL DEATH DIS, V10, P27
   Kawakami T, 2015, J AM SOC NEPHROL, V26, P1040, DOI 10.1681/ASN.2013111202
   Kim J, 2011, NAT CELL BIOL, V13, P132, DOI 10.1038/ncb2152
   Kim SI, 2012, J BIOL CHEM, V287, P11677, DOI 10.1074/jbc.M111.308460
   Kim WY, 2012, NEPHROLOGY, V17, P148, DOI 10.1111/j.1440-1797.2011.01541.x
   Kimura T, 2011, J AM SOC NEPHROL, V22, P902, DOI 10.1681/ASN.2010070705
   Kitada M, 2017, CURR DIABETES REP, V17, DOI 10.1007/s11892-017-0879-y
   Koyano F, 2014, NATURE, V510, P162, DOI 10.1038/nature13392
   Kriegenburg F, 2018, CURR BIOL, V28, pR512, DOI 10.1016/j.cub.2018.02.034
   Lahiri V, 2019, CELL METAB, V29, P803, DOI 10.1016/j.cmet.2019.03.003
   Lam HC, 2013, J CLIN INVEST, V123, P5212, DOI 10.1172/JCI69636
   Lamark T, 2017, ESSAYS BIOCHEM, V61, P609, DOI 10.1042/EBC20170035
   Lazarou M, 2015, NATURE, V524, P309, DOI 10.1038/nature14893
   Lee SJ, 2011, AM J RESP CELL MOL, V45, P867, DOI 10.1165/rcmb.2010-0352OC
   Lee SY, 2015, TRANSL RES, V165, P512, DOI 10.1016/j.trsl.2014.07.010
   Leidal AM, 2018, NAT CELL BIOL, V20, P1338, DOI 10.1038/s41556-018-0235-8
   Lenoir O, 2015, AUTOPHAGY, V11, P1130, DOI 10.1080/15548627.2015.1049799
   Leventhal JS, 2016, PLOS ONE, V11, DOI 10.1371/journal.pone.0150001
   Levine B, 2008, CELL, V132, P27, DOI 10.1016/j.cell.2007.12.018
   Levine B, 2019, CELL, V176, P11, DOI 10.1016/j.cell.2018.09.048
   Levine B, 2017, P NATL ACAD SCI USA, V114, P201, DOI 10.1073/pnas.1619876114
   Li HY, 2016, AUTOPHAGY, V12, P1472, DOI 10.1080/15548627.2016.1190071
   Li J, 2008, CELL DEATH DIFFER, V15, P1460, DOI 10.1038/cdd.2008.81
   Li JZ, 2016, SCI REP-UK, V6, DOI 10.1038/srep23975
   Li L, 2019, J CLIN INVEST, V129, P2374, DOI 10.1172/JCI122256
   Li XX, 2016, J DIABETES RES, V2016, DOI 10.1155/2016/4065382
   Liang XH, 1999, NATURE, V402, P672, DOI 10.1038/45257
   Lin TA, 2019, CELLS-BASEL, V8, DOI 10.3390/cells8010061
   Liu M, 2017, NAT COMMUN, V8, DOI 10.1038/s41467-017-00498-4
   Liu N, 2016, KIDNEY DIS-BASEL, V2, P37, DOI 10.1159/000444841
   Liu SY, 2012, AUTOPHAGY, V8, P826, DOI 10.4161/auto.19419
   Liu XD, 2015, ONCOGENE, V34, P2450, DOI 10.1038/onc.2014.199
   Livingston MJ, 2016, AUTOPHAGY, V12, P976, DOI 10.1080/15548627.2016.1166317
   Lynch MR, 2019, JCI INSIGHT, V4, DOI [10.1172/jci.insight.142898, 10.1172/jci.insight.126749]
   Ma TA, 2013, EXP CELL RES, V319, P779, DOI 10.1016/j.yexcr.2013.01.018
   Maekawa H, 2017, FRONT PHYSIOL, V8, DOI 10.3389/fphys.2017.00074
   Matsuda J, 2018, AUTOPHAGY, V14, P53, DOI 10.1080/15548627.2017.1391428
   Mei SQ, 2016, SCI REP-UK, V6, DOI 10.1038/srep22171
   Mizumura K, 2014, J CLIN INVEST, V124, P3987, DOI 10.1172/JCI74985
   Mizushima N, 2004, MOL BIOL CELL, V15, P1101, DOI 10.1091/mbc.E03-09-0704
   Mizushima N, 2018, NAT CELL BIOL, V20, P521, DOI 10.1038/s41556-018-0092-5
   Mizushima N, 2011, CELL, V147, P728, DOI 10.1016/j.cell.2011.10.026
   Naguib M, 2018, DIABETES RES CLIN PR, V143, P56, DOI 10.1016/j.diabres.2018.06.022
   Nakahira K, 2011, NAT IMMUNOL, V12, P222, DOI 10.1038/ni.1980
   Nam SA, 2019, CELL DEATH DIS, V10, DOI 10.1038/s41419-019-1356-0
   Narendra DP, 2010, PLOS BIOL, V8, DOI 10.1371/journal.pbio.1000298
   Natl. Inst. Diabetes Dig. Kidney Dis, 2019, KIDN DIS STAT US
   Oelsner EC, 2019, AM J RESP CRIT CARE, V199, P321, DOI 10.1164/rccm.201803-0402OC
   Oku M, 2018, BIOESSAYS, V40, DOI 10.1002/bies.201800008
   Pabon MA, 2018, JCI INSIGHT, V3, DOI 10.1172/jci.insight.99592
   Padman BS, 2019, NAT COMMUN, V10, DOI 10.1038/s41467-019-08335-6
   Peng X, 2019, CELL DEATH DIS, V10, DOI 10.1038/s41419-019-1483-7
   Periyasamy-Thandavan S, 2008, KIDNEY INT, V74, P631, DOI 10.1038/ki.2008.214
   Polverino F, 2017, AM J RESP CRIT CARE, V195, P1464, DOI 10.1164/rccm.201609-1765OC
   Qu XP, 2003, J CLIN INVEST, V112, P1809, DOI 10.1172/JCI200320039
   Ravikumar B, 2010, PHYSIOL REV, V90, P1383, DOI 10.1152/physrev.00030.2009
   Romundstad S, 2014, EUR RESPIR J, V43, P1042, DOI 10.1183/09031936.00160213
   Rubinsztein DC, 2012, NAT REV DRUG DISCOV, V11, P709, DOI 10.1038/nrd3802
   Rzymski T, 2010, ONCOGENE, V29, P4424, DOI 10.1038/onc.2010.191
   Schroder M, 2005, ANNU REV BIOCHEM, V74, P739, DOI 10.1146/annurev.biochem.73.011303.074134
   Shi CS, 2012, NAT IMMUNOL, V13, P255, DOI 10.1038/ni.2215
   Singh L, 2015, Indian J Nephrol, V25, P1, DOI 10.4103/0971-4065.134531
   Sooparb S, 2004, KIDNEY INT, V65, P2135, DOI 10.1111/j.1523-1755.2004.00639.x
   Stolz A, 2014, NAT CELL BIOL, V16, P495, DOI 10.1038/ncb2979
   Sunahara S, 2018, SCI REP-UK, V8, DOI 10.1038/s41598-018-19350-w
   Sureshbabu A, 2018, JCI INSIGHT, V3, DOI 10.1172/jci.insight.98411
   Sureshbabu A, 2015, REDOX BIOL, V4, P208, DOI 10.1016/j.redox.2015.01.001
   Suzuki C, 2008, BIOCHEM BIOPH RES CO, V368, P100, DOI 10.1016/j.bbrc.2008.01.059
   Tagawa A, 2016, DIABETES, V65, P755, DOI 10.2337/db15-0473
   Takahashi A, 2012, AM J PATHOL, V180, P517, DOI 10.1016/j.ajpath.2011.11.001
   Takahashi W, 2013, CRIT CARE, V17, DOI 10.1186/cc12839
   Tanaka T, 2017, MED MOL MORPHOL, V50, P1, DOI 10.1007/s00795-016-0146-3
   Tang CY, 2018, AUTOPHAGY, V14, P880, DOI 10.1080/15548627.2017.1405880
   Tanida I, 2011, MICROBIOL IMMUNOL, V55, P1, DOI 10.1111/j.1348-0421.2010.00271.x
   Tekirdag K, 2018, J BIOL CHEM, V293, P5414, DOI 10.1074/jbc.R117.818237
   Trancikova A, 2012, ANTIOXID REDOX SIGN, V16, P896, DOI 10.1089/ars.2011.4200
   Tsuboyama K, 2016, SCIENCE, V354, P1036, DOI 10.1126/science.aaf6136
   Valverde DP, 2019, J CELL BIOL, V218, P1787, DOI 10.1083/jcb.201811139
   Wakino S, 2015, KIDNEY INT, V88, P691, DOI 10.1038/ki.2015.157
   Wang WN, 2019, J MOL MED, V97, P291, DOI 10.1007/s00109-019-01743-7
   Wang XJ, 2014, KIDNEY INT, V86, P712, DOI 10.1038/ki.2014.111
   Wei QP, 2014, KIDNEY INT, V86, P666, DOI 10.1038/ki.2014.142
   Wen DH, 2013, PLOS ONE, V8, DOI 10.1371/journal.pone.0082336
   White E, 2012, NAT REV CANCER, V12, P401, DOI 10.1038/nrc3262
   Wu Y, 2015, INT J MED SCI, V12, P655, DOI 10.7150/ijms.12460
   Xiao TL, 2014, MOL CELL BIOCHEM, V394, P145, DOI 10.1007/s11010-014-2090-7
   Xu D, 2019, AM J PHYSIOL-RENAL, V316, pF382, DOI 10.1152/ajprenal.00360.2018
   Yamamoto A, 2011, NEUROBIOL DIS, V43, P17, DOI 10.1016/j.nbd.2010.08.015
   Yang SF, 2018, KIDNEY BLOOD PRESS R, V43, P1749, DOI 10.1159/000495394
   Yang ZF, 2010, CURR OPIN CELL BIOL, V22, P124, DOI 10.1016/j.ceb.2009.11.014
   Yi MX, 2017, AM J PHYSIOL-RENAL, V313, pF74, DOI 10.1152/ajprenal.00114.2017
   Yin ZY, 2016, MICROB CELL, V3, P457, DOI 10.15698/mic2016.12.546
   Youle RJ, 2011, NAT REV MOL CELL BIO, V12, P9, DOI 10.1038/nrm3028
   Zafar I, 2010, KIDNEY INT, V78, P754, DOI 10.1038/ki.2010.250
   Zeng CH, 2014, J PATHOL, V234, P203, DOI 10.1002/path.4382
   Zhang DY, 2016, AUTOPHAGY, V12, P1447, DOI 10.1080/15548627.2016.1185576
   Zhao WY, 2018, FRONT PHYSIOL, V9, DOI 10.3389/fphys.2018.01526
   Zhou RB, 2011, NATURE, V469, P221, DOI 10.1038/nature09663
   Zhu P, 2017, HUM MOL GENET, V26, P158, DOI 10.1093/hmg/ddw376
NR 148
TC 63
Z9 68
U1 6
U2 56
PU ANNUAL REVIEWS
PI PALO ALTO
PA 4139 EL CAMINO WAY, PO BOX 10139, PALO ALTO, CA 94303-0897 USA
SN 0066-4278
EI 1545-1585
BN 978-0-8243-0382-2
J9 ANNU REV PHYSIOL
JI Annu. Rev. Physiol.
PY 2020
VL 82
BP 297
EP 322
DI 10.1146/annurev-physiol-021119-034658
PG 26
WC Physiology
WE Book Citation Index– Science (BKCI-S); Science Citation Index Expanded (SCI-EXPANDED)
SC Physiology
GA BO3YP
UT WOS:000513490800014
PM 31640469
DA 2023-07-06
ER

PT J
AU Minami, S
   Yamamoto, T
   Takabatake, Y
   Takahashi, A
   Namba, T
   Matsuda, J
   Kimura, T
   Kaimori, J
   Matsui, I
   Hamano, T
   Takeda, H
   Takahashi, M
   Izumi, Y
   Bamba, T
   Matsusaka, T
   Niimura, F
   Isaka, Y
AF Minami, Satoshi
   Yamamoto, Takeshi
   Takabatake, Yoshitsugu
   Takahashi, Atsushi
   Namba, Tomoko
   Matsuda, Jun
   Kimura, Tomonori
   Kaimori, Jun-ya
   Matsui, Isao
   Hamano, Takayuki
   Takeda, Hiroaki
   Takahashi, Masatomo
   Izumi, Yoshihiro
   Bamba, Takeshi
   Matsusaka, Taiji
   Niimura, Fumio
   Isaka, Yoshitaka
TI Lipophagy maintains energy homeostasis in the kidney proximal tubule
   during prolonged starvation
SO AUTOPHAGY
LA English
DT Article
DE autophagic flux; autophagy; beta-oxidation; lipid droplet; lipophagy;
   lysosome; mitochondria
ID CELLULAR LIPID-METABOLISM; FREE FATTY-ACIDS; AUTOPHAGY PROTECTS;
   EPITHELIAL-CELLS; ISCHEMIC-INJURY; RAT-KIDNEY; LIPOLYSIS; ALBUMIN;
   LIPASE; LIVER
AB Macroautophagy/autophagy is a self-degradation process that combats starvation. Lipids are the main energy source in kidney proximal tubular cells (PTCs). During starvation, PTCs increase fatty acid (FA) uptake, form intracellular lipid droplets (LDs), and hydrolyze them for use. The involvement of autophagy in lipid metabolism in the kidney remains largely unknown. Here, we investigated the autophagy-mediated regulation of renal lipid metabolism during prolonged starvation using PTC-specific Atg5-deficient (atg5-TSKO) mice and an in vitro serum starvation model. Twenty-four h of starvation comparably induced LD formation in the PTCs of control and atg5-TSKO mice; however, additional 24 h of starvation reduced the number of LDs in control mice, whereas increases were observed in atg5-TSKO mice. Autophagic degradation of LDs (lipophagy) in PTCs was demonstrated by electron microscopic observation and biochemical analysis. In vitro pulse-chase assays demonstrated that lipophagy mobilizes FAs from LDs to mitochondria during starvation, whereas impaired LD degradation in autophagy-deficient PTCs led to decreased ATP production and subsequent cell death. In contrast to the in vitro assay, despite impaired LD degradation, kidney ATP content was preserved in 48-h starved atg5-TSKO mice, probably due to increased utilization of ketone bodies. This compensatory mechanism was accompanied by a higher plasma FGF21 (fibroblast growth factor 21) level and its expression in the PTCs; however, this was not essential for the production of ketone bodies in the liver during prolonged starvation. In conclusion, lipophagy combats prolonged starvation in PTCs to avoid cellular energy depletion.
C1 [Minami, Satoshi; Yamamoto, Takeshi; Takabatake, Yoshitsugu; Takahashi, Atsushi; Namba, Tomoko; Matsuda, Jun; Kimura, Tomonori; Matsui, Isao; Isaka, Yoshitaka] Osaka Univ, Grad Sch Med, Dept Nephrol, Box D11,2-2 Yamada Oka, Suita, Osaka 5650871, Japan.
   [Kaimori, Jun-ya] Osaka Univ, Grad Sch Med, Dept Adv Technol Transplantat, Suita, Osaka, Japan.
   [Hamano, Takayuki] Osaka Univ, Grad Sch Med, Dept Comprehens Kidney Dis Res CKDR, Suita, Osaka, Japan.
   [Takeda, Hiroaki; Takahashi, Masatomo; Izumi, Yoshihiro; Bamba, Takeshi] Kyushu Univ, Med Inst Bioregulat, Div Metabol, Higashi Ku, Fukuoka, Japan.
   [Matsusaka, Taiji] Tokai Univ, Sch Med, Inst Med Sci, Isehara, Kanagawa, Japan.
   [Matsusaka, Taiji] Tokai Univ, Sch Med, Dept Mol Life Sci, Isehara, Kanagawa, Japan.
   [Niimura, Fumio] Tokai Univ, Sch Med, Dept Pediat, Isehara, Kanagawa, Japan.
C3 Osaka University; Osaka University; Osaka University; Kyushu University;
   Tokai University; Tokai University; Tokai University
RP Takabatake, Y (通讯作者)，Osaka Univ, Grad Sch Med, Dept Nephrol, Box D11,2-2 Yamada Oka, Suita, Osaka 5650871, Japan.
EM takaba@kid.med.osaka-u.ac.jp
RI Minami, Satoshi/GMW-8861-2022; Hamano, TAKAYUKI/AAZ-4837-2021
OI Minami, Satoshi/0000-0001-5043-3435; Hamano,
   TAKAYUKI/0000-0002-2100-9106; Takeda, Hiroaki/0000-0002-9299-4748;
   Kimura, Tomonori/0000-0001-8186-094X; Namba-Hamano,
   Tomoko/0000-0002-6049-7616; Matsuda, Jun/0000-0003-1492-6157; Matsui,
   Isao/0000-0001-8378-6130
FU Ministry of Education, Culture, Sports, Science and Technology in Japan
   [JP15H06371, JP24591196, JP15K09260, JP24659416]; Ono Medical Research
   Foundation; Japan Foundation for Applied Enzymology; Takeda Medical
   Research Foundation; Merck Sharp and Dohme (MSD); Grants-in-Aid for
   Scientific Research [15K09260] Funding Source: KAKEN
FX This work was supported by a Grant-in-Aid for Scientific Research from
   the Ministry of Education, Culture, Sports, Science and Technology in
   Japan (JP15H06371 [to T.Y.], JP24591196 and JP15K09260 [to Y.T.], and
   JP24659416 [to Y.I.]), Ono Medical Research Foundation (to A.T.), Japan
   Foundation for Applied Enzymology (to A.T.), Takeda Medical Research
   Foundation [to Y.T.], and Merck Sharp and Dohme (MSD) (to Y.I.).
CR BALABAN RS, 1988, AM J PHYSIOL, V254, pF407, DOI 10.1152/ajprenal.1988.254.3.F407
   Bartz R, 2007, J LIPID RES, V48, P837, DOI 10.1194/jlr.M600413-JLR200
   Brasaemle DL, 1997, J BIOL CHEM, V272, P9378
   Ding YF, 2013, NAT PROTOC, V8, P43, DOI 10.1038/nprot.2012.142
   Ducharme NA, 2008, ENDOCRINOLOGY, V149, P942, DOI 10.1210/en.2007-1713
   Dupont N, 2014, CURR BIOL, V24, P609, DOI 10.1016/j.cub.2014.02.008
   FOLCH J, 1957, J BIOL CHEM, V226, P497
   Folick A, 2015, SCIENCE, V347, P83, DOI 10.1126/science.1258857
   GHIGGERI GM, 1987, KIDNEY INT, V32, P547, DOI 10.1038/ki.1987.243
   GULLANS SR, 1984, AM J PHYSIOL, V247, pF582, DOI 10.1152/ajprenal.1984.247.4.F582
   Haemmerle G, 2011, NAT MED, V17, P1076, DOI 10.1038/nm.2439
   Hardy S, 2003, J BIOL CHEM, V278, P31861, DOI 10.1074/jbc.M300190200
   HOHENEGGER M, 1980, INT J BIOCHEM, V12, P169, DOI 10.1016/0020-711X(80)90062-2
   Kamijo A, 2002, KIDNEY INT, V62, P1628, DOI 10.1046/j.1523-1755.2002.00618.x
   Kang HM, 2015, NAT MED, V21, P37, DOI 10.1038/nm.3762
   Khaldoun SA, 2014, MOL BIOL CELL, V25, P118, DOI 10.1091/mbc.E13-06-0324
   Kim KH, 2013, NAT MED, V19, P83, DOI 10.1038/nm.3014
   Kimura T, 2013, AUTOPHAGY, V9, P1876, DOI 10.4161/auto.25418
   Kimura T, 2011, J AM SOC NEPHROL, V22, P902, DOI 10.1681/ASN.2010070705
   Krzystanek M, 2010, J BIOL CHEM, V285, P10583, DOI 10.1074/jbc.M109.078006
   Lee JM, 2014, NATURE, V516, P112, DOI 10.1038/nature13961
   Legrand-Poels S, 2014, BIOCHEM PHARMACOL, V92, P131, DOI 10.1016/j.bcp.2014.08.013
   LEWY JE, 1973, PEDIATR RES, V7, P553, DOI 10.1203/00006450-197306000-00002
   Martinez-Lopez N, 2016, CELL METAB, V23, P113, DOI 10.1016/j.cmet.2015.10.008
   Marvyn PM, 2015, BIOCHEM CELL BIOL, V93, P262, DOI 10.1139/bcb-2014-0150
   Mishra R, 2005, CARDIOVASC DIABETOL, V4, DOI 10.1186/1475-2840-4-2
   Mizushima N, 2004, MOL BIOL CELL, V15, P1101, DOI 10.1091/mbc.E03-09-0704
   Namba T, 2014, J AM SOC NEPHROL, V25, P2254, DOI 10.1681/ASN.2013090986
   Ouimet M, 2011, CELL METAB, V13, P655, DOI 10.1016/j.cmet.2011.03.023
   Rambold AS, 2015, DEV CELL, V32, P678, DOI 10.1016/j.devcel.2015.01.029
   Rui LY, 2014, COMPR PHYSIOL, V4, P177, DOI 10.1002/cphy.c130024
   Seok S, 2014, NATURE, V516, P108, DOI 10.1038/nature13949
   Settembre C, 2013, NAT CELL BIOL, V15, P647, DOI 10.1038/ncb2718
   Singh R, 2009, NATURE, V458, P1131, DOI 10.1038/nature07976
   Suzuki A, 2003, J AM SOC NEPHROL, V14, P981, DOI 10.1097/01.ASN.0000057857.66268.8F
   Taal M.W., 2012, BRENNER RECTORS KIDN, V9th ed.
   Takahashi A, 2012, AM J PATHOL, V180, P517, DOI 10.1016/j.ajpath.2011.11.001
   Takeda H, 2015, J BIOSCI BIOENG, V120, P476, DOI 10.1016/j.jbiosc.2015.02.015
   THOMAS ME, 1993, AM J NEPHROL, V13, P385, DOI 10.1159/000168653
   Tsugawa Hiroshi, 2014, Front Genet, V5, P471, DOI 10.3389/fgene.2014.00471
   UCHIDA S, 1988, AM J PHYSIOL, V255, pF977, DOI 10.1152/ajprenal.1988.255.5.F977
   Walther TC, 2012, ANNU REV BIOCHEM, V81, P687, DOI 10.1146/annurev-biochem-061009-102430
   Wei QQ, 2014, PLOS ONE, V9, DOI 10.1371/journal.pone.0106647
   Wei YR, 2006, AM J PHYSIOL-ENDOC M, V291, pE275, DOI 10.1152/ajpendo.00644.2005
   WEIDEMANN MJ, 1969, BIOCHEM J, V112, P149, DOI 10.1042/bj1120149
   Yamamoto T, 2016, AUTOPHAGY, V12, P801, DOI 10.1080/15548627.2016.1159376
   Zager RA, 2005, KIDNEY INT, V67, P111, DOI 10.1111/j.1523-1755.2005.00061.x
   Zechner R, 2012, CELL METAB, V15, P279, DOI 10.1016/j.cmet.2011.12.018
   Zhang FF, 2015, MOL ENDOCRINOL, V29, P1400, DOI 10.1210/me.2015-1155
NR 49
TC 40
Z9 43
U1 2
U2 24
PU TAYLOR & FRANCIS INC
PI PHILADELPHIA
PA 530 WALNUT STREET, STE 850, PHILADELPHIA, PA 19106 USA
SN 1554-8627
EI 1554-8635
J9 AUTOPHAGY
JI Autophagy
PY 2017
VL 13
IS 10
BP 1629
EP 1647
DI 10.1080/15548627.2017.1341464
PG 19
WC Cell Biology
WE Science Citation Index Expanded (SCI-EXPANDED)
SC Cell Biology
GA FL3OS
UT WOS:000414133400003
PM 28813167
OA Green Published, Bronze
DA 2023-07-06
ER

PT J
AU Bi, LY
   Hou, RL
   Yang, DS
   Li, SJ
   Zhao, DA
AF Bi, Lingyun
   Hou, Ruanling
   Yang, Dasheng
   Li, Shujun
   Zhao, Dean
TI Erythropoietin protects lipopolysaccharide-induced renal mesangial cells
   from autophagy
SO EXPERIMENTAL AND THERAPEUTIC MEDICINE
LA English
DT Article
DE erythropoietin; renal mesangial cells; autophagy; p62/sequestosome-1
ID OXIDATIVE STRESS; KIDNEY INJURY; MACROAUTOPHAGY; INFLAMMATION;
   APOPTOSIS; TOXICITY; CANCER
AB The aim of this study was to investigate the effects of erythropoietin (EPO) on the impairment of autophagy induced by lipopolysaccharide (LPS) in primary cultured rat glomerular mesangial cells (GMCs). Rat GMCs were isolated and cultured in normal glucose, high-glucose, LPS or LPS + EPO medium. At 24 and 72 h of culture, the cells were examined for expression levels of the autophagy markers LC3 and p62/sequestosome-1 (SQSTM1) using western blot analysis. At 24 h, no significant difference in the expression of LC3 and p62/SQSTM1 was observed among the groups; however, the cells exposed to high-glucose medium for 72 h showed downregulated LC3 expression and upregulated p62/SQSTM1 expression. The cells exposed to LPS (10 ng/ml) for 72 h showed upregulated LC3 expression and upregulated p62/SQSTM1 expression. These changes were reversed in the LPS + EPO group at 72 h:In conclusion, EPO can inhibit LPS-induced autophagy in rat GMCs.
C1 [Bi, Lingyun; Yang, Dasheng; Li, Shujun; Zhao, Dean] Xinxiang Med Univ, Affiliated Hosp 1, Dept Pediat, Weihui 453100, Henan, Peoples R China.
   [Hou, Ruanling] Xinxiang Med Univ, Physiol Lab, Xinxiang 453000, Henan, Peoples R China.
C3 Xinxiang Medical University; Xinxiang Medical University
RP Yang, DS (通讯作者)，Xinxiang Med Univ, Affiliated Hosp 1, Dept Pediat, 88 Jiankang Rd, Weihui 453100, Henan, Peoples R China.
EM dashengyang@yeah.net
CR Bendix I, 2012, INT J MOL SCI, V13, P12939, DOI 10.3390/ijms131012939
   Huber TB, 2012, AUTOPHAGY, V8, P1009, DOI 10.4161/auto.19821
   Kadowaki M, 2009, METHOD ENZYMOL, V452, P199, DOI 10.1016/S0076-6879(08)03613-6
   Kimura T, 2013, AUTOPHAGY, V9, P1876, DOI 10.4161/auto.25418
   Kondo-Okamoto N, 2012, J BIOL CHEM, V287, P10631, DOI 10.1074/jbc.M111.299917
   Levine B, 2004, DEV CELL, V6, P463, DOI 10.1016/S1534-5807(04)00099-1
   Li Jin, 2012, Nan Fang Yi Ke Da Xue Xue Bao, V32, P467
   Maiuri MC, 2007, NAT REV MOL CELL BIO, V8, P741, DOI 10.1038/nrm2239
   Malgorzewicz S, 2010, CLIN NEPHROL, V73, P210
   Mei H, 2014, NEOPLASMA, V61, P186, DOI 10.4149/neo_2014_024
   Mizushima N, 2007, AUTOPHAGY, V3, P542, DOI 10.4161/auto.4600
   Mizushima N, 2010, NAT CELL BIOL, V12, P823, DOI 10.1038/ncb0910-823
   Oh SW, 2012, J KOREAN MED SCI, V27, P506, DOI 10.3346/jkms.2012.27.5.506
   Pankiv S, 2007, J BIOL CHEM, V282, P24131, DOI 10.1074/jbc.M702824200
   Toba H, 2010, CLIN EXP PHARMACOL P, V37, P1139, DOI 10.1111/j.1440-1681.2010.05445.x
   Weide T, 2011, CELL TISSUE RES, V343, P467, DOI 10.1007/s00441-010-1115-0
   Weidemann A, 2009, KIDNEY INT, V75, P682, DOI 10.1038/ki.2008.687
   Xie ZP, 2007, NAT CELL BIOL, V9, P1102, DOI 10.1038/ncb1007-1102
   Yamahara K, 2013, J AM SOC NEPHROL, V24, P1769, DOI 10.1681/ASN.2012111080
   Yamaleyeva LM, 2012, STEM CELL TRANSL MED, V1, P373, DOI 10.5966/sctm.2011-0048
   Yang ZF, 2010, NAT CELL BIOL, V12, P814, DOI 10.1038/ncb0910-814
   Yu YY, 2013, PLOS ONE, V8, DOI 10.1371/journal.pone.0069620
   Zhang Q, 2013, J EXP CLIN CANC RES, V32, DOI 10.1186/1756-9966-32-99
NR 23
TC 10
Z9 11
U1 0
U2 11
PU SPANDIDOS PUBL LTD
PI ATHENS
PA POB 18179, ATHENS, 116 10, GREECE
SN 1792-0981
EI 1792-1015
J9 EXP THER MED
JI Exp. Ther. Med.
PD FEB
PY 2015
VL 9
IS 2
BP 559
EP 562
DI 10.3892/etm.2014.2124
PG 4
WC Medicine, Research & Experimental
WE Science Citation Index Expanded (SCI-EXPANDED)
SC Research & Experimental Medicine
GA CB3CX
UT WOS:000349506900048
PM 25574234
OA gold, Green Submitted, Green Published
DA 2023-07-06
ER

PT J
AU Yi, XY
   Yan, WH
   Guo, TL
   Liu, N
   Wang, ZZ
   Shang, J
   Wei, XT
   Cui, X
   Sun, YZ
   Ren, ST
   Chen, LA
AF Yi, Xinyao
   Yan, Wenhui
   Guo, Tingli
   Liu, Na
   Wang, Zhuanzhuan
   Shang, Jia
   Wei, Xiaotong
   Cui, Xin
   Sun, Yuzhuo
   Ren, Shuting
   Chen, Lina
TI Erythropoietin Mitigates Diabetic Nephropathy by Restoring
   PINK1/Parkin-Mediated Mitophagy
SO FRONTIERS IN PHARMACOLOGY
LA English
DT Article
DE EPO; Pink1; parkin; LC3; mitophagy; diabetic nephropathy
ID MITOCHONDRIAL DYSFUNCTION; AUTOPHAGY; APOPTOSIS; INJURY
AB Diabetic nephropathy (DN), one of the most detrimental microvascular complications of diabetes, is the leading cause of end-stage renal disease. The pathogenesis of DN is complicated, including hemodynamic changes, inflammatory response, oxidative stress, among others. Recently, many studies have demonstrated that mitophagy, especially PINK1/Parkin-mediated mitophagy, plays an important role in the pathogenesis of DN. Erythropoietin (EPO), a glycoprotein hormone mainly secreted by the kidney, regulates the production of erythrocytes. This research intends to explore the beneficial effects of EPO on DN and investigate related mechanisms. In in vitro experiments, we found that EPO promoted autophagic flux and alleviated mitochondrial dysfunction in terms of mitochondrial fragmentation, elevated mitochondrial ROS as well as the loss of mitochondrial potential, and lowered the apoptosis level in high-glucose-treated mesangial cells. Moreover, EPO increased protein expressions of PINK1 and Parkin, enhanced the co-localization of LC3 with mitochondria, Parkin with mitochondria as well as LC3 with Parkin, and increased the number of GFP-LC3 puncta, resulting in increased level of PINK1/Parkin-mediated mitophagy in mesangial cells. The knockdown of PINK1 abrogated the effect of EPO on mitophagy. In addition, in vivo experiments demonstrated that EPO attenuated renal injury, reduced oxidative stress, and promoted expressions of genes related to PINK1/Parkin-mediated mitophagy in the kidneys of DN mice. In summary, these results suggest that PINK1/Parkin-mediated mitophagy is involved in the development of DN and EPO mitigates DN by restoring PINK1/Parkin-mediated mitophagy.
C1 [Yi, Xinyao; Yan, Wenhui; Guo, Tingli; Liu, Na; Wang, Zhuanzhuan; Shang, Jia; Wei, Xiaotong; Cui, Xin; Sun, Yuzhuo; Chen, Lina] Xi An Jiao Tong Univ, Hlth Sci Ctr, Sch Basic Med Sci, Dept Pharmacol, Xian, Peoples R China.
   [Ren, Shuting] Xi An Jiao Tong Univ, Hlth Sci Ctr, Sch Basic Med Sci, Dept Phathol, Xian, Peoples R China.
   [Chen, Lina] Xi An Jiao Tong Univ, Key Lab Environm & Genes Related Dis, Minist Educ, Xian, Peoples R China.
C3 Xi'an Jiaotong University; Xi'an Jiaotong University; Xi'an Jiaotong
   University
RP Chen, LA (通讯作者)，Xi An Jiao Tong Univ, Hlth Sci Ctr, Sch Basic Med Sci, Dept Pharmacol, Xian, Peoples R China.; Ren, ST (通讯作者)，Xi An Jiao Tong Univ, Hlth Sci Ctr, Sch Basic Med Sci, Dept Phathol, Xian, Peoples R China.; Chen, LA (通讯作者)，Xi An Jiao Tong Univ, Key Lab Environm & Genes Related Dis, Minist Educ, Xian, Peoples R China.
EM rst@mail.xjtu.edu.cn; chenlin@mail.xjtu.edu.cn
FU National Natural Science Foundation of China [81471031, 82070792];
   Special project of Qinnong Bank-Xian Jiaotong University [QNXJTU-11]
FX This work was supported by grants from National Natural Science
   Foundation of China (81471031, 82070792) and Special project of Qinnong
   Bank-Xian Jiaotong University (QNXJTU-11).
CR Chen KH, 2018, CELL DEATH DIS, V9, DOI 10.1038/s41419-017-0127-z
   Chun Y, 2018, CELLS-BASEL, V7, DOI 10.3390/cells7120278
   Cui L, 2017, TOXICOL LETT, V275, P28, DOI 10.1016/j.toxlet.2017.04.018
   Czajka A, 2015, EBIOMEDICINE, V2, P499, DOI 10.1016/j.ebiom.2015.04.002
   Eren Z, 2016, NEPHRON, V132, P292, DOI 10.1159/000444649
   Fan P, 2019, DNA CELL BIOL, V38, P10, DOI 10.1089/dna.2018.4348
   Fishbane S, 2018, CLIN J AM SOC NEPHRO, V13, P1204, DOI 10.2215/CJN.11631017
   Fujita Y, 2019, SCI REP-UK, V9, DOI 10.1038/s41598-019-51207-8
   Haller H, 2017, BIOMED RES INT, V2017, DOI 10.1155/2017/1909258
   Hamacher-Brady A, 2016, CELL MOL LIFE SCI, V73, P775, DOI 10.1007/s00018-015-2087-8
   Higgins GC, 2014, BRIT J PHARMACOL, V171, P1917, DOI 10.1111/bph.12503
   Huang CL, 2016, SCI REP-UK, V6, DOI 10.1038/srep29196
   Jang W, 2016, MOL NEUROBIOL, V53, P3812, DOI 10.1007/s12035-015-9316-x
   Jiang XS, 2020, BIOCHEM BIOPH RES CO, V525, P954, DOI 10.1016/j.bbrc.2020.02.170
   Jwad ZA, 2018, J CLIN DIAGN RES, V12, pBC05, DOI 10.7860/JCDR/2018/32813.11631
   Koch EAT, 2020, INT UROL NEPHROL, V52, P1705, DOI 10.1007/s11255-020-02545-4
   Lee JH, 2017, FRONT PHARMACOL, V8, DOI 10.3389/fphar.2017.00839
   Li K, 2019, BIOCHEM BIOPH RES CO, V517, P557, DOI 10.1016/j.bbrc.2019.07.027
   Li W, 2017, ENDOCRINOLOGY, V158, P2155, DOI 10.1210/en.2016-1970
   Loeffler I, 2013, AM J PHYSIOL-RENAL, V305, pF911, DOI 10.1152/ajprenal.00643.2012
   Martini-Stoica H, 2016, TRENDS NEUROSCI, V39, P221, DOI 10.1016/j.tins.2016.02.002
   Mercadal L, 2012, CLIN J AM SOC NEPHRO, V7, P35, DOI 10.2215/CJN.04690511
   Nishimura K, 2018, BIOCHEM BIOPH RES CO, V495, P1317, DOI 10.1016/j.bbrc.2017.11.167
   Rainville N, 2016, EXPERT OPIN THER TAR, V20, P287, DOI 10.1517/14728222.2016.1090975
   Ritz Eberhard, 2006, Curr Diab Rep, V6, P469, DOI 10.1007/s11892-006-0081-0
   Saxena S, 2019, J CELL PHYSIOL, V234, P19223, DOI 10.1002/jcp.28712
   Shi MJ, 2018, AM J PHYSIOL-RENAL, V314, pF501, DOI 10.1152/ajprenal.00306.2017
   Song YM, 2015, AUTOPHAGY, V11, P46, DOI 10.4161/15548627.2014.984271
   Sun J, 2019, J ENDOCRINOL, V240, P445, DOI 10.1530/JOE-18-0578
   Tsai YC, 2020, MOL THER, V28, P963, DOI 10.1016/j.ymthe.2020.01.014
   Wang M, 2017, SCI REP-UK, V7, DOI 10.1038/s41598-017-03137-6
   Wang P, 2018, CNS NEUROSCI THER, V24, P1185, DOI 10.1111/cns.12856
   Wei PZ, 2019, CLIN CHIM ACTA, V496, P108, DOI 10.1016/j.cca.2019.07.005
   Zhang CY, 2019, NEUROSCI LETT, V712, DOI 10.1016/j.neulet.2019.134517
   Zhong L, 2020, MOL NEUROBIOL, V57, P3993, DOI 10.1007/s12035-020-01997-0
   Zhu B, 2008, EXP EYE RES, V86, P375, DOI 10.1016/j.exer.2007.11.010
   Zhu JH, 2013, AUTOPHAGY, V9, P1663, DOI 10.4161/auto.24135
   Zoja C, 2020, FRONT PHARMACOL, V11, DOI 10.3389/fphar.2020.586892
NR 38
TC 3
Z9 3
U1 1
U2 6
PU FRONTIERS MEDIA SA
PI LAUSANNE
PA AVENUE DU TRIBUNAL FEDERAL 34, LAUSANNE, CH-1015, SWITZERLAND
EI 1663-9812
J9 FRONT PHARMACOL
JI Front. Pharmacol.
PD MAY 17
PY 2022
VL 13
AR 883057
DI 10.3389/fphar.2022.883057
PG 12
WC Pharmacology & Pharmacy
WE Science Citation Index Expanded (SCI-EXPANDED)
SC Pharmacology & Pharmacy
GA 1U0JL
UT WOS:000805107400001
PM 35656290
OA gold, Green Published
DA 2023-07-06
ER

PT J
AU Chevrier, M
   Brakch, N
   Lesueur, C
   Genty, D
   Ramdani, Y
   Moll, S
   Djavaheri-Mergny, M
   Brasse-Lagnel, C
   Laquerriere, A
   Barbey, F
   Bekri, S
AF Chevrier, Marc
   Brakch, Noureddine
   Lesueur, Celine
   Genty, Damien
   Ramdani, Yasmina
   Moll, Solange
   Djavaheri-Mergny, Mojgan
   Brasse-Lagnel, Carole
   Laquerriere, Annie
   Barbey, Frederic
   Bekri, Soumeya
TI Autophagosome maturation is impaired in Fabry disease
SO AUTOPHAGY
LA English
DT Article
DE Fabry disease; enzyme replacement therapy; autophagy; ubiquitin pathway;
   Gb3
ID ENZYME REPLACEMENT THERAPY; AGALSIDASE-ALPHA; CELL-DEATH; KIDNEY;
   MARKER; GLOBOTRIAOSYLCERAMIDE; ACCUMULATION; DYSFUNCTION; MICE; LC3
AB Fabry disease is a lysosomal storage disorder (LSD) caused by a deficiency in alpha-galactosidase A. The disease is characterized by severe major organ involvement, but the pathologic mechanisms responsible have not been elucidated. Disruptions of autophagic processes have been reported for other LSDs, but have not yet been investigated in Fabry disease. Renal biopsies were obtained from five adult male Fabry disease patients before and after three years of enzyme replacement therapy (ERT) with agalsidase alfa. Vacuole accumulation was seen in renal biopsies from all patients compared with control biopsies. Decreases in the number of vacuoles were seen after three years of ERT primarily in renal endothelial cells and mesangial cells. Measurement of the levels of LC3, a specific autophagy marker, in cultured cells from Fabry patients revealed increased basal levels compared to cells from non-Fabry subjects and a larger increase in response to starvation than seen in non-Fabry cells. Starvation in the presence of protease inhibitors did not result in a significant increase in LC3 in Fabry cells, whereas a further increase in LC3 was observed in non-Fabry cells, an observation that is consistent with impaired autophagic flux in Fabry disease. Overexpression of LC3 mRNA in Fabry fibroblasts compared to control cells is consistent with an upregulation of autophagy. Furthermore, LC3 and p62/SQSTM1 (that binds to LC3) staining in renal tissues and in cultured fibroblasts from Fabry patients supports impairment of autophagic flux. These findings suggest that Fabry disease is linked to a deregulation of autophagy.
C1 [Chevrier, Marc; Lesueur, Celine; Ramdani, Yasmina; Brasse-Lagnel, Carole; Bekri, Soumeya] Rouen Univ Hosp, Lab Biochim Med, Rouen, France.
   [Genty, Damien; Laquerriere, Annie] Rouen Univ Hosp, Lab Anat & Cytol Pathol, Rouen, France.
   Univ Rouen, EA 4309, F-76821 Mont St Aignan, France.
   [Brakch, Noureddine] Univ Lausanne, CHU Vaudois, Div Vasc Med, CH-1015 Lausanne, Switzerland.
   [Moll, Solange] Hop Univ Geneve, Serv Pathol, Geneva, Switzerland.
   [Djavaheri-Mergny, Mojgan] Univ Paris 11, INSERM, U756, Paris, France.
   [Djavaheri-Mergny, Mojgan] INSERM, Vinco Bordeaux U916, F-75654 Paris 13, France.
   [Barbey, Frederic] Univ Lausanne, CHU Vaudois, Transplantat Ctr, CH-1015 Lausanne, Switzerland.
C3 Universite de Rouen Normandie; CHU de Rouen; Universite de Rouen
   Normandie; CHU de Rouen; Universite de Rouen Normandie; University of
   Lausanne; Centre Hospitalier Universitaire Vaudois (CHUV); University of
   Geneva; Institut National de la Sante et de la Recherche Medicale
   (Inserm); UDICE-French Research Universities; Universite Paris Saclay;
   Institut National de la Sante et de la Recherche Medicale (Inserm);
   University of Lausanne; Centre Hospitalier Universitaire Vaudois (CHUV)
RP Bekri, S (通讯作者)，Rouen Univ Hosp, Lab Biochim Med, Rouen, France.
EM soumeya.bekri@chu-rouen.fr
RI ; Djavaheri-Mergny, Mojgan/N-6315-2017
OI Brasse-Lagnel, carole/0000-0003-4370-2865; Bekri,
   Soumeya/0000-0001-6184-7270; Djavaheri-Mergny,
   Mojgan/0000-0003-4893-6505
FU Shire Human Genetic Therapies, Inc.; Edward Weselcouch, Ph.D
FX The authors thank the patients for their participation in this study.
   This work was supported by a grant from Shire Human Genetic Therapies,
   Inc., 700 Main Street, Cambridge, MA 02139, USA. Editorial support was
   paid for by Shire Human Genetic Therapies, Inc., and was provided by
   Edward Weselcouch, Ph.D. and Erika Myer, Ph. D. of PharmaWrite
   (Princeton, NJ, USA). The authors participated fully in the writing of
   this manuscript and are responsible for all of its content.
CR Aerts JM, 2008, P NATL ACAD SCI USA, V105, P2812, DOI 10.1073/pnas.0712309105
   [Anonymous], 2002, AM J KIDNEY DIS, V39, P1
   Asanuma K, 2003, FASEB J, V17, P1165, DOI 10.1096/fj.02-0580fje
   BARBEY F, 2006, ARTERIOSCLER THROMB, V9, P9
   BARBEY F, 2008, NDT PLUS, V1, P11
   Bekri Soumeya, 2006, Cardiovascular & Hematological Agents in Medicinal Chemistry, V4, P289, DOI 10.2174/187152506778520718
   Bjorkoy G, 2005, J CELL BIOL, V171, P603, DOI 10.1083/jcb.200507002
   BRADY RO, 1967, NEW ENGL J MED, V276, P1163, DOI 10.1056/NEJM196705252762101
   Brakch N, 2010, EUR HEART J, V31, P67, DOI 10.1093/eurheartj/ehp387
   Christensen EI, 2007, J AM SOC NEPHROL, V18, P698, DOI 10.1681/ASN.2006080822
   Codogno P, 2005, CELL DEATH DIFFER, V12, P1509, DOI 10.1038/sj.cdd.4401751
   Fukuda T, 2006, ANN NEUROL, V59, P700, DOI 10.1002/ana.20807
   Fukuda T, 2006, MOL THER, V14, P831, DOI 10.1016/j.ymthe.2006.08.009
   Germain DP, 2007, J AM SOC NEPHROL, V18, P1547, DOI 10.1681/ASN.2006080816
   Klionsky DJ, 2005, J CELL SCI, V118, P7, DOI 10.1242/jcs.01620
   Levey AS, 2002, NEW ENGL J MED, V347, P1505, DOI 10.1056/NEJMcp013462
   Lidove O, 2007, INT J CLIN PRACT, V61, P293, DOI 10.1111/j.1742-1241.2006.01237.x
   Mizushima N, 2004, MOL BIOL CELL, V15, P1101, DOI 10.1091/mbc.E03-09-0704
   Mizushima N, 2008, NATURE, V451, P1069, DOI 10.1038/nature06639
   Pacheco CD, 2007, HUM MOL GENET, V16, P1495, DOI 10.1093/hmg/ddm100
   Schiffmann R, 2006, NEPHROL DIAL TRANSPL, V21, P345, DOI 10.1093/ndt/gfi152
   Schiffmann R, 2009, NEPHROL DIAL TRANSPL, V24, P2102, DOI 10.1093/ndt/gfp031
   Schiffmann R, 2009, PHARMACOL THERAPEUT, V122, P65, DOI 10.1016/j.pharmthera.2009.01.003
   Settembre C, 2008, HUM MOL GENET, V17, P119, DOI 10.1093/hmg/ddm289
   Tanida I, 2005, AUTOPHAGY, V1, P84, DOI 10.4161/auto.1.2.1697
   Tanida Isei, 2008, V445, P77, DOI 10.1007/978-1-59745-157-4_4
   Thurberg BL, 2002, KIDNEY INT, V62, P1933, DOI 10.1046/j.1523-1755.2002.00675.x
   West M, 2009, J AM SOC NEPHROL, V20, P1132, DOI 10.1681/ASN.2008080870
   White E, 2009, CLIN CANCER RES, V15, P5308, DOI 10.1158/1078-0432.CCR-07-5023
NR 29
TC 74
Z9 78
U1 1
U2 9
PU LANDES BIOSCIENCE
PI AUSTIN
PA 1806 RIO GRANDE ST, AUSTIN, TX 78702 USA
SN 1554-8627
J9 AUTOPHAGY
JI Autophagy
PD JUL 1
PY 2010
VL 6
IS 5
BP 589
EP 599
DI 10.4161/auto.6.5.11943
PG 11
WC Cell Biology
WE Science Citation Index Expanded (SCI-EXPANDED)
SC Cell Biology
GA 619KN
UT WOS:000279429200002
PM 20431343
DA 2023-07-06
ER

PT J
AU Brown, CN
   Atwood, D
   Pokhrel, D
   Holditch, SJ
   Altmann, C
   Skrypnyk, NI
   Bourne, J
   Klawitter, J
   Blaine, J
   Faubel, S
   Thorburn, A
   Edelstein, CL
AF Brown, Carolyn N.
   Atwood, Daniel
   Pokhrel, Deepak
   Holditch, Sara J.
   Altmann, Christopher
   Skrypnyk, Nataliya, I
   Bourne, Jennifer
   Klawitter, Jelena
   Blaine, Judith
   Faubel, Sarah
   Thorburn, Andrew
   Edelstein, Charles L.
TI Surgical procedures suppress autophagic flux in the kidney
SO CELL DEATH & DISEASE
LA English
DT Article
ID MOUSE MODEL; INJURY; LYSOSOME; CELLS; MTOR; INTERLEUKIN-6; EXPRESSION;
   TFEB
AB Many surgical models are used to study kidney and other diseases in mice, yet the effects of the surgical procedure itself on the kidney and other tissues have not been elucidated. In the present study, we found that both sham surgery and unilateral nephrectomy (UNX), which is used as a model of renal compensatory hypertrophy, in mice resulted in increased mammalian target of rapamycin complex 1/2 (mTORC1/2) in the remaining kidney. mTORC1 is known to regulate lysosomal biogenesis and autophagy. Genes associated with lysosomal biogenesis and function were decreased in sham surgery and UNX kidneys. In both sham surgery and UNX, there was suppressed autophagic flux in the kidney as indicated by the lack of an increase in LC3-II or autophagosomes seen on immunoblot, IF and EM after bafilomycin A1 administration and a concomitant increase in p62, a marker of autophagic cargo. There was a massive increase in pro-inflammatory cytokines, which are known to activate ERK1/2, in the serum after sham surgery and UNX. There was a large increase in ERK1/2 in sham surgery and UNX kidneys, which was blocked by the MEK1/2 inhibitor, trametinib. Trametinib also resulted in a significant decrease in p62. In summary, there was an intense systemic inflammatory response, an ERK-mediated increase in p62 and suppressed autophagic flux in the kidney after sham surgery and UNX. It is important that researchers are aware that changes in systemic pro-inflammatory cytokines, ERK1/2 and autophagy can be caused by sham surgery as well as the kidney injury/disease itself.
C1 [Brown, Carolyn N.; Atwood, Daniel; Pokhrel, Deepak; Holditch, Sara J.; Altmann, Christopher; Skrypnyk, Nataliya, I; Klawitter, Jelena; Blaine, Judith; Faubel, Sarah; Edelstein, Charles L.] Univ Colorado Denver, Div Renal Dis & Hypertens, Aurora, CO 80045 USA.
   [Bourne, Jennifer] Univ Colorado Denver, Electron Microscopy Ctr, Aurora, CO 80045 USA.
   [Klawitter, Jelena] Univ Colorado Denver, Dept Anesthesiol, Aurora, CO USA.
   [Thorburn, Andrew] Univ Colorado Denver, Dept Pharmacol, Aurora, CO USA.
C3 Children's Hospital Colorado; University of Colorado System; University
   of Colorado Anschutz Medical Campus; Children's Hospital Colorado;
   University of Colorado System; University of Colorado Anschutz Medical
   Campus; Children's Hospital Colorado; University of Colorado System;
   University of Colorado Anschutz Medical Campus; Children's Hospital
   Colorado; University of Colorado System; University of Colorado Anschutz
   Medical Campus
RP Edelstein, CL (通讯作者)，Univ Colorado Denver, Div Renal Dis & Hypertens, Aurora, CO 80045 USA.
EM Charles.edelstein@cuanschutz.edu
RI Brown, Carolyn Nicole/HOF-9859-2023
OI Brown, Carolyn Nicole/0000-0002-3612-1125
FU Department of Veteran's Affairs Merit award [BX003803-01A1]; Department
   of Defense [W81XWH-16-1-0172]; Zell Family Foundation
FX This work was supported by the Department of Veteran's Affairs Merit
   award under Grant BX003803-01A1 to CLE; Department of Defense under
   Grant W81XWH-16-1-0172 to CLE; Zell Family Foundation.
CR Akcay A, 2011, J AM SOC NEPHROL, V22, P2057, DOI 10.1681/ASN.2010091011
   Alderliesten M, 2007, AM J PATHOL, V171, P452, DOI 10.2353/ajpath.2007.060805
   Andres-Hernando A, 2011, AM J PHYSIOL-RENAL, V301, pF907, DOI 10.1152/ajprenal.00107.2011
   Barth S, 2010, J PATHOL, V221, P117, DOI 10.1002/path.2694
   BEMELMANS MHA, 1992, HEPATOLOGY, V15, P1132, DOI 10.1002/hep.1840150626
   Bourne J.N, 2016, NEUROMETHODS TRANSMI
   Bryant KL, 2019, NAT MED, V25, P628, DOI 10.1038/s41591-019-0368-8
   Cagnol S, 2010, FEBS J, V277, P2, DOI 10.1111/j.1742-4658.2009.07366.x
   Cai CC, 2019, OXID MED CELL LONGEV, V2019, DOI 10.1155/2019/4248529
   Chen JK, 2015, J CLIN INVEST, V125, P2429, DOI 10.1172/JCI78945
   Chen JK, 2009, AM J PHYSIOL-RENAL, V297, pF585, DOI 10.1152/ajprenal.00186.2009
   Chen JK, 2005, J AM SOC NEPHROL, V16, P1384, DOI 10.1681/ASN.2004100894
   Collier JB, 2016, J BIOL CHEM, V291, P26850, DOI 10.1074/jbc.M116.754762
   Fong D, 2014, NEPHROLOGY, V19, P119, DOI 10.1111/nep.12198
   Fox BM, 2019, KIDNEY INT, V95, P590, DOI 10.1016/j.kint.2018.10.020
   Gao BX, 2006, ARTHRITIS RES THER, V8, DOI 10.1186/ar2081
   Gao E, 2010, CIRC RES, V107, P1445, DOI 10.1161/CIRCRESAHA.110.223925
   Ge Y, 2018, CYTOKINE GROWTH F R, V43, P38, DOI 10.1016/j.cytogfr.2018.07.001
   Golab F, 2009, KIDNEY INT, V75, P783, DOI 10.1038/ki.2008.683
   Han SJ, 2016, SCI REP-UK, V6, DOI 10.1038/srep22281
   Hoffmann J, 2014, PLOS ONE, V9, DOI 10.1371/journal.pone.0098456
   Hoke TS, 2007, J AM SOC NEPHROL, V18, P155, DOI 10.1681/ASN.2006050494
   Holditch SJ, 2019, AM J PHYSIOL-RENAL, V317, pF187, DOI 10.1152/ajprenal.00051.2019
   Kato M, 1997, J CLIN ANESTH, V9, P293, DOI 10.1016/S0952-8180(97)00006-8
   Kim JH, 2014, EXP CELL RES, V327, P340, DOI 10.1016/j.yexcr.2014.08.001
   Kinsey CG, 2019, NAT MED, V25, P620, DOI 10.1038/s41591-019-0367-9
   Kliosnky D, 2016, AUTOPHAGY, V12, P443, DOI 10.1080/15548627.2016.1147886
   Lawrence RE, 2019, NAT CELL BIOL, V21, P133, DOI 10.1038/s41556-018-0244-7
   Li M, 2013, J BIOL CHEM, V288, P35769, DOI 10.1074/jbc.M113.511212
   Loghman-Adham M, 2003, AM J PHYSIOL-RENAL, V285, pF397, DOI 10.1152/ajprenal.00310.2002
   Martina JA, 2012, AUTOPHAGY, V8, P903, DOI 10.4161/auto.19653
   Mauthe M, 2018, AUTOPHAGY, V14, P1435, DOI 10.1080/15548627.2018.1474314
   Napolitano G, 2018, NAT COMMUN, V9, DOI 10.1038/s41467-018-05862-6
   Napolitano G, 2016, J CELL SCI, V129, P2475, DOI 10.1242/jcs.146365
   Nossuli TO, 2000, AM J PHYSIOL-HEART C, V278, pH1049, DOI 10.1152/ajpheart.2000.278.4.H1049
   Palmieri M, 2017, CELL CYCLE, V16, P1237, DOI 10.1080/15384101.2017.1337968
   Palmieri M, 2017, NAT COMMUN, V8, DOI 10.1038/ncomms14338
   Palmieri M, 2011, HUM MOL GENET, V20, P3852, DOI 10.1093/hmg/ddr306
   Prud'homme M, 2019, JACC-BASIC TRANSL SC, V4, P717, DOI 10.1016/j.jacbts.2019.06.005
   Pugsley HR, 2017, JOVE-J VIS EXP, DOI 10.3791/55637
   Rajan R, 2015, CYTOM PART A, V87A, P451, DOI 10.1002/cyto.a.22652
   Rusten TE, 2010, NAT CELL BIOL, V12, P207, DOI 10.1038/ncb0310-207
   Sarbassov DD, 2006, MOL CELL, V22, P159, DOI 10.1016/j.molcel.2006.03.029
   Settembre C, 2012, EMBO J, V31, P1095, DOI 10.1038/emboj.2012.32
   Settembre C, 2011, SCIENCE, V332, P1429, DOI 10.1126/science.1204592
   Sheng WW, 2011, J NEUROINFLAMM, V8, DOI 10.1186/1742-2094-8-121
   Simmons EM, 2004, KIDNEY INT, V65, P1357, DOI 10.1111/j.1523-1755.2004.00512.x
   Wang H, 2010, HEPATOLOGY, V51, P1354, DOI 10.1002/hep.23430
   Yang JH, 2020, FASEB J, V34, P12324, DOI 10.1096/fj.202001252R
   Yin X, 2019, MOL HUM REPROD, V25, P305, DOI 10.1093/molehr/gaz022
   Yoshii SR, 2017, INT J MOL SCI, V18, DOI 10.3390/ijms18091865
   Yuan M, 2012, NAT PROTOC, V7, P872, DOI 10.1038/nprot.2012.024
   Zhang X, 2017, NAT COMMUN, V8, P1, DOI [10.1038/ncomms14542, 10.1038/ncomms15280]
   Zhao YQ, 2016, J NUTR BIOCHEM, V38, P41, DOI 10.1016/j.jnutbio.2016.08.009
NR 54
TC 4
Z9 4
U1 0
U2 0
PU SPRINGERNATURE
PI LONDON
PA CAMPUS, 4 CRINAN ST, LONDON, N1 9XW, ENGLAND
SN 2041-4889
J9 CELL DEATH DIS
JI Cell Death Dis.
PD MAR 5
PY 2021
VL 12
IS 3
AR 248
DI 10.1038/s41419-021-03518-w
PG 15
WC Cell Biology
WE Science Citation Index Expanded (SCI-EXPANDED)
SC Cell Biology
GA QU3XL
UT WOS:000627215500001
PM 33674554
OA Green Published, gold
DA 2023-07-06
ER

PT J
AU Xue, X
   Ren, JF
   Sun, XL
   Gui, Y
   Feng, Y
   Shu, BY
   Wei, W
   Lu, QM
   Liang, Y
   He, WC
   Yang, JW
   Dai, CS
AF Xue, Xian
   Ren, Jiafa
   Sun, Xiaoli
   Gui, Yuan
   Feng, Ye
   Shu, Bingyan
   Wei, Wei
   Lu, Qingmiao
   Liang, Yan
   He, Weichun
   Yang, Junwei
   Dai, Chunsun
TI Protein kinase C drives fibroblast activation and kidney fibrosis by
   stimulating autophagic flux
SO JOURNAL OF BIOLOGICAL CHEMISTRY
LA English
DT Article
DE kidney; fibroblast; signal transduction; cell signaling; fibrosis
ID MOLECULAR-MECHANISMS; LYSOSOME BIOGENESIS; MTOR; LAMP-2;
   PHOSPHORYLATION; TARGET; GROWTH; CELLS; AMPK
AB Kidney fibrosis is a histological hallmark of chronic kidney disease and arises in large part through extracellular matrix deposition by activated fibroblasts. The signaling protein complex mTOR complex 2 (mTORC2) plays a critical role in fibroblast activation and kidney fibrosis. Protein kinase C (PKC) is one of the major sub-pathways of mTORC2, but its role in fibroblast activation and kidney fibrosis remains to be determined. Here, we found that transforming growth factor 1 (TGF1) activates PKC signaling in cultured NRK-49F cells in a time-dependent manner. Blocking PKC signaling with the chemical inhibitor Go6976 or by transfection with PKC siRNA largely reduced expression of the autophagy-associated protein lysosomal-associated membrane protein 2 (LAMP2) and also inhibited autophagosome-lysosome fusion and autophagic flux in the cells. Similarly to chloroquine, Go6976 treatment and PKC siRNA transfection also markedly inhibited TGF1-induced fibroblast activation. In murine fibrotic kidneys with unilateral ureteral obstruction (UUO) nephropathy, PKC signaling is activated in the interstitial myofibroblasts. Go6976 administration largely blocked autophagic flux in fibroblasts in the fibrotic kidneys and attenuated the UUO nephropathy. Together, our findings suggest that blocking PKC activity may retard autophagic flux and thereby prevent fibroblast activation and kidney fibrosis.
C1 [Xue, Xian; Ren, Jiafa; Sun, Xiaoli; Gui, Yuan; Feng, Ye; Shu, Bingyan; Wei, Wei; Lu, Qingmiao; Liang, Yan; He, Weichun; Yang, Junwei; Dai, Chunsun] Nanjing Med Univ, Affiliated Hosp 2, Ctr Kidney Dis, 262 North Zhongshan Rd, Nanjing 210003, Jiangsu, Peoples R China.
   [Ren, Jiafa] Duke Univ, Div Nephrol, Dept Med, Durham, NC 27705 USA.
   [Ren, Jiafa] Durham Vet Affairs Med Ctr, Durham, NC 27705 USA.
C3 Nanjing Medical University; Duke University; US Department of Veterans
   Affairs; Veterans Health Administration (VHA); Durham VA Medical Center
RP Dai, CS (通讯作者)，Nanjing Med Univ, Affiliated Hosp 2, Ctr Kidney Dis, 262 North Zhongshan Rd, Nanjing 210003, Jiangsu, Peoples R China.
EM daichunsun@njmu.edu.cn
RI li, xiao/HKV-8405-2023
FU National Science Foundation of China [81570611/H0503, 81770675/H0503];
   Science Foundation of Jiangsu Province [BK20140048]
FX This work was supported by National Science Foundation of China Grants
   81570611/H0503 and 81770675/H0503 and Science Foundation of Jiangsu
   Province Grant BK20140048 (to C.D.). The authors declare that they have
   no conflicts of interest with the contents of this article. The content
   is solely the responsibility of the authors and does not necessarily
   represent the official views of the National Institutes of Health.
CR Baisantry A, 2016, J AM SOC NEPHROL, V27, P1609, DOI 10.1681/ASN.2014111059
   Bernard M, 2014, AUTOPHAGY, V10, P2193, DOI 10.4161/15548627.2014.981786
   Bjorkoy G, 2005, J CELL BIOL, V171, P603, DOI 10.1083/jcb.200507002
   Codogno P, 2005, CELL DEATH DIFFER, V12, P1509, DOI 10.1038/sj.cdd.4401751
   Das G, 2012, CSH PERSPECT BIOL, V4, DOI 10.1101/cshperspect.a008813
   De Rechter S, 2016, PEDIATR NEPHROL, V31, P737, DOI 10.1007/s00467-015-3134-2
   Del Principe D, 2013, J PATHOL, V229, P208, DOI 10.1002/path.4115
   Ding Y, 2014, J AM SOC NEPHROL, V25, P2835, DOI 10.1681/ASN.2013101068
   Ding Y, 2010, J BIOL CHEM, V285, P37909, DOI 10.1074/jbc.M109.093724
   Duffield JS, 2014, J CLIN INVEST, V124, P2299, DOI 10.1172/JCI72267
   Eskelinen Eeva-Liisa, 2006, Molecular Aspects of Medicine, V27, P495, DOI 10.1016/j.mam.2006.08.005
   Gonnella R, 2015, BBA-MOL CELL RES, V1853, P1586, DOI 10.1016/j.bbamcr.2015.03.011
   Hernandez-Gea V, 2012, GASTROENTEROLOGY, V142, P938, DOI 10.1053/j.gastro.2011.12.044
   Jiang HB, 2010, BIOCHEM BIOPH RES CO, V395, P471, DOI 10.1016/j.bbrc.2010.04.030
   Jiang L, 2013, J AM SOC NEPHROL, V24, P1114, DOI 10.1681/ASN.2012050476
   Kim J, 2011, NAT CELL BIOL, V13, P132, DOI 10.1038/ncb2152
   Kim SI, 2012, J BIOL CHEM, V287, P11677, DOI 10.1074/jbc.M111.308460
   Kim WY, 2012, NEPHROLOGY, V17, P148, DOI 10.1111/j.1440-1797.2011.01541.x
   Kim YC, 2015, J CLIN INVEST, V125, P25, DOI 10.1172/JCI73939
   Klionsky DJ, 2016, AUTOPHAGY, V12, P1, DOI 10.1080/15548627.2015.1100356
   Koesters R, 2010, AM J PATHOL, V177, P632, DOI 10.2353/ajpath.2010.091012
   Komatsu M, 2007, CELL, V131, P1149, DOI 10.1016/j.cell.2007.10.035
   LeBleu VS, 2013, NAT MED, V19, P1047, DOI 10.1038/nm.3218
   Li JZ, 2015, KIDNEY INT, V88, P515, DOI 10.1038/ki.2015.119
   Li JZ, 2014, KIDNEY INT, V86, P86, DOI 10.1038/ki.2013.559
   Li Y, 2016, NAT CELL BIOL, V18, P1065, DOI 10.1038/ncb3407
   Liu YH, 2011, NAT REV NEPHROL, V7, P684, DOI 10.1038/nrneph.2011.149
   Livingston MJ, 2016, AUTOPHAGY, V12, P976, DOI 10.1080/15548627.2016.1166317
   Luzio JP, 2007, NAT REV MOL CELL BIO, V8, P622, DOI 10.1038/nrm2217
   Mihaylova MM, 2011, NAT CELL BIOL, V13, P1016, DOI 10.1038/ncb2329
   Mizunoe Y, 2017, AUTOPHAGY, V13, P642, DOI 10.1080/15548627.2016.1274850
   Nazio F, 2013, NAT CELL BIOL, V15, P406, DOI 10.1038/ncb2708
   Nishino I, 2000, NATURE, V406, P906, DOI 10.1038/35022604
   Noda T, 1998, J BIOL CHEM, V273, P3963, DOI 10.1074/jbc.273.7.3963
   Patel AS, 2012, PLOS ONE, V7, DOI 10.1371/journal.pone.0041394
   Pereira EM, 2014, GENE, V536, P118, DOI 10.1016/j.gene.2013.11.063
   Saftig P, 2008, AUTOPHAGY, V4, P510, DOI 10.4161/auto.5724
   Sarbassov DD, 2005, SCIENCE, V307, P1098, DOI 10.1126/science.1106148
   Settembre C, 2013, NAT REV MOL CELL BIO, V14, P283, DOI 10.1038/nrm3565
   Suzuki K, 2001, EMBO J, V20, P5971, DOI 10.1093/emboj/20.21.5971
   Tan SH, 2012, J BIOL CHEM, V287, P14364, DOI 10.1074/jbc.M111.294157
   Wang F, 2017, NAT COMMUN, V8, DOI 10.1038/ncomms15182
NR 42
TC 21
Z9 23
U1 2
U2 12
PU AMER SOC BIOCHEMISTRY MOLECULAR BIOLOGY INC
PI BETHESDA
PA 9650 ROCKVILLE PIKE, BETHESDA, MD 20814-3996 USA
EI 1083-351X
J9 J BIOL CHEM
JI J. Biol. Chem.
PD JUL 13
PY 2018
VL 293
IS 28
BP 11119
EP 11130
DI 10.1074/jbc.RA118.002191
PG 12
WC Biochemistry & Molecular Biology
WE Science Citation Index Expanded (SCI-EXPANDED)
SC Biochemistry & Molecular Biology
GA GN3DD
UT WOS:000438882800024
PM 29794026
OA Green Published, hybrid
DA 2023-07-06
ER

PT J
AU Dong, W
   Li, ZL
   Chen, YH
   Zhang, L
   Ye, ZM
   Liang, HB
   Li, RZ
   Xu, LX
   Zhang, B
   Liu, SX
   Wang, WD
   Li, CL
   Shi, W
   Liang, XL
AF Dong, Wei
   Li, Zhilian
   Chen, Yuanhan
   Zhang, Li
   Ye, Zhiming
   Liang, Huaban
   Li, Ruizhao
   Xu, Lixia
   Zhang, Bin
   Liu, Shuangxin
   Wang, Weidong
   Li, Chunling
   Shi, Wei
   Liang, Xinling
TI Necrostatin-1 attenuates sepsis-associated acute kidney injury by
   promoting autophagosome elimination in renal tubular epithelial cells
SO MOLECULAR MEDICINE REPORTS
LA English
DT Article
DE necrostatin-1; renal tubular epithelial cell; acute kidney injury;
   sepsis; autophagy
ID INDUCED AKI; DEATH; NECROPTOSIS; CONTRIBUTES; DYSFUNCTION; ACTIVATION;
   INHIBITOR; APOPTOSIS; KINASE; MICE
AB The aim of the present study was to investigate the protective effect of necrostatin-1 (Nec-1) in sepsis-associated acute kidney injury (SA-AKI). An SA-AKI mouse model was established through an intraperitoneal injection of lipopolysaccharide (LPS), and Nec-1 was administered to the mice prior to the establishment of SA-AKI. Renal function and histological changes were evaluated, and the expression levels of microtubule-associated protein light chain 3-II (LC3-II) and p62, as markers of autophagic flux, were detected. Autophagosomes and autolysosomes in renal tubular epithelial cells were also identified using electron microscopy. Pretreatment with Nec-1 could attenuate the LPS-induced increases in the concentrations of blood urea nitrogen (LPS+Nec-1 vs. LPS group, 14.15 +/- 4.14 mmol/l vs. 32.54 +/- 5.46 mmol/l, respectively; P<0.001) and serum creatinine (11.50 +/- 1.67 mu mol/l vs. 30.08 +/- 4.18 mu mol/l, respectively; P<0.001). However, there were no significant differences in the rate of renal tubular epithelial cell necrosis between the groups. In the renal tissues of SA-AKI mice, protein analysis showed that the LC3-II and p62 proteins were increased, while a reverse transcription-quantitative Reverse transcription-polymerase chain reaction analysis detected no increase in LC3-II or p62 mRNA. Additionally, a high number of autophagosomes, but not of autolysosomes, were observed by electron microscopy. When mice were pretreated with Nec-1, the levels of LC3-II and p62 decreased, and a large number of autolysosomes were observed by electron microscopy in the Nec-1 pretreatment group. These results indicated that Nec-1 improved autophagosome elimination, a process that is impaired by LPS, in renal tubular epithelial cells. This potentially enabled Nec-1 to prevent SA-AKI. Furthermore, the findings suggested that the protective effect of Nec-1 may not have involved the inhibition of necroptosis, but may have occurred through the promotion of autophagosome elimination in renal tubular epithelial cells.
C1 [Dong, Wei; Li, Zhilian; Chen, Yuanhan; Zhang, Li; Ye, Zhiming; Liang, Huaban; Li, Ruizhao; Xu, Lixia; Zhang, Bin; Liu, Shuangxin; Shi, Wei; Liang, Xinling] Guangdong Acad Med Sci, Div Nephrol, Guangdong Gen Hosp, 106 Zhongshan 2 Rd, Guangzhou 510080, Guangdong, Peoples R China.
   [Wang, Weidong; Li, Chunling] Sun Yat Sen Univ, Zhongshan Sch Med, Inst Hypertens, Guangzhou 510080, Guangdong, Peoples R China.
C3 Guangdong Academy of Medical Sciences & Guangdong General Hospital;
   Southern Medical University - China; Sun Yat Sen University
RP Liang, XL (通讯作者)，Guangdong Acad Med Sci, Div Nephrol, Guangdong Gen Hosp, 106 Zhongshan 2 Rd, Guangzhou 510080, Guangdong, Peoples R China.
EM xinlingliang_ggh@163.com
RI liu, shuangxin/AAS-7429-2020
OI Wang, Weidong/0000-0003-2523-3145; Dong, Wei/0000-0002-8644-6251; liang,
   Xinling/0000-0002-6764-9571
FU National Natural Science Foundation [81570609, 81200544]; Natural
   Science Foundation of Guangdong Province [2014A030313545]; National
   Clinical Key Specialty Construction Preparatory Projects
FX The present study was supported by the National Natural Science
   Foundation (grant nos. 81570609 and 81200544), the Natural Science
   Foundation of Guangdong Province (grant no. 2014A030313545), and the
   National Clinical Key Specialty Construction Preparatory Projects.
CR Bagshaw SM, 2008, CRIT CARE, V12, DOI [10.1186/cc6268, 10.1186/cc6863]
   Bellomo R, 2012, LANCET, V380, P756, DOI 10.1016/S0140-6736(11)61454-2
   Berg TO, 1998, J BIOL CHEM, V273, P21883, DOI 10.1074/jbc.273.34.21883
   Chertow GM, 2005, J AM SOC NEPHROL, V16, P3365, DOI 10.1681/ASN.2004090740
   Degterev A, 2005, NAT CHEM BIOL, V1, P112, DOI 10.1038/nchembio711
   Degterev A, 2008, NAT CHEM BIOL, V4, P313, DOI 10.1038/nchembio.83
   Green DR, 2014, CELL, V157, P65, DOI 10.1016/j.cell.2014.02.049
   Guo RQ, 2004, J AM SOC NEPHROL, V15, P3093, DOI 10.1097/01.ASN.0000145530.73247.F5
   He SD, 2009, CELL, V137, P1100, DOI 10.1016/j.cell.2009.05.021
   Howell GM, 2013, PLOS ONE, V8, DOI 10.1371/journal.pone.0069520
   Hsiao HW, 2012, SHOCK, V37, P289, DOI 10.1097/SHK.0b013e318240b52a
   Kellum JA, 2016, AM J RESP CRIT CARE, V193, P281, DOI 10.1164/rccm.201505-0995OC
   Kimura A, 2012, KIDNEY INT, V82, P1093, DOI 10.1038/ki.2012.240
   Kimura T, 2011, J AM SOC NEPHROL, V22, P902, DOI 10.1681/ASN.2010070705
   Langenberg C, 2014, CRIT CARE MED, V42, pE58, DOI 10.1097/CCM.0b013e3182a639da
   Liang XL, 2014, MOL MED REP, V10, P719, DOI 10.3892/mmr.2014.2234
   Linkermann A, 2013, J AM SOC NEPHROL, V24, P1545, DOI 10.1681/ASN.2012121169
   Linkermann A, 2012, KIDNEY INT, V81, P751, DOI 10.1038/ki.2011.450
   Liu ZG, 1996, CELL, V87, P565, DOI 10.1016/S0092-8674(00)81375-6
   Livak KJ, 2001, METHODS, V25, P402, DOI 10.1006/meth.2001.1262
   Luo JL, 2017, MOL MED REP, V16, P57, DOI 10.3892/mmr.2017.6556
   Moriwaki K, 2015, J IMMUNOL, V194, P1938, DOI 10.4049/jimmunol.1402167
   Perner A, 2012, NEW ENGL J MED, V367, P124, DOI 10.1056/NEJMoa1204242
   Takahashi A, 2012, AM J PATHOL, V180, P517, DOI 10.1016/j.ajpath.2011.11.001
   Takahashi K, 2012, PLOS ONE, V7, DOI 10.1371/journal.pone.0030134
   Takasu O, 2013, AM J RESP CRIT CARE, V187, P509, DOI 10.1164/rccm.201211-1983OC
   Thomas M, 2011, NEPHROL DIAL TRANSPL, V26, P2161, DOI 10.1093/ndt/gfq710
   Tran M, 2011, J CLIN INVEST, V121, P4003, DOI 10.1172/JCI58662
   Wang LT, 2013, PLOS ONE, V8, DOI 10.1371/journal.pone.0079814
   Xu X, 2015, CLIN J AM SOC NEPHRO, V10, P1510, DOI 10.2215/CJN.02140215
   Xu YF, 2015, J AM SOC NEPHROL, V26, P2647, DOI 10.1681/ASN.2014080741
   Yang L, 2015, LANCET, V386, P1465, DOI 10.1016/S0140-6736(15)00344-X
   Yonekawa T, 2015, EMBO REP, V16, P700, DOI 10.15252/embr.201439496
   Zhou JF, 2014, PLOS ONE, V9, DOI 10.1371/journal.pone.0107181
NR 34
TC 20
Z9 22
U1 1
U2 16
PU SPANDIDOS PUBL LTD
PI ATHENS
PA POB 18179, ATHENS, 116 10, GREECE
SN 1791-2997
EI 1791-3004
J9 MOL MED REP
JI Mol. Med. Rep.
PD FEB
PY 2018
VL 17
IS 2
BP 3194
EP 3199
DI 10.3892/mmr.2017.8214
PG 6
WC Oncology; Medicine, Research & Experimental
WE Science Citation Index Expanded (SCI-EXPANDED)
SC Oncology; Research & Experimental Medicine
GA FT5WP
UT WOS:000423224300143
PM 29257238
OA Bronze
DA 2023-07-06
ER

PT J
AU Wang, XY
   Yang, H
   Wang, MG
   Yang, DB
   Wang, ZY
   Wang, L
AF Wang, Xin-Yu
   Yang, Heng
   Wang, Min-Ge
   Yang, Du-Bao
   Wang, Zhen-Yong
   Wang, Lin
TI Trehalose protects against cadmium-induced cytotoxicity in primary rat
   proximal tubular cells via inhibiting apoptosis and restoring autophagic
   flux
SO CELL DEATH & DISEASE
LA English
DT Article
ID LYSOSOME FUSION; PRIMARY CULTURES; CANCER-CELLS; CELLULAR MECHANISMS;
   OXIDATIVE STRESS; MOUSE MODEL; ACTIVATION; MOLECULES; PROTEINS; KIDNEY
AB Autophagy has an important renoprotective function and we recently found that autophagy inhibition is involved in cadmium (Cd)-induced nephrotoxicity. Here, we aimed to investigate the protective effect of trehalose (Tre), a novel autophagy activator, against Cd-induced cytotoxicity in primary rat proximal tubular (rPT) cells. First, data showed that Tre treatment significantly decreased Cd-induced apoptotic cell death of rPT cells via inhibiting caspase-dependent apoptotic pathway, evidenced by morphological analysis, flow cytometric and immunoblot assays. Also, administration with Tre protected rPT cells against Cd-induced lipid peroxidation. Inhibition of autophagic flux in Cd-exposed rPT cells was markedly restored by Tre administration, demonstrated by immunoblot analysis of autophagy marker proteins and GFP and RFP tandemly tagged LC3 method. Resultantly, Cd-induced autophagosome accumulation was obviously alleviated by Tre treatment. Meanwhile, blockage of autophagosome-lysosome fusion by Cd exposure was noticeably restored by Tre, which promoted the autophagic degradation in Cd-exposed rPT cells. Moreover, Tre treatment markedly recovered Cd-induced lysosomal alkalinization and impairment of lysosomal degradation capacity in rPT cells, demonstrating that Tre has the ability to restore Cd-impaired lysosomal function. Collectively, these findings demonstrate that Tre treatment alleviates Cd-induced cytotoxicity in rPT cells by inhibiting apoptosis and restoring autophagic flux.
C1 [Wang, Xin-Yu; Yang, Heng; Wang, Min-Ge; Yang, Du-Bao; Wang, Zhen-Yong; Wang, Lin] Shandong Agr Univ, Coll Anim Sci & Vet Med, 61 Daizong St, Tai An 271018, Shandong, Peoples R China.
   [Wang, Xin-Yu; Yang, Heng; Wang, Min-Ge; Yang, Du-Bao; Wang, Zhen-Yong; Wang, Lin] Shandong Agr Univ, Shandong Prov Key Lab Anim Biotechnol & Dis Cont, 61 Daizong St, Tai An 271018, Shandong, Peoples R China.
   [Wang, Xin-Yu; Yang, Heng; Wang, Min-Ge; Yang, Du-Bao; Wang, Zhen-Yong; Wang, Lin] Shandong Agr Univ, Shandong Prov Engn Technol Res Ctr Anim Dis Cont, 61 Daizong St, Tai An 271018, Shandong, Peoples R China.
C3 Shandong Agricultural University; Shandong Agricultural University;
   Shandong Agricultural University
RP Wang, L (通讯作者)，Shandong Agr Univ, Coll Anim Sci & Vet Med, Daizong Rd 61, Tai An 271018, Shandong, Peoples R China.
EM wanglin2013@sdau.edu.cn
RI Wang, Xin/GYU-1129-2022; Wang, Xiaoqiang/IQS-3727-2023; Wang,
   Xin/HZL-4695-2023; Wang, Xinhua/ISR-8520-2023; Wang, Xin/AAN-8435-2021
OI Wang, Xin/0000-0002-4457-7376
FU national nature science foundation of China [31472251]; foundation for
   the author of national excellent doctoral dissertation of PR China
   [201266]; Funds of Shandong "Double Tops" Program
FX This work was supported by the national nature science foundation of
   China (No. 31472251), a foundation for the author of national excellent
   doctoral dissertation of PR China (No. 201266) and Funds of Shandong
   "Double Tops" Program.
CR Benaroudj N, 2001, J BIOL CHEM, V276, P24261, DOI 10.1074/jbc.M101487200
   Beranger F, 2008, BIOCHEM BIOPH RES CO, V374, P44, DOI 10.1016/j.bbrc.2008.06.094
   Bolte S, 2006, J MICROSC-OXFORD, V224, P213, DOI 10.1111/j.1365-2818.2006.01706.x
   Boya P, 2008, ONCOGENE, V27, P6434, DOI 10.1038/onc.2008.310
   Castillo K, 2013, AUTOPHAGY, V9, P1308, DOI 10.4161/auto.25188
   Chen JW, 2001, J BIOMED SCI, V8, P365, DOI 10.1159/000054056
   Chen LM, 2016, ONCOTARGET, V7, P80716, DOI 10.18632/oncotarget.13032
   Chen S, 2015, AUTOPHAGY, V11, P2346, DOI 10.1080/15548627.2015.1109765
   Chen W, 2009, EXP EYE RES, V89, P311, DOI 10.1016/j.exer.2009.03.015
   Choi J, 2011, FERTIL STERIL, V95, P1482, DOI 10.1016/j.fertnstert.2010.06.006
   Eisenberg-Lerner A, 2012, CELL DEATH DIFFER, V19, P788, DOI 10.1038/cdd.2011.149
   Frost LS, 2017, METHOD ENZYMOL, V587, P43, DOI 10.1016/bs.mie.2016.09.052
   Geronimo-Olvera C, 2017, CELL DEATH DIS, V8, DOI 10.1038/cddis.2017.299
   Honma Y, 2018, HEPATOL RES, V48, P94, DOI 10.1111/hepr.12892
   Hsiao HW, 2017, SHOCK, V8, P289
   Hubert V, 2016, BIOL OPEN, V5, P1516, DOI 10.1242/bio.018648
   Jiang PD, 2015, METHODS, V75, P13, DOI 10.1016/j.ymeth.2014.11.021
   Kaminskyy V, 2012, BBA-PROTEINS PROTEOM, V1824, P44, DOI 10.1016/j.bbapap.2011.05.013
   Klionsky DJ, 2016, AUTOPHAGY, V12, P1, DOI 10.1080/15548627.2015.1100356
   Lee WK, 2017, ARCH TOXICOL, V91, P3225, DOI 10.1007/s00204-017-1942-9
   Li JL, 2010, BIOMETALS, V23, P695, DOI 10.1007/s10534-010-9334-0
   Liu F, 2017, TOXICOLOGY, V383, P13, DOI 10.1016/j.tox.2017.03.016
   Liu F, 2016, J INORG BIOCHEM, V164, P99, DOI 10.1016/j.jinorgbio.2016.09.005
   Liu G, 2016, ARCH TOXICOL, V90, P1193, DOI 10.1007/s00204-015-1547-0
   Liu L, 2017, SCI REP-UK, V7, DOI 10.1038/srep41862
   Liu Q, 2009, TRANSFUSION, V49, P2158, DOI 10.1111/j.1537-2995.2009.02254.x
   Liu S, 2015, CELL DEATH DIS, V6, DOI 10.1038/cddis.2014.527
   Lu HK, 2011, 2011 24TH IEEE-CS CONFERENCE ON SOFTWARE ENGINEERING EDUCATION AND TRAINING (CSEET), P61, DOI 10.1109/CSEET.2011.5876158
   Lu YY, 2014, AUTOPHAGY, V10, P1895, DOI 10.4161/auto.32200
   Mauvezin C, 2015, AUTOPHAGY, V11, P1437, DOI 10.1080/15548627.2015.1066957
   Mizushima N, 2011, CELL, V147, P728, DOI 10.1016/j.cell.2011.10.026
   Mizushima N, 2010, CELL, V140, P313, DOI 10.1016/j.cell.2010.01.028
   Orr ME, 2013, ALZHEIMERS RES THER, V5, DOI 10.1186/alzrt217
   Rani A, 2014, INT J ENVIRON HEAL R, V24, P378, DOI 10.1080/09603123.2013.835032
   Richards AB, 2002, FOOD CHEM TOXICOL, V40, P871, DOI 10.1016/S0278-6915(02)00011-X
   Rodriguez-Navarro JA, 2010, NEUROBIOL DIS, V39, P423, DOI 10.1016/j.nbd.2010.05.014
   Rong YG, 2011, P NATL ACAD SCI USA, V108, P7826, DOI 10.1073/pnas.1013800108
   Sabolic I, 2001, TOXICOLOGY, V165, P205, DOI 10.1016/S0300-483X(01)00450-4
   Schaeffer V, 2012, BRAIN, V135, P2169, DOI 10.1093/brain/aws143
   Schiraldi C, 2002, TRENDS BIOTECHNOL, V20, P420, DOI 10.1016/S0167-7799(02)02041-3
   Shao CC, 2014, ECOTOX ENVIRON SAFE, V106, P109, DOI 10.1016/j.ecoenv.2014.04.033
   So KY, 2016, TOXICOLOGY, V370, P49, DOI 10.1016/j.tox.2016.09.010
   Song XB, 2017, CELL DEATH DIS, V8, DOI 10.1038/cddis.2017.262
   Sureshbabu A, 2015, REDOX BIOL, V4, P208, DOI 10.1016/j.redox.2015.01.001
   Tanaka M, 2005, J MOL MED, V83, P343, DOI 10.1007/s00109-004-0632-2
   Tang ZH, 2015, ONCOTARGET, V6, P43911, DOI 10.18632/oncotarget.6084
   Tanji K, 2015, BIOCHEM BIOPH RES CO, V465, P746, DOI 10.1016/j.bbrc.2015.08.076
   Thevenod F, 2013, ARCH TOXICOL, V87, P1743, DOI 10.1007/s00204-013-1110-9
   Tu Y, 2017, SCI REP-UK, V7, DOI 10.1038/srep43790
   Turk B, 2000, BBA-PROTEIN STRUCT M, V1477, P98, DOI 10.1016/S0167-4838(99)00263-0
   Waisberg M, 2003, TOXICOLOGY, V192, P95, DOI 10.1016/S0300-483X(03)00305-6
   Wang L, 2013, BIOMED ENVIRON SCI, V26, P258, DOI 10.3967/0895-3988.2013.04.004
   Wang L, 2009, ARCH TOXICOL, V83, P417, DOI 10.1007/s00204-009-0425-z
   Wang L, 2009, BIOL TRACE ELEM RES, V127, P53, DOI 10.1007/s12011-008-8223-7
   Wang QR, 2016, PHARMACOL RES, V111, P357, DOI 10.1016/j.phrs.2016.06.024
   Xu S, 2013, CELL DEATH DIS, V4, DOI 10.1038/cddis.2013.7
   Yang H, 2015, INT J MOL SCI, V16, P1484, DOI 10.3390/ijms16011484
   Yin HB, 2017, ONCOTARGET, V8, P71642, DOI 10.18632/oncotarget.17796
   Yu J, 2017, ONCOTARGET, V8, P51355, DOI 10.18632/oncotarget.17977
   Yu L, 2016, ONCOTARGET, V7, P14693, DOI 10.18632/oncotarget.7492
   Zhang FH, 2017, ONCOTARGET, V8, P44720, DOI 10.18632/oncotarget.18249
   Zhao CY, 2017, ONCOTARGET, V8, P20988, DOI 10.18632/oncotarget.15470
   Zhou J, 2013, CELL RES, V23, P508, DOI 10.1038/cr.2013.11
NR 63
TC 77
Z9 80
U1 2
U2 26
PU NATURE PUBLISHING GROUP
PI LONDON
PA MACMILLAN BUILDING, 4 CRINAN ST, LONDON N1 9XW, ENGLAND
SN 2041-4889
J9 CELL DEATH DIS
JI Cell Death Dis.
PD OCT
PY 2017
VL 8
AR e3099
DI 10.1038/cddis.2017.475
PG 11
WC Cell Biology
WE Science Citation Index Expanded (SCI-EXPANDED)
SC Cell Biology
GA FL2CV
UT WOS:000414022900060
PM 29022917
OA Green Published, gold
DA 2023-07-06
ER

PT J
AU Liu, BH
   Cao, YW
   Wang, DJ
   Zhou, Y
   Zhang, PC
   Wu, JB
   Chen, JQ
   Qiu, JG
   Zhou, JY
AF Liu, Bihao
   Cao, Yiwen
   Wang, Dejuan
   Zhou, Yuan
   Zhang, Peichun
   Wu, Junbiao
   Chen, Junqi
   Qiu, Jianguang
   Zhou, Jiuyao
TI Zhen-Wu-Tang Induced Mitophagy to Protect Mitochondrial Function in
   Chronic Glomerulonephritis via PI3K/AKT/mTOR and AMPK Pathways
SO FRONTIERS IN PHARMACOLOGY
LA English
DT Article
DE chronic glomerulonephritis; Zhen-wu-tang; mitochondrial function;
   mitophagy; PI3K; Akt; mTOR pathway; AMPK pathway
ID DYSFUNCTION; AUTOPHAGY; NEPHROPATHY; DISEASE; INJURY
AB Chronic glomerulonephritis (CGN) is one of the major causes of end-stage kidney disease. Zhen-wu-tang (ZWT), as a famous Chinese herbal prescription, is widely used in China for CGN therapy in clinic. However, the mechanism of ZWT in CGN has not been fully understood. The present study explored the therapeutic effect and the underlying mechanism of ZWT on mitochondrial function in cationic bovine serum albumin (C-BSA)-induced CGN model rats and tumor necrosis factor (TNF-alpha)-damaged mouse podocytes. The renal functions were measured by serum creatinine (Scr) and blood urea nitrogen (BUN). Renal pathological changes and ultrastructure of kidney tissues were evaluated by periodic acid-Schiff (PAS) staining and transmission electron microscopy. The levels of antioxidases, including mitochondrial catalase (CAT), superoxide dismutase 2 (SOD2), and peroxiredoxin 3 (PRDX3), in CGN rats were examined by real-time PCR. The mitochondrial functions of podocytes were measured by ATP concentration, mitochondrial membrane potential (MMP), and mitochondrial ROS (mtROS). For mitophagy level detection, the expressions of mitophagy-related proteins, including LC3, p62, heat shock protein 60 (HSP60), and translocase of outer mitochondrial membrane 20 (TOMM20), were measured by Western blot, as the colocation of LC3 and mitochondrial marker COX IV were evaluated by immunofluorescence. Our results manifested that ZWT ameliorated CGN model rats by a remarkable decrease in Scr and BUN, inhibition of mesangial matrix proliferation, protection against foot processes fusion, and basement membrane thickening. More importantly, ZWT protected against mitochondrial dysfunction by increasing the expressions of CAT, SOD2, and PRDX3 in CGN model rats, increased ATP content and MMP in podocytes, and decreased excessive mtROS. Furthermore, ZWT induced mitophagy in CGN through increasing the expression of LC3, and decreasing p62, HSP60, TOMM20, and ZWT also enhanced the colocation of LC3 to the mitochondria. We found that ZWT inhibited the PI3K/AKT/mTOR pathway, which could be disturbed by PI3K inhibitor LY294002 and agonist insulin-like growth factor 1. Moreover, ZWT reversed the inhibition of the AMPK pathway in CGN. Overall, ZWT ameliorated renal mitochondrial dysfunction probably by inducing mitophagy via the PI3K/AKT/mTOR and AMPK pathways.
C1 [Liu, Bihao; Wang, Dejuan; Qiu, Jianguang] Sun Yat Sen Univ, Dept Urol, Affiliated Hosp 6, Guangzhou, Peoples R China.
   [Liu, Bihao; Zhou, Yuan] Sun Yat Sen Univ, Guangdong Inst Gastroenterol, Affiliated Hosp 6, Guangzhou, Peoples R China.
   [Cao, Yiwen; Chen, Junqi; Zhou, Jiuyao] Guangzhou Univ Chinese Med, Sch Pharmaceut Sci, Dept Pharmacol, Guangzhou, Peoples R China.
   [Zhang, Peichun] Zhongshan Jishuitan Orthp Aedic Hosp, Dept Pharm, Zhongshan, Peoples R China.
   [Wu, Junbiao] Guangzhou Univ Chinese Med, Affiliated Hosp 2, Guangzhou, Peoples R China.
C3 Sun Yat Sen University; Sun Yat Sen University; Guangzhou University of
   Chinese Medicine; Guangzhou University of Chinese Medicine
RP Qiu, JG (通讯作者)，Sun Yat Sen Univ, Dept Urol, Affiliated Hosp 6, Guangzhou, Peoples R China.; Zhou, JY (通讯作者)，Guangzhou Univ Chinese Med, Sch Pharmaceut Sci, Dept Pharmacol, Guangzhou, Peoples R China.
EM qiujg@mail.sysu.edu.cn; zhoujiuyao@tom.com
FU National Natural Science Foundation of China [82174061, 81974531,
   81803824]; Natural Science Foundation of Guangdong Province
   [2019A1515010386]
FX Funding This work was supported by the National Natural Science
   Foundation of China (no. 82174061, 81974531, 81803824) and the Natural
   Science Foundation of Guangdong Province (no. 2019A1515010386).
CR Bikbov B, 2020, LANCET, V395, P709, DOI 10.1016/S0140-6736(20)30045-3
   Brand MD, 2020, CRIT REV BIOCHEM MOL, V55, P592, DOI 10.1080/10409238.2020.1828258
   Chadban SJ, 2005, LANCET, V365, P1797, DOI 10.1016/S0140-6736(05)66583-X
   Chan DC, 2006, CELL, V125, P1241, DOI 10.1016/j.cell.2006.06.010
   Deng XH, 2019, J FOOD SCI, V84, P2101, DOI 10.1111/1750-3841.14723
   Floege J, 2016, LANCET, V387, P2036, DOI 10.1016/S0140-6736(16)00272-5
   Forbes JM, 2018, NAT REV NEPHROL, V14, P291, DOI 10.1038/nrneph.2018.9
   Galvan DL, 2017, KIDNEY INT, V92, P1051, DOI 10.1016/j.kint.2017.05.034
   Gong L, 2020, FRONT PHYSIOL, V11, DOI 10.3389/fphys.2020.576463
   Gujarati NA, 2020, AM J PHYSIOL-RENAL, V319, pF955, DOI 10.1152/ajprenal.00393.2020
   Han YC, 2021, CELL DEATH DIS, V12, DOI 10.1038/s41419-021-04184-8
   Herzig S, 2018, NAT REV MOL CELL BIO, V19, P121, DOI 10.1038/nrm.2017.95
   Huang CL, 2016, SCI REP-UK, V6, DOI 10.1038/srep29196
   Jefferson JA, 2018, CLIN J AM SOC NEPHRO, V13, P1264, DOI 10.2215/CJN.01920218
   Kaushal GP, 2019, INT J MOL SCI, V20, DOI 10.3390/ijms20153791
   Kezic A, 2016, OXID MED CELL LONGEV, V2016, DOI 10.1155/2016/2950503
   Killackey SA, 2020, J CELL BIOL, V219, DOI 10.1083/jcb.202004029
   Lazarou M, 2015, NATURE, V524, P309, DOI 10.1038/nature14893
   Li HL, 2020, FRONT PHARMACOL, V11, DOI 10.3389/fphar.2020.01080
   Li JC, 2021, FRONT PHARMACOL, V11, DOI 10.3389/fphar.2020.606689
   Li Q, 2018, FRONT NEUROSCI-SWITZ, V12, DOI 10.3389/fnins.2018.00865
   Liang CL, 2019, BIOMED PHARMACOTHER, V109, P1296, DOI 10.1016/j.biopha.2018.10.146
   Liu BH, 2019, PHYTOMEDICINE, V59, DOI 10.1016/j.phymed.2019.152913
   Liu HY, 2017, J BIOENERG BIOMEMBR, V49, P413, DOI 10.1007/s10863-017-9727-7
   Lu RR, 2020, PHYTOTHER RES, V34, P3236, DOI 10.1002/ptr.6772
   Maezawa Y, 2015, J DIABETES INVEST, V6, P3, DOI 10.1111/jdi.12255
   Maiti P, 2019, INT J MOL SCI, V20, DOI 10.3390/ijms20020399
   Nunnari J, 2012, CELL, V148, P1145, DOI 10.1016/j.cell.2012.02.035
   Oaks Z, 2016, ARTHRITIS RHEUMATOL, V68, P2728, DOI 10.1002/art.39791
   Ramos AM, 2020, EXPERT OPIN DRUG DIS, V15, P101, DOI 10.1080/17460441.2020.1690450
   Seabright AP, 2020, FASEB J, V34, P6284, DOI 10.1096/fj.201903051R
   Stolz A, 2014, NAT CELL BIOL, V16, P495, DOI 10.1038/ncb2979
   Tang CY, 2021, NAT REV NEPHROL, V17, P299, DOI 10.1038/s41581-020-00369-0
   Tang CY, 2016, J AM SOC NEPHROL, V27, P1869, DOI 10.1681/ASN.2015111277
   Tu QD, 2019, PHARM BIOL, V57, P778, DOI 10.1080/13880209.2019.1688843
   Voskamp PWM, 2017, J AM SOC HYPERTENS, V11, P635, DOI 10.1016/j.jash.2017.07.006
   Wang K, 2014, CELL MOL NEUROBIOL, V34, P227, DOI 10.1007/s10571-013-0006-9
   Wang K, 2011, AUTOPHAGY, V7, P297, DOI 10.4161/auto.7.3.14502
   Wang Y, 2020, CELLS-BASEL, V9, DOI 10.3390/cells9020338
   Wu JB, 2016, INT IMMUNOPHARMACOL, V33, P33, DOI 10.1016/j.intimp.2016.01.008
   Yudushkin I, 2019, BIOMOLECULES, V9, DOI 10.3390/biom9020067
   Zhang LX, 2016, CLIN NEPHROL, V86, pS27, DOI 10.5414/CNP86S104
   Zhao Y, 2020, FRONT PHARMACOL, V11, DOI 10.3389/fphar.2020.00128
   Zheng QF, 2014, J ETHNOPHARMACOL, V153, P615, DOI 10.1016/j.jep.2014.03.011
   Zhou KC, 2019, PHYTOMEDICINE, V59, DOI 10.1016/j.phymed.2019.152922
   Zorov DB, 2014, PHYSIOL REV, V94, P909, DOI 10.1152/physrev.00026.2013
NR 46
TC 9
Z9 10
U1 7
U2 18
PU FRONTIERS MEDIA SA
PI LAUSANNE
PA AVENUE DU TRIBUNAL FEDERAL 34, LAUSANNE, CH-1015, SWITZERLAND
EI 1663-9812
J9 FRONT PHARMACOL
JI Front. Pharmacol.
PD DEC 21
PY 2021
VL 12
AR 777670
DI 10.3389/fphar.2021.777670
PG 13
WC Pharmacology & Pharmacy
WE Science Citation Index Expanded (SCI-EXPANDED)
SC Pharmacology & Pharmacy
GA YB4ZW
UT WOS:000739023500001
PM 35757387
OA Green Published, gold
DA 2023-07-06
ER

PT J
AU Woo, CY
   Kc, R
   Kim, M
   Kim, HS
   Baek, JY
   Koh, EH
AF Woo, Chang-Yun
   Kc, Ranjan
   Kim, Mina
   Kim, Hyoun Sik
   Baek, Ji Yeon
   Koh, Eun Hee
TI Autophagic flux defect in diabetic kidney disease results in
   megamitochondria formation in podocytes
SO BIOCHEMICAL AND BIOPHYSICAL RESEARCH COMMUNICATIONS
LA English
DT Article
DE Diabetic nephropathy; Podocyte; Megamitochondria; Autophagy;
   Mitochondria
ID MITOCHONDRIAL DYSFUNCTION; NEPHROPATHY; PROTEINS; LONG
AB Podocyte injury is an important factor in the pathogenesis of diabetic nephropathy. Podocytes are characterized by large numbers of mitochondria. However, mitochondrial dysfunction as it relates to kidney pathology remains poorly understood. The present study found that podocyte mitochondria in different animal models of diabetes mellitus became elongated with the development of albuminuria, suggesting a change in mitochondrial dynamics. We then treated cells with a combination of glucose, fatty acids, and angiotensin II (GFA) to mimic the diabetic milieu. Cultured podocytes exposed to GFA showed megamitochondria formation and decreased autophagosome degradation. We also found that GFA treatment decreased the binding of the autophagosome to the lysosome. Our results suggest that megamitochondria are common in podocytes during diabetic nephropathy and that insufficient autophagy flux may underlie this effect. These findings have expanded our understanding of the pathogenesis of diabetic nephropathy and identified a potential pharmacological target for treatment. (C) 2019 Published by Elsevier Inc.
C1 [Woo, Chang-Yun; Baek, Ji Yeon; Koh, Eun Hee] Univ Ulsan, Asan Inst Life Sci, Dept Internal Med, Coll Med, 88 Olymp Ro 43 Gil, Seoul 05505, South Korea.
   [Kc, Ranjan; Kim, Mina; Kim, Hyoun Sik; Koh, Eun Hee] Univ Ulsan, Asan Inst Life Sci, Coll Med, 88 Olymp Ro 43 Gil, Seoul 05505, South Korea.
   [Kc, Ranjan] Childrens Hosp Philadelphia, Div Orthoped Surg, Dept Surg, Philadelphia, PA 19104 USA.
C3 University of Ulsan; University of Ulsan; University of Pennsylvania;
   Pennsylvania Medicine; Childrens Hospital of Philadelphia
RP Koh, EH (通讯作者)，Univ Ulsan, Coll Med, Asan Med Ctr, Dept Internal Med, 88 Olymp Ro 43 Gil, Seoul 05505, South Korea.
EM ehk@amc.seoul.kr
FU National Research Foundation of Korea (NRF) - Ministry of Education,
   Science, and Technology, Korea [2017R1E1A1A01074207]; Asan Institute for
   Life Sciences, Korea [2016-557]
FX This study was supported by grants from the National Research Foundation
   of Korea (NRF), funded by the Ministry of Education, Science, and
   Technology, Korea (2017R1E1A1A01074207: E.H.K), and the Asan Institute
   for Life Sciences, Korea (2016-557).
CR Abe Y, 2010, AM J PHYSIOL-CELL PH, V299, pC464, DOI 10.1152/ajpcell.00563.2009
   Audano M, 2018, J NEUROCHEM, V147, P291, DOI 10.1111/jnc.14471
   Brown GT, 2016, METABOLISM, V65, P1080, DOI 10.1016/j.metabol.2015.11.008
   Choi SE, 2009, ENDOCRINOLOGY, V150, P126, DOI 10.1210/en.2008-0483
   Cogliati S, 2016, TRENDS BIOCHEM SCI, V41, P261, DOI 10.1016/j.tibs.2016.01.001
   de Cavanagh EMV, 2011, CARDIOVASC RES, V89, P31, DOI 10.1093/cvr/cvq285
   Fukuzawa Y, 1996, J LAB CLIN MED, V128, P568, DOI 10.1016/S0022-2143(96)90129-8
   Galvan DL, 2017, KIDNEY INT, V92, P1051, DOI 10.1016/j.kint.2017.05.034
   Gergely P, 2002, J IMMUNOL, V169, P1092, DOI 10.4049/jimmunol.169.2.1092
   Guillery O, 2008, NEUROMUSCULAR DISORD, V18, P319, DOI 10.1016/j.nmd.2007.12.008
   Hartleben B, 2010, J CLIN INVEST, V120, P1084, DOI 10.1172/JCI39492
   Jia ZJ, 2014, PPAR RES, V2014, DOI 10.1155/2014/818530
   Kitada M, 2016, INT J NEPHROL RENOV, V9, P279, DOI 10.2147/IJNRD.S103784
   Komatsu M, 2007, CELL, V131, P1149, DOI 10.1016/j.cell.2007.10.035
   Komatsu M, 2010, FEBS LETT, V584, P1374, DOI 10.1016/j.febslet.2010.02.017
   Las G, 2011, J BIOL CHEM, V286, P42534, DOI 10.1074/jbc.M111.242412
   Le TH, 2004, HEPATOLOGY, V39, P1423, DOI 10.1002/hep.20202
   Lee MY, 2007, YONSEI MED J, V48, P301, DOI 10.3349/ymj.2007.48.2.301
   Lewis EJ, 2001, NEW ENGL J MED, V345, P851, DOI 10.1056/NEJMoa011303
   Marzetti E, 2013, AM J PHYSIOL-HEART C, V305, pH459, DOI 10.1152/ajpheart.00936.2012
   Mundel P, 1997, EXP CELL RES, V236, P248, DOI 10.1006/excr.1997.3739
   Munusamy S, 2009, FREE RADICAL BIO MED, V46, P1149, DOI 10.1016/j.freeradbiomed.2009.01.022
   Ong SB, 2017, CARDIOVASC DRUG THER, V31, P87, DOI 10.1007/s10557-016-6710-1
   Ong SLH, 2013, OXID MED CELL LONGEV, V2013, DOI 10.1155/2013/517045
   Plotegher N, 2017, TRENDS MOL MED, V23, P116, DOI 10.1016/j.molmed.2016.12.003
   SACHS HG, 1977, AM J ANAT, V150, P63, DOI 10.1002/aja.1001500105
   Su M, 2013, AM J PHYSIOL-RENAL, V305, pF520, DOI 10.1152/ajprenal.00570.2012
   Tanida Isei, 2008, V445, P77, DOI 10.1007/978-1-59745-157-4_4
   Terman A, 2008, CURR CARDIOL REV, V4, P107, DOI 10.2174/157340308784245801
   Vincent AM, 2004, DIABETES, V53, P726, DOI 10.2337/diabetes.53.3.726
   Wakabayashi T, 2002, J CELL MOL MED, V6, P497, DOI 10.1111/j.1582-4934.2002.tb00452.x
   Wieczorek A, 2017, CLIN EXP HEPATOL, V3, P169, DOI 10.5114/ceh.2017.68287
   Willems PHGM, 2015, CELL METAB, V22, P207, DOI 10.1016/j.cmet.2015.06.006
   Yi XW, 2011, J DIABETES COMPLICAT, V25, P193, DOI 10.1016/j.jdiacomp.2010.07.004
   Ziyadeh FN, 2008, CURR DIABETES REV, V4, P39, DOI 10.2174/157339908783502370
   Zorova LD, 2018, ANAL BIOCHEM, V552, P50, DOI 10.1016/j.ab.2017.07.009
NR 36
TC 8
Z9 9
U1 0
U2 3
PU ACADEMIC PRESS INC ELSEVIER SCIENCE
PI SAN DIEGO
PA 525 B ST, STE 1900, SAN DIEGO, CA 92101-4495 USA
SN 0006-291X
EI 1090-2104
J9 BIOCHEM BIOPH RES CO
JI Biochem. Biophys. Res. Commun.
PD JAN 15
PY 2020
VL 521
IS 3
BP 660
EP 667
DI 10.1016/j.bbrc.2019.10.132
PG 8
WC Biochemistry & Molecular Biology; Biophysics
WE Science Citation Index Expanded (SCI-EXPANDED)
SC Biochemistry & Molecular Biology; Biophysics
GA KC9IX
UT WOS:000507485800016
PM 31679688
DA 2023-07-06
ER

PT J
AU Rodrigues, SD
   Santos, SS
   Meireles, T
   Romero, N
   Glorieux, G
   Pecoits, R
   Zhang, DD
   Nakao, LS
AF Rodrigues, Silvia D.
   Santos, Sabrina S.
   Meireles, Tassiana
   Romero, Natalia
   Glorieux, Griet
   Pecoits-Filho, Roberto
   Zhang, Donna D.
   Nakao, Lia S.
TI Uremic toxins promote accumulation of oxidized protein and increased
   sensitivity to hydrogen peroxide in endothelial cells by impairing the
   autophagic flux
SO BIOCHEMICAL AND BIOPHYSICAL RESEARCH COMMUNICATIONS
LA English
DT Article
DE Uremic toxins; Autophagy impairment; Protein carbonylation; Chronic
   kidney disease; Oxidative stress
ID OXIDATIVE STRESS; ADHESION MOLECULES; DYSFUNCTION; EXPRESSION; PATHWAY
AB Chronic kidney disease (CKD) is associated with high mortality rates, mainly due to cardiovascular diseases (CVD). Uremia has been considered a relevant risk factor for CVD in CKD patients, since uremic toxins (UTs) promote systemic and vascular inflammation, oxidative stress and senescence. Here, we demonstrate that uremic toxins indoxyl sulfate (IxS), p-cresyl sulfate (pCS) and indole acetic acid (IAA) are incorporated by human endothelial cells and inhibit the autophagic flux, demonstrated by cellular p62 accumulation. Moreover, isolated and mixed UTs impair the lysosomal stage of autophagy, as determined by cell imaging of the mRFP-GFP-LC3 protein. Endothelial cells exposed to UTs display accumulation of carbonylated proteins and increased sensitivity to hydrogen peroxide. Rapamycin, an autophagy activator which induces both autophagosome formation and clearance, prevented these effects. Collectively, our findings demonstrate that accumulation of oxidized proteins and enhanced cell sensitivity to hydrogen peroxide are consequences of impaired autophagic flux. These data provide evidence that UTs-induced impaired autophagy may be a novel contributor to endothelial dysfunction. (C) 2019 Elsevier Inc. All rights reserved.
C1 [Rodrigues, Silvia D.; Santos, Sabrina S.; Meireles, Tassiana; Nakao, Lia S.] Univ Fed Parana, Dept Basic Pathol, BR-81531980 Curitiba, Parana, Brazil.
   [Romero, Natalia] Agilent Technol, Cell Anal Div, Lexington, MA 02421 USA.
   [Glorieux, Griet] Ghent Univ Hosp, Dept Nephrol, B-9000 Ghent, Belgium.
   [Pecoits-Filho, Roberto] Pontific Catholic Univ Parana, Ctr Hlth & Biol Sci, BR-80215901 Curitiba, Parana, Brazil.
   [Zhang, Donna D.] Univ Arizona, Dept Pharmacol & Toxicol, Tucson, AZ 85721 USA.
C3 Universidade Federal do Parana; Agilent Technologies; Ghent University;
   Ghent University Hospital; University of Arizona
RP Nakao, LS (通讯作者)，Univ Fed Parana, Dept Basic Pathol, BR-81531980 Curitiba, Parana, Brazil.
EM lia.nakao@ufpr.br
RI Nakao, Lia S/M-1507-2018
OI Nakao, Lia S/0000-0001-9647-6350; Rodrigues, Silvia/0000-0002-7239-8324
FU CNPq [573530/2008-4, 401591/2014-0, 420782/2016-8, 309423/2018-0]; CAPES
   [001]; CAPES-Fundacao Araucaria
FX This study was supported by CNPq (573530/2008-4, 401591/2014-0,
   420782/2016-8, 309423/2018-0) and CAPES (Finance Code 001). Authors
   acknowledge the microscopy core facility CTAF-UFPR and fellowships from
   CAPES-Fundacao Araucaria and CNPq.
CR Adelibieke Y, 2012, J RENAL NUTR, V22, P86, DOI 10.1053/j.jrn.2011.10.027
   Adijiang A, 2010, BIOCHEM BIOPH RES CO, V399, P637, DOI 10.1016/j.bbrc.2010.07.130
   Barreto FC, 2009, CLIN J AM SOC NEPHRO, V4, P1551, DOI 10.2215/CJN.03980609
   Boelaert J, 2013, ANAL BIOANAL CHEM, V405, P1937, DOI 10.1007/s00216-012-6636-9
   Bose C, 2016, PLOS ONE, V11, DOI 10.1371/journal.pone.0165576
   Brunet P, 2011, KIDNEY BLOOD PRESS R, V34, P284, DOI 10.1159/000327131
   Buss H, 1997, FREE RADICAL BIO MED, V23, P361, DOI 10.1016/S0891-5849(97)00104-4
   Chen WT, 2013, CARDIORENAL MED, V3, P254, DOI 10.1159/000356212
   Claro LM, 2018, TOXINS, V10, DOI 10.3390/toxins10100384
   Dehay B, 2010, J NEUROSCI, V30, P12535, DOI 10.1523/JNEUROSCI.1920-10.2010
   Domagala A, 2018, BMC CANCER, V18, DOI 10.1186/s12885-018-4126-y
   Dou L, 2007, J THROMB HAEMOST, V5, P1302, DOI 10.1111/j.1538-7836.2007.02540.x
   Dou L, 2015, J AM SOC NEPHROL, V26, P876, DOI 10.1681/ASN.2013121283
   Feigenbaum J, 1941, J AM CHEM SOC, V63, P3529, DOI 10.1021/ja01857a508
   Ghavami S, 2014, PROG NEUROBIOL, V112, P24, DOI 10.1016/j.pneurobio.2013.10.004
   Grootaert MOJ, 2018, OXID MED CELL LONGEV, V2018, DOI 10.1155/2018/7687083
   Guan J, 2015, EMBO MOL MED, V7, P688, DOI 10.15252/emmm.201505318
   He YM, 2017, SCI REP-UK, V7, DOI 10.1038/srep42394
   Huang MJ, 2018, REDOX BIOL, V16, P303, DOI 10.1016/j.redox.2018.03.010
   Ito S, 2014, TOXINS, V6, P665, DOI 10.3390/toxins6020665
   LaRocca TJ, 2012, J PHYSIOL-LONDON, V590, P3305, DOI 10.1113/jphysiol.2012.229690
   Lau A, 2013, MOL CELL BIOL, V33, P2436, DOI 10.1128/MCB.01748-12
   Liabeuf S, 2010, NEPHROL DIAL TRANSPL, V25, P1183, DOI 10.1093/ndt/gfp592
   Lin CJ, 2015, PLOS ONE, V10, DOI 10.1371/journal.pone.0132589
   Liu J, 2015, CELL DEATH DIS, V6, DOI 10.1038/cddis.2015.193
   Marinkovic M, 2018, OXID MED CELL LONGEV, V2018, DOI 10.1155/2018/8023821
   Mitter SK, 2014, AUTOPHAGY, V10, P1989, DOI 10.4161/auto.36184
   Mizushima N, 2011, CELL, V147, P728, DOI 10.1016/j.cell.2011.10.026
   Mizushima N, 2010, CELL, V140, P313, DOI 10.1016/j.cell.2010.01.028
   Namba T, 2014, J AM SOC NEPHROL, V25, P2254, DOI 10.1681/ASN.2013090986
   Nolin AC, 2016, AM J PHYSIOL-RENAL, V311, pF1271, DOI 10.1152/ajprenal.00125.2016
   Rodrigues SD, 2015, LIFE SCI, V121, P110, DOI 10.1016/j.lfs.2014.11.024
   Rodrigues SD, 2012, BLOOD PURIFICAT, V34, P231, DOI 10.1159/000342627
   Rossi M, 2014, ARCH MED RES, V45, P309, DOI 10.1016/j.arcmed.2014.04.002
   Serradell M, 2002, HAEMATOLOGICA, V87, P1053
   Stinghen AEM, 2009, NEPHRON CLIN PRACT, V111, pC117, DOI 10.1159/000191205
   Sun CY, 2017, ONCOTARGET, V8, P77722, DOI 10.18632/oncotarget.20773
   Vanholder R, 2018, TOXINS, V10, DOI 10.3390/toxins10010033
   Vion AC, 2017, P NATL ACAD SCI USA, V114, pE8675, DOI 10.1073/pnas.1702223114
   White William E, 2015, World J Nephrol, V4, P19, DOI 10.5527/wjn.v4.i1.19
   Xie Y, 2011, MOL MED REP, V4, P459, DOI 10.3892/mmr.2011.460
   Xiong Y, 2007, PLANT PHYSIOL, V143, P291, DOI 10.1104/pp.106.092106
   Yu M, 2011, CLIN J AM SOC NEPHRO, V6, P30, DOI 10.2215/CJN.05340610
   Zhang JH, 2013, REDOX BIOL, V1, P19, DOI 10.1016/j.redox.2012.11.008
   Zhang J, 2018, EXP THER MED, V15, P3908, DOI 10.3892/etm.2018.5875
   Zhang YL, 2010, BIOCHEM BIOPH RES CO, V394, P377, DOI 10.1016/j.bbrc.2010.03.026
   Zhang YY, 2018, BMC NEPHROL, V19, DOI 10.1186/s12882-018-0836-2
NR 47
TC 12
Z9 12
U1 0
U2 2
PU ACADEMIC PRESS INC ELSEVIER SCIENCE
PI SAN DIEGO
PA 525 B ST, STE 1900, SAN DIEGO, CA 92101-4495 USA
SN 0006-291X
EI 1090-2104
J9 BIOCHEM BIOPH RES CO
JI Biochem. Biophys. Res. Commun.
PD FEB 26
PY 2020
VL 523
IS 1
BP 123
EP 129
DI 10.1016/j.bbrc.2019.12.022
PG 7
WC Biochemistry & Molecular Biology; Biophysics
WE Science Citation Index Expanded (SCI-EXPANDED)
SC Biochemistry & Molecular Biology; Biophysics
GA LB6BO
UT WOS:000524719500020
PM 31837804
OA hybrid
DA 2023-07-06
ER

PT J
AU Li, RZ
   Zhao, XC
   Zhang, S
   Dong, W
   Zhang, L
   Chen, YH
   Li, ZL
   Yang, H
   Huang, Y
   Xie, ZY
   Wang, WD
   Li, CL
   Ye, ZM
   Dong, Z
   Liang, XL
AF Li, Ruizhao
   Zhao, Xingchen
   Zhang, Shu
   Dong, Wei
   Zhang, Li
   Chen, Yuanhan
   Li, Zhilian
   Yang, Huan
   Huang, Ying
   Xie, Zhiyong
   Wang, Weidong
   Li, Chunling
   Ye, Zhiming
   Dong, Zheng
   Liang, Xinling
TI RIP3 impedes transcription factor EB to suppress autophagic degradation
   in septic acute kidney injury
SO CELL DEATH & DISEASE
LA English
DT Article
ID CRITICALLY-ILL PATIENTS; CLINICAL CHARACTERISTICS; NECROPTOSIS; CELLS;
   TFEB; APOPTOSIS; PATHWAYS; NECROSIS; OUTCOMES; SEPSIS
AB Autophagy is an important renal-protective mechanism in septic acute kidney injury (AKI). Receptor interacting protein kinase 3 (RIP3) has been implicated in the renal tubular injury and renal dysfunction during septic AKI. Here we investigated the role and mechanism of RIP3 on autophagy in septic AKI. We showed an activation of RIP3, accompanied by an accumulation of the autophagosome marker LC3II and the autophagic substrate p62, in the kidneys of lipopolysaccharide (LPS)-induced septic AKI mice and LPS-treated cultured renal proximal tubular epithelial cells (PTECs). The lysosome inhibitor did not further increase the levels of LCII or p62 in LPS-treated PTECs. Moreover, inhibition of RIP3 attenuated the aberrant accumulation of LC3II and p62 under LPS treatment in vivo and in vitro. By utilizing mCherry-GFP-LC3 autophagy reporter mice in vivo and PTECs overexpression mRFP-GFP-LC3 in vitro, we observed that inhibition of RIP3 restored the formation of autolysosomes and eliminated the accumulated autophagosomes under LPS treatment. These results indicated that RIP3 impaired autophagic degradation, contributing to the accumulation of autophagosomes. Mechanistically, the nuclear translocation of transcription factor EB (TFEB), a master regulator of the lysosome and autophagy pathway, was inhibited in LPS-induced mice and LPS-treated PTECs. Inhibition of RIP3 restored the nuclear translocation of TFEB in vivo and in vitro. Co-immunoprecipitation further showed an interaction of RIP3 and TFEB in LPS-treated PTECs. Also, the expression of LAMP1 and cathepsin B, two potential target genes of TFEB involved in lysosome function, were decreased under LPS treatment in vivo and in vitro, and this decrease was rescued by inhibiting RIP3. Finally, overexpression of TFEB restored the autophagic degradation in LPS-treated PTECs. Together, the present study has identified a pivotal role of RIP3 in suppressing autophagic degradation through impeding the TFEB-lysosome pathway in septic AKI, providing potential therapeutic targets for the prevention and treatment of septic AKI.
C1 [Li, Ruizhao; Zhao, Xingchen; Zhang, Shu; Dong, Wei; Zhang, Li; Chen, Yuanhan; Li, Zhilian; Huang, Ying; Xie, Zhiyong; Ye, Zhiming; Liang, Xinling] Guangdong Acad Med Sci, Guangdong Prov Peoples Hosp, Div Nephrol, Guangzhou, Guangdong, Peoples R China.
   [Yang, Huan] Sun Yat Sen Univ, Sun Yat Sen Mem Hosp, Dept Nephrol, Guangzhou, Guangdong, Peoples R China.
   [Huang, Ying; Xie, Zhiyong] Southern Med Univ, Sch Clin Med 2, Guangzhou, Peoples R China.
   [Wang, Weidong; Li, Chunling] Sun Yat Sen Univ, Zhongshan Sch Med, Inst Hypertens, Guangzhou, Guangdong, Peoples R China.
   [Dong, Zheng] Augusta Univ, Dept Cellular Biol & Anat, Med Coll Georgia, Augusta, GA USA.
   [Dong, Zheng] Charlie Norwood Vet Affairs Med Ctr, Augusta, GA USA.
C3 Guangdong Academy of Medical Sciences & Guangdong General Hospital;
   Southern Medical University - China; Sun Yat Sen University; Southern
   Medical University - China; Sun Yat Sen University; University System of
   Georgia; Augusta University; US Department of Veterans Affairs; Veterans
   Health Administration (VHA)
RP Liang, XL (通讯作者)，Guangdong Acad Med Sci, Guangdong Prov Peoples Hosp, Div Nephrol, Guangzhou, Guangdong, Peoples R China.
EM xinlingliang_ggh@163.com
OI liang, Xinling/0000-0002-6764-9571
FU National Natural Science Foundation of China [81570609, 81770667,
   81970575]; Medical Scientific Research Foundation of Guangdong Province
   [A2019028]; Guangdong-Hong Kong Joint Laboratory on Immunological and
   Genetic Kidney Diseases [2019B121205005]
FX This study was supported by the National Natural Science Foundation of
   China (81570609, 81770667, and 81970575), Medical Scientific Research
   Foundation of Guangdong Province (A2019028), and Guangdong-Hong Kong
   Joint Laboratory on Immunological and Genetic Kidney Diseases
   (2019B121205005).
CR Ali T, 2007, J AM SOC NEPHROL, V18, P1292, DOI 10.1681/ASN.2006070756
   Bagshaw SM, 2007, CLIN J AM SOC NEPHRO, V2, P431, DOI 10.2215/CJN.03681106
   Chao XJ, 2018, GASTROENTEROLOGY, V155, P865, DOI 10.1053/j.gastro.2018.05.027
   Coupienne I, 2011, LASER SURG MED, V43, P557, DOI 10.1002/lsm.21088
   Dikic I, 2018, NAT REV MOL CELL BIO, V19, P349, DOI 10.1038/s41580-018-0003-4
   Dong W, 2018, MOL MED REP, V17, P3194, DOI 10.3892/mmr.2017.8214
   Frank D, 2019, CELL DEATH DIFFER, V26, P99, DOI 10.1038/s41418-018-0212-6
   Harris KG, 2015, CELL HOST MICROBE, V18, P221, DOI 10.1016/j.chom.2015.07.007
   Howell GM, 2013, PLOS ONE, V8, DOI 10.1371/journal.pone.0069520
   Hsiao HW, 2012, SHOCK, V37, P289, DOI 10.1097/SHK.0b013e318240b52a
   Kaiser WJ, 2013, J BIOL CHEM, V288, P31268, DOI 10.1074/jbc.M113.462341
   Karagiannidis I, 2016, SHOCK, V45, P139, DOI 10.1097/SHK.0000000000000505
   Klionsky DJ, 2016, AUTOPHAGY, V12, P1, DOI 10.1080/15548627.2015.1100356
   Leventhal JS, 2016, PLOS ONE, V11, DOI 10.1371/journal.pone.0150001
   Linkermann A, 2014, J AM SOC NEPHROL, V25, P2689, DOI 10.1681/ASN.2014030262
   Linkermann A, 2013, P NATL ACAD SCI USA, V110, P12024, DOI 10.1073/pnas.1305538110
   Liu N, 2016, KIDNEY DIS-BASEL, V2, P37, DOI 10.1159/000444841
   Liu WJ, 2018, P NATL ACAD SCI USA, V115, pE1475, DOI 10.1073/pnas.1716959115
   Livingston MJ, 2016, AUTOPHAGY, V12, P976, DOI 10.1080/15548627.2016.1166317
   Lu Y, 2020, CELL DEATH DIS, V11, DOI 10.1038/s41419-020-02828-9
   Lynch MR, 2019, JCI INSIGHT, V4, DOI [10.1172/jci.insight.142898, 10.1172/jci.insight.126749]
   Mandal P, 2014, MOL CELL, V56, P481, DOI 10.1016/j.molcel.2014.10.021
   McWilliams TG, 2019, AUTOPHAGY, V15, P1296, DOI 10.1080/15548627.2019.1580509
   McWilliams TG, 2018, CELL METAB, V27, P439, DOI 10.1016/j.cmet.2017.12.008
   Mei SQ, 2016, SCI REP-UK, V6, DOI 10.1038/srep22171
   Mizushima N, 2008, NATURE, V451, P1069, DOI 10.1038/nature06639
   Mizushima N, 2011, CELL, V147, P728, DOI 10.1016/j.cell.2011.10.026
   Napolitano G, 2016, J CELL SCI, V129, P2475, DOI 10.1242/jcs.146365
   Newton K, 2014, SCIENCE, V343, P1357, DOI 10.1126/science.1249361
   Palmieri M, 2017, NAT COMMUN, V8, DOI 10.1038/ncomms14338
   Pastore N, 2013, AUTOPHAGY, V9, P1094, DOI 10.4161/auto.24469
   Puertollano R, 2018, EMBO J, V37, DOI 10.15252/embj.201798804
   Sardiello M, 2009, SCIENCE, V325, P473, DOI 10.1126/science.1174447
   Settembre C, 2013, NAT CELL BIOL, V15, P647, DOI 10.1038/ncb2718
   Settembre C, 2011, SCIENCE, V332, P1429, DOI 10.1126/science.1204592
   Shlomovitz I, 2017, IMMUNOL CELL BIOL, V95, P166, DOI 10.1038/icb.2016.124
   Shum HP, 2016, RENAL FAILURE, V38, P706, DOI 10.3109/0886022X.2016.1157749
   Silk E, 2017, CELL DEATH DIS, V8, DOI 10.1038/cddis.2017.52
   Sureshbabu A, 2018, JCI INSIGHT, V3, DOI 10.1172/jci.insight.98411
   Turk V, 2012, BBA-PROTEINS PROTEOM, V1824, P68, DOI 10.1016/j.bbapap.2011.10.002
   Uchino S, 2005, JAMA-J AM MED ASSOC, V294, P813, DOI 10.1001/jama.294.7.813
   Wang WY, 2015, P NATL ACAD SCI USA, V112, pE1373, DOI 10.1073/pnas.1419669112
   Xu HX, 2015, ANNU REV PHYSIOL, V77, P57, DOI 10.1146/annurev-physiol-021014-071649
   Xu YF, 2015, J AM SOC NEPHROL, V26, P2647, DOI 10.1681/ASN.2014080741
   Yasuda H, 2010, THER APHER DIAL, V14, P541, DOI 10.1111/j.1744-9987.2010.00826.x
   Zhang H, 2018, AUTOPHAGY, V14, P1779, DOI 10.1080/15548627.2018.1490850
   Zhang L, 2015, TOXICOL LETT, V236, P43, DOI 10.1016/j.toxlet.2015.04.015
   Zhang S, 2019, MOL MED REP, V20, P1613, DOI 10.3892/mmr.2019.10416
   Zhao H, 2015, CELL DEATH DIS, V6, DOI 10.1038/cddis.2015.316
   Zhao HL, 2018, CELL DEATH DIS, V9, DOI 10.1038/s41419-018-0391-6
   Zhao HL, 2015, KIDNEY INT, V87, P738, DOI 10.1038/ki.2014.388
   Zhao XC, 2018, J PATHOL, V245, P235, DOI 10.1002/path.5077
NR 52
TC 14
Z9 16
U1 1
U2 8
PU SPRINGERNATURE
PI LONDON
PA CAMPUS, 4 CRINAN ST, LONDON, N1 9XW, ENGLAND
SN 2041-4889
J9 CELL DEATH DIS
JI Cell Death Dis.
PD JUN 8
PY 2021
VL 12
IS 6
AR 593
DI 10.1038/s41419-021-03865-8
PG 16
WC Cell Biology
WE Science Citation Index Expanded (SCI-EXPANDED)
SC Cell Biology
GA SU3BL
UT WOS:000663015600005
PM 34103472
OA Green Published, gold
DA 2023-07-06
ER

PT J
AU Lim, SW
   Hyoung, BJ
   Piao, SG
   Doh, KC
   Chung, BH
   Yang, CW
AF Lim, Sun Woo
   Hyoung, Bok Jin
   Piao, Shang Guo
   Doh, Kyoung Chan
   Chung, Byung Ha
   Yang, Chul Woo
TI Chronic Cyclosporine Nephropathy Is Characterized by Excessive
   Autophagosome Formation and Decreased Autophagic Clearance
SO TRANSPLANTATION
LA English
DT Article
DE Cyclosporine A; Autophagy; Apoptosis; Oxidative stress; Kidney
ID OXIDATIVE STRESS; RENAL DYSFUNCTION; SODIUM DEPLETION; CELL-DEATH;
   NEPHROTOXICITY; EXPRESSION; INHIBITION; PROTECTS; FIBROSIS; ALPHA
AB Background. The study was performed to investigate the influence of cyclosporine A (CsA)-induced renal injury on autophagy in an experimental model of chronic CsA nephropathy.
   Methods. Three dosages of CsA (7.5, 15, and 30 mg/kg/day) were administered to mice for 4 weeks. The formation of autophagosomes was measured with microtubule-associated protein 1 light chain 3 phospholipid-conjugated form (LC3-II) and beclin-1, and the ability of autophagic clearance was examined with sequestosome-1 (p62). Autophagic vacuoles were visualized and counted using electron microscopy. Double immunolabeling of LC3-II and active caspase-3 was performed to evaluate the association between autophagy and apoptosis. Oxidative stress was evaluated by measuring urinary 8-hydroxy-2'-deoxyguanosine excretion, demonstrating oxidative DNA damage. Antioxidative drugs, pravastatin and N-acetylcysteine, were used to evaluate the role of CsA-induced oxidative stress on autophagy.
   Results. CsA treatment increased the expressions of LC3-II and beclin-1 in the kidney in a dose-dependent manner. The number of p62-positive cells was also significantly increased in a CsA dose dependent manner. Electron microscopy revealed excessive autophagic vacuoles in the CsA group compared with the vehicle group. Expression of active caspase-3 was increased in a CsA dose-dependent manner and was colocalized with LC3-II in the injured area of CsA-treated kidneys. Concurrent pravastatin or N-acetylcysteine treatment reduced urinary excretion of 8-hydroxy-2'-deoxyguanosine and subsequently decreased LC3-II expression and the number of p62-positive cells compared with the CsA group.
   Conclusions. Chronic CsA nephropathy is a state of excessive autophagic vacuoles and decreased autophagic clearance. Oxidative stress may play an importation role in the induction of autophagy.
C1 [Hyoung, Bok Jin; Chung, Byung Ha; Yang, Chul Woo] Catholic Univ Korea, Coll Med, Seoul St Marys Hosp, Dept Internal Med,Div Nephrol, Seoul 137040, South Korea.
   [Lim, Sun Woo; Piao, Shang Guo; Doh, Kyoung Chan; Chung, Byung Ha; Yang, Chul Woo] Catholic Univ Korea, Seoul St Marys Hosp, Convergent Res Consortium Immunol Dis, Seoul 137040, South Korea.
   [Lim, Sun Woo; Hyoung, Bok Jin; Piao, Shang Guo; Doh, Kyoung Chan; Chung, Byung Ha; Yang, Chul Woo] Catholic Univ Korea, Seoul St Marys Hosp, Transplant Res Ctr, Seoul 137040, South Korea.
C3 Catholic University of Korea; Seoul St. Mary's Hospital; Catholic
   University of Korea; Seoul St. Mary's Hospital; Catholic University of
   Korea; Seoul St. Mary's Hospital
RP Yang, CW (通讯作者)，Catholic Univ Korea, Coll Med, Seoul St Marys Hosp, Dept Internal Med,Div Nephrol, 505 Banpo Dong, Seoul 137040, South Korea.
EM yangch@catholic.ac.kr
FU Korean Health Technology R&D Project, Ministry for Health & Welfare,
   Republic of Korea [A092258]
FX This study was supported by Grant A092258 of the Korean Health
   Technology R&D Project, Ministry for Health & Welfare, Republic of
   Korea.
CR Andoh TF, 1997, NEPHROLOGY, V3, P471, DOI 10.1111/j.1440-1797.1997.tb00271.x
   Capasso G, 2008, NEPHROL DIAL TRANSPL, V23, P1186, DOI 10.1093/ndt/gfm784
   Christians U, 2004, BRIT J PHARMACOL, V143, P388, DOI 10.1038/sj.bjp.0705939
   Coelho OR, 2001, INT J CARDIOL, V79, P215, DOI 10.1016/S0167-5273(01)00423-5
   Ghee JY, 2008, NEPHROL DIAL TRANSPL, V23, P4061, DOI 10.1093/ndt/gfn388
   Gozuacik D, 2007, CURR TOP DEV BIOL, V78, P217, DOI 10.1016/S0070-2153(06)78006-1
   Iwata A, 2005, J BIOL CHEM, V280, P40282, DOI 10.1074/jbc.M508786200
   Kimura T, 2011, J AM SOC NEPHROL, V22, P902, DOI 10.1681/ASN.2010070705
   Klionsky DJ, 2007, NAT REV MOL CELL BIO, V8, P931, DOI 10.1038/nrm2245
   Kundu M, 2008, ANNU REV PATHOL-MECH, V3, P427, DOI 10.1146/annurev.pathmechdis.2.010506.091842
   Levine B, 2005, J CLIN INVEST, V115, P2679, DOI 10.1172/JCI26390
   Li C, 2004, AM J PHYSIOL-RENAL, V286, pF46, DOI 10.1152/ajprenal.00428.2002
   Maiuri MC, 2007, NAT REV MOL CELL BIO, V8, P741, DOI 10.1038/nrm2239
   Mizushima N, 2007, ANNU REV NUTR, V27, P19, DOI 10.1146/annurev.nutr.27.061406.093749
   Padi SSV, 2002, NEPHRON, V92, P685, DOI 10.1159/000064095
   Pallet N, 2008, AUTOPHAGY, V4, P783, DOI 10.4161/auto.6477
   Ravikumar B, 2004, NAT GENET, V36, P585, DOI 10.1038/ng1362
   Satyanarayana PSV, 2002, RENAL FAILURE, V24, P259, DOI 10.1081/JDI-120005360
   Scherz-Shouval R, 2007, EMBO J, V26, P1749, DOI 10.1038/sj.emboj.7601623
   Shihab FS, 1997, AM J KIDNEY DIS, V30, P71, DOI 10.1016/S0272-6386(97)90567-9
   Song HK, 2009, AM J TRANSPLANT, V9, P2024, DOI 10.1111/j.1600-6143.2009.02751.x
   Tariq M, 1999, NEPHROL DIAL TRANSPL, V14, P923, DOI 10.1093/ndt/14.4.923
   Thomas SE, 1998, KIDNEY INT, V53, P897, DOI 10.1046/j.1523-1755.1998.00835.x
   Webb JL, 2003, J BIOL CHEM, V278, P25009, DOI 10.1074/jbc.M300227200
   Xue X, 2005, J BIOL CHEM, V280, P33917, DOI 10.1074/jbc.M505818200
   Yang CW, 2002, AM J TRANSPLANT, V2, P391, DOI 10.1034/j.1600-6143.2002.20501.x
   Yoon HE, 2011, NEPHROL DIAL TRANSPL, V26, P800, DOI 10.1093/ndt/gfq537
   Yoon Hye Eun, 2009, Korean Journal of Internal Medicine, V24, P81, DOI 10.3904/kjim.2009.24.2.81
   Yu L, 2006, P NATL ACAD SCI USA, V103, P4952, DOI 10.1073/pnas.0511288103
NR 29
TC 37
Z9 43
U1 0
U2 11
PU LIPPINCOTT WILLIAMS & WILKINS
PI PHILADELPHIA
PA TWO COMMERCE SQ, 2001 MARKET ST, PHILADELPHIA, PA 19103 USA
SN 0041-1337
EI 1534-6080
J9 TRANSPLANTATION
JI Transplantation
PD AUG 15
PY 2012
VL 94
IS 3
BP 218
EP 225
DI 10.1097/TP.0b013e31825ace5c
PG 8
WC Immunology; Surgery; Transplantation
WE Science Citation Index Expanded (SCI-EXPANDED)
SC Immunology; Surgery; Transplantation
GA 988MN
UT WOS:000307495200003
PM 22790389
OA Bronze
DA 2023-07-06
ER

PT J
AU Martinet, W
   Schrijvers, DM
   Timmermans, JP
   Bult, H
   De Meyer, GRY
AF Martinet, Wim
   Schrijvers, Dorien M.
   Timmermans, Jean-Pierre
   Bult, Hidde
   De Meyer, Guido R. Y.
TI Immunohistochemical analysis of macroautophagy Recommendations and
   limitations
SO AUTOPHAGY
LA English
DT Article
DE immunohistochemistry; liver; autophagy; LC3; GFP-LC3; Envision
ID BECLIN 1 EXPRESSION; AUTOPHAGOSOME MARKER; ELECTRON-MICROSCOPY;
   POOR-PROGNOSIS; CELL-DEATH; PROTEIN; LC3; STARVATION; DISEASE;
   PROTEOLYSIS
AB Transmission electron microscopy (TEM) is an indispensable standard method to monitor macroautophagy in tissue samples. Because TEM is time consuming and not suitable for daily routine, many groups try to identify macroautophagy in tissue by conventional immunohistochemistry. The aim of the present study was to evaluate whether immunohistochemical assessment of macroautophagy-related marker proteins such as LC3, ATG5, CTSD/cathepsin D, BECN1/Beclin 1 or SQSTM1/p62 is feasible and autophagy-specific. For this purpose, livers from starved mice were used as a model because hepatocytes are highly sensitive to autophagy induction. ATG7-deficient mouse livers served as negative control. Our findings indicate that unambiguous immunodetection of LC3 in paraffin-embedded tissue specimens was hampered due to low in situ levels of this protein. Maximum sensitivity could only be obtained using high-quality, isoform-specific antibodies, such as antibody 5F10, in combination with Envision+ signal amplification. Moreover, LC3 stains were optimal in neutral-buffered formalin-fixed tissue, immersed in citrate buffer during antigen retrieval. However, even when using this methodology, LC3 monitoring required overexpression of the protein, e. g., in GFP-LC3 transgenic mice. This was not only the case for the liver but also for other organs including heart, skeletal muscle, kidney and gut. Immunohistochemical detection of the autophagy-related proteins ATG5, CTSD or BECN1 is not recommendable for monitoring autophagy, due to lack of differential gene expression or doubtful specificity. SQSTM1 accumulated in autophagy-deficient liver, thus it is not a useful marker for tissue with autophagic activity. We conclude that TEM remains an indispensable technique for in situ evaluation of macroautophagy, particularly in clinical samples for which genetic manipulation or other in vitro techniques are not feasible.
C1 [Martinet, Wim; Schrijvers, Dorien M.; Bult, Hidde; De Meyer, Guido R. Y.] Univ Antwerp, Lab Physiopharmacol, B-2020 Antwerp, Belgium.
   [Timmermans, Jean-Pierre] Univ Antwerp, Lab Cell Biol & Histol, B-2020 Antwerp, Belgium.
C3 University of Antwerp; University of Antwerp
RP Martinet, W (通讯作者)，Univ Antwerp, Lab Physiopharmacol, B-2020 Antwerp, Belgium.
EM wim.martinet@ua.ac.be
RI Bult, Hidde/J-5342-2013; Martinet, Wim/I-7375-2015; De Meyer,
   Guido/R-8129-2016; Schrijvers, Dorien/I-7535-2013
OI Martinet, Wim/0000-0003-1967-9343; De Meyer, Guido/0000-0003-3848-8702;
   Schrijvers, Dorien/0000-0003-0826-4943; Timmermans,
   Jean-Pierre/0000-0003-2506-6252
FU Fund for Scientific Research (FWO)-Flanders [G.0431.11N, G.0448.11N,
   G.0443.12N, G.0074.12N]; University of Antwerp (BOF)
FX The authors are indebted to Rita Van Den Bossche, Hermine Fret,
   Anne-Elise Van Hoydonck, Lieve Svensson, Francis Terloo and Dominique De
   Rijck for excellent technical assistance. The authors also thank Dr.
   Masaaki Komatsu (The Tokyo Metropolitan Institute of Medical Science,
   Tokyo, Japan) for providing Atg7<SUP>F/F</SUP> mice. This work was
   supported by the Fund for Scientific Research (FWO)-Flanders (projects
   G.0431.11N, G.0448.11N, G.0443.12N and G.0074.12N) and the University of
   Antwerp (BOF). The Tecnai G2 Spirit BioTwin TEM was purchased with
   support of the Hercules Foundation (Hercules Type 2: AUHA004).
CR Ahn CH, 2007, APMIS, V115, P1344, DOI 10.1111/j.1600-0463.2007.00858.x
   Akazawa H, 2004, J BIOL CHEM, V279, P41095, DOI 10.1074/jbc.M313084200
   Alves-Rodrigues A, 1998, TRENDS NEUROSCI, V21, P516, DOI 10.1016/S0166-2236(98)01276-4
   Dewaele M, 2010, METHODS MOL BIOL, V635, P7, DOI 10.1007/978-1-60761-697-9_2
   Eng KE, 2010, AUTOPHAGY, V6, P634, DOI 10.4161/auto.6.5.12112
   Eskelinen EL, 2008, AUTOPHAGY, V4, P257, DOI 10.4161/auto.5179
   Eskelinen EL, 2011, AUTOPHAGY, V7, P935, DOI 10.4161/auto.7.9.15760
   Ezaki J, 2011, AUTOPHAGY, V7, P727, DOI 10.4161/auto.7.7.15371
   Giatromanolaki A, 2011, GYNECOL ONCOL, V123, P147, DOI 10.1016/j.ygyno.2011.06.023
   Giatromanolaki A, 2010, J CLIN PATHOL, V63, P867, DOI 10.1136/jcp.2010.079525
   Holt SV, 2011, TOXICOL PATHOL, V39, P516, DOI 10.1177/0192623310396903
   Huang JJ, 2010, AUTOPHAGY, V6, P777, DOI 10.4161/auto.6.6.12784
   Klionsky DJ, 2007, AUTOPHAGY, V3, P181, DOI 10.4161/auto.3678
   Klionsky DJ, 2012, AUTOPHAGY, V8, P445, DOI 10.4161/auto.19496
   Knaapen MWM, 2001, CARDIOVASC RES, V51, P304, DOI 10.1016/S0008-6363(01)00290-5
   Komatsu M, 2005, J CELL BIOL, V169, P425, DOI 10.1083/jcb.200412022
   Komatsu M, 2007, CELL, V131, P1149, DOI 10.1016/j.cell.2007.10.035
   Komatsu M, 2012, PHARMACOL RES, V66, P457, DOI 10.1016/j.phrs.2012.07.004
   Kostin S, 2003, CIRC RES, V92, P715, DOI 10.1161/01.RES.0000067471.95890.5C
   Kuma A, 2008, AUTOPHAGY, V4, P61, DOI 10.4161/auto.4846
   Kuma A, 2007, AUTOPHAGY, V3, P323, DOI 10.4161/auto.4012
   Ladoire S, 2012, AUTOPHAGY, V8, P1175, DOI 10.4161/auto.20353
   Larsen KB, 2010, AUTOPHAGY, V6, P784, DOI 10.4161/auto.6.6.12510
   Li BX, 2009, AUTOPHAGY, V5, P303, DOI 10.4161/auto.5.3.7491
   Ma JF, 2010, NEUROPATH APPL NEURO, V36, P312, DOI 10.1111/j.1365-2990.2010.01067.x
   Martinet W, 2006, AUTOPHAGY, V2, P55, DOI 10.4161/auto.2217
   Martinet W, 2006, J HISTOCHEM CYTOCHEM, V54, P85, DOI 10.1369/jhc.5A6743.2005
   Martinet W, 2009, CLIN SCI, V116, P697, DOI 10.1042/CS20080508
   Mizushima N, 2004, INT J BIOCHEM CELL B, V36, P2491, DOI 10.1016/j.biocel.2004.02.005
   Mizushima N, 2004, MOL BIOL CELL, V15, P1101, DOI 10.1091/mbc.E03-09-0704
   Mizushima N, 2008, NATURE, V451, P1069, DOI 10.1038/nature06639
   Mizushima N, 2007, AUTOPHAGY, V3, P542, DOI 10.4161/auto.4600
   Mizushima N, 2011, CELL, V147, P728, DOI 10.1016/j.cell.2011.10.026
   MORTIMORE GE, 1983, P NATL ACAD SCI-BIOL, V80, P2179, DOI 10.1073/pnas.80.8.2179
   Othman EQG, 2009, J CLIN LAB ANAL, V23, P249, DOI 10.1002/jcla.20309
   Rosenfeldt MT, 2012, AUTOPHAGY, V8, P963, DOI 10.4161/auto.20186
   SCHWORER CM, 1981, J BIOL CHEM, V256, P7652
   Shibata M, 2010, BIOCHEM BIOPH RES CO, V393, P274, DOI 10.1016/j.bbrc.2010.01.121
   Shibata M, 2009, BIOCHEM BIOPH RES CO, V382, P419, DOI 10.1016/j.bbrc.2009.03.039
   Shimomura H, 2001, JPN CIRC J, V65, P965, DOI 10.1253/jcj.65.965
   Shpilka T, 2011, GENOME BIOL, V12, DOI 10.1186/gb-2011-12-7-226
   Sivridis E, 2011, AM J DERMATOPATH, V33, P285, DOI 10.1097/DAD.0b013e3181f10de0
   Sivridis E, 2010, AM J PATHOL, V176, P2477, DOI 10.2353/ajpath.2010.090049
   Sridhar S, 2012, J PATHOL, V226, P255, DOI 10.1002/path.3025
   Swanlund JM, 2010, AUTOPHAGY, V6, P270, DOI 10.4161/auto.6.2.10439
   Wan XB, 2010, AUTOPHAGY, V6, P395, DOI 10.4161/auto.6.3.11303
   Wu JX, 2006, BIOCHEM BIOPH RES CO, V339, P437, DOI 10.1016/j.bbrc.2005.10.211
   Yang ZF, 2010, NAT CELL BIOL, V12, P814, DOI 10.1038/ncb0910-814
   Yoshioka A, 2008, INT J ONCOL, V33, P461, DOI 10.3892/ijo_00000028
   Zatloukal K, 2002, AM J PATHOL, V160, P255, DOI 10.1016/S0002-9440(10)64369-6
   Zhu HX, 2009, METHOD ENZYMOL, V453, P343, DOI 10.1016/S0076-6879(08)04017-2
   Zois CE, 2011, AUTOPHAGY, V7, P1371, DOI 10.4161/auto.7.11.16664
NR 52
TC 59
Z9 59
U1 0
U2 21
PU TAYLOR & FRANCIS INC
PI PHILADELPHIA
PA 530 WALNUT STREET, STE 850, PHILADELPHIA, PA 19106 USA
SN 1554-8627
EI 1554-8635
J9 AUTOPHAGY
JI Autophagy
PD MAR
PY 2013
VL 9
IS 3
BP 386
EP 402
DI 10.4161/auto.22968
PG 17
WC Cell Biology
WE Science Citation Index Expanded (SCI-EXPANDED)
SC Cell Biology
GA 094XY
UT WOS:000315300000011
PM 23242143
OA Green Published, Bronze
DA 2023-07-06
ER

PT J
AU Packialakshmi, B
   Stewart, IJ
   Burmeister, DM
   Feng, YY
   McDaniel, DP
   Chung, KK
   Zhou, XM
AF Packialakshmi, Balamurugan
   Stewart, Ian J.
   Burmeister, David M.
   Feng, Yuanyi
   McDaniel, Dennis P.
   Chung, Kevin K.
   Zhou, Xiaoming
TI Tourniquet-induced lower limb ischemia/reperfusion reduces mitochondrial
   function by decreasing mitochondrial biogenesis in acute kidney injury
   in mice
SO PHYSIOLOGICAL REPORTS
LA English
DT Article
DE autophagy; ischemia; mitochondrial complex; mitochondrial oxidative
   stress; mitophagy
ID REPERFUSION INJURY; AUTOPHAGY; BIOMARKERS; ISCHEMIA; REVASCULARIZATION;
   ACCUMULATION; HOMEOSTASIS; ACTIVATION; PATHWAYS; PROTECTS
AB The mechanisms by which lower limb ischemia/reperfusion induces acute kidney injury (AKI) remain largely uncharacterized. We hypothesized that tourniquet-induced lower limb ischemia/reperfusion (TILLIR) would inhibit mitochondrial function in the renal cortex. We used a murine model to show that TILLIR of the high thigh regions inflicted time-dependent AKI as determined by renal function and histology. This effect was associated with decreased activities of mitochondrial complexes I, II, V and citrate synthase in the kidney cortex. Moreover, TILLIR reduced mRNA levels of a master regulator of mitochondrial biogenesis PGC-1 alpha, and its downstream genes NDUFS1 and ATP5o in the renal cortex. TILLIR also increased serum corticosterone concentrations. TILLIR did not significantly affect protein levels of the critical regulators of mitophagy PINK1 and PARK2, mitochondrial transport proteins Tom20 and Tom70, or heat-shock protein 27. TILLIR had no significant effect on mitochondrial oxidative stress as determined by mitochondrial ability to generate reactive oxygen species, protein carbonylation, or protein levels of MnSOD and peroxiredoxin1. However, TILLIR inhibited classic autophagic flux by increasing p62 protein abundance and preventing the conversion of LC3-I to LC3-II. TILLIR increased phosphorylation of cytosolic and mitochondrial ERK1/2 and mitochondrial AKT1, as well as mitochondrial SGK1 activity. In conclusion, lower limb ischemia/reperfusion induces distal AKI by inhibiting mitochondrial function through reducing mitochondrial biogenesis. This AKI occurs without significantly affecting PINK1-PARK2-mediated mitophagy or mitochondrial oxidative stress in the kidney cortex.
C1 [Packialakshmi, Balamurugan; Stewart, Ian J.; Burmeister, David M.; Chung, Kevin K.; Zhou, Xiaoming] Uniformed Serv Univ Hlth Sci, Dept Med, 4301 Jones Bridge Rd, Bethesda, MD 20814 USA.
   [Packialakshmi, Balamurugan] Henry Jackson M Fdn Adv Mil Med, Bethesda, MD USA.
   [Feng, Yuanyi] Uniformed Serv Univ Hlth Sci, Dept Biochem, Bethesda, MD 20814 USA.
   [McDaniel, Dennis P.] Uniformed Serv Univ Hlth Sci, Biomed Instrumentat Ctr, Bethesda, MD 20814 USA.
C3 Uniformed Services University of the Health Sciences - USA; Uniformed
   Services University of the Health Sciences - USA; Uniformed Services
   University of the Health Sciences - USA
RP Zhou, XM (通讯作者)，Uniformed Serv Univ Hlth Sci, Dept Med, 4301 Jones Bridge Rd, Bethesda, MD 20814 USA.
EM xiaoming.zhou@usuhs.edu
OI Burmeister, David/0000-0002-1256-0158
FU Battlefield Shock and Organ Support program in the Department of
   Surgery; Department of Medicine within the Uniformed Services University
FX This work was supported in part by the Battlefield Shock and Organ
   Support program in the Department of Surgery as well as the Department
   of Medicine within the Uniformed Services University. Authors thank Ms.
   Lisa Myers at the Biomedical Instrumentation Center of the Uniformed
   Services University for her help in histology assay and Dr. Robert
   Star's laboratory at NIDDK, NIH, for showing us how to measure tGFR.
CR Annie L, 2019, ACTA HISTOCHEM, V121, P182, DOI 10.1016/j.acthis.2018.12.004
   Arora P, 2015, J VASC SURG, V61, P720, DOI 10.1016/j.jvs.2014.10.020
   Aspernig H, 2019, CELL REP, V29, P1399, DOI 10.1016/j.celrep.2019.09.072
   Bhargava P, 2017, NAT REV NEPHROL, V13, P629, DOI 10.1038/nrneph.2017.107
   Bijur GN, 2003, J NEUROCHEM, V87, P1427, DOI 10.1046/j.1471-4159.2003.02113.x
   Brooks C, 2009, J CLIN INVEST, V119, P1275, DOI 10.1172/JCI37829
   Chavez LO, 2016, CRIT CARE, V20, DOI 10.1186/s13054-016-1314-5
   Chouchani ET, 2014, NATURE, V515, P431, DOI 10.1038/nature13909
   Clark AJ, 2021, KIDNEY INT, V99, P828, DOI 10.1016/j.kint.2020.09.037
   Collier JB, 2020, CELL MOL LIFE SCI, V77, P3643, DOI 10.1007/s00018-019-03391-z
   De Rosa S, 2018, MINERVA ANESTESIOL, V84, P747, DOI 10.23736/S0375-9393.18.12474-6
   Dodson M, 2013, FREE RADICAL BIO MED, V63, P207, DOI 10.1016/j.freeradbiomed.2013.05.014
   Farahani RA, 2020, AM J PHYSIOL-RENAL, V319, pF19, DOI 10.1152/ajprenal.00120.2020
   Ferraris JD, 2002, P NATL ACAD SCI USA, V99, P739, DOI 10.1073/pnas.241637298
   Fontecha-Barriuso M, 2019, J PATHOL, V249, P65, DOI 10.1002/path.5282
   Forbes JM, 2016, TRENDS ENDOCRIN MET, V27, P441, DOI 10.1016/j.tem.2016.05.002
   Funk JA, 2012, AM J PHYSIOL-RENAL, V302, pF853, DOI 10.1152/ajprenal.00035.2011
   Gallo LK, 2021, ANN VASC SURG, V76, P152, DOI 10.1016/j.avsg.2021.05.007
   Heegard KD, 2015, J TRAUMA ACUTE CARE, V78, P988, DOI 10.1097/TA.0000000000000607
   Heimbucher T, 2020, AUTOPHAGY, V16, P1154, DOI 10.1080/15548627.2020.1749368
   Hira S, 2021, J PHYSIOL BIOCHEM, V77, P1, DOI 10.1007/s13105-020-00773-x
   Hira S, 2019, J PHYSIOL SCI, V69, P723, DOI 10.1007/s12576-019-00687-4
   Hoareau GL, 2019, INJURY, V50, P1908, DOI 10.1016/j.injury.2019.08.037
   Houlihan SL, 2016, ELIFE, V5, DOI 10.7554/eLife.17823
   Jiang M, 2012, KIDNEY INT, V82, P1271, DOI 10.1038/ki.2012.261
   Kang R, 2011, AUTOPHAGY, V7, P1256, DOI 10.4161/auto.7.10.16753
   Kasepalu T, 2020, OXID MED CELL LONGEV, V2020, DOI 10.1155/2020/7098505
   Kher A, 2005, CARDIOVASC RES, V67, P594, DOI 10.1016/j.cardiores.2005.05.005
   Kimura T, 2011, J AM SOC NEPHROL, V22, P902, DOI 10.1681/ASN.2010070705
   Koch A, 2016, PLOS ONE, V11, DOI 10.1371/journal.pone.0161079
   Kragh JF, 2008, J TRAUMA, V64, pS38, DOI 10.1097/TA.0b013e31816086b1
   Kumar S, 2009, J AM SOC NEPHROL, V20, P2412, DOI 10.1681/ASN.2008080868
   Larsen S, 2012, J PHYSIOL-LONDON, V590, P3349, DOI 10.1113/jphysiol.2012.230185
   Larson-Casey JL, 2016, IMMUNITY, V44, P582, DOI 10.1016/j.immuni.2016.01.001
   Law RHP, 1995, METHOD ENZYMOL, V260, P133, DOI 10.1016/0076-6879(95)60135-X
   Leurcharusmee P, 2018, OXID MED CELL LONGEV, V2018, DOI 10.1155/2018/8087598
   Lin HYH, 2021, KIDNEY INT, V99, P870, DOI 10.1016/j.kint.2020.10.038
   Lin SL, 2016, OXID MED CELL LONGEV, V2016, DOI 10.1155/2016/2586706
   Mansour Z, 2014, BIOMED RES INT, V2014, DOI 10.1155/2014/392390
   Morsey H, 2003, AM J SURG, V185, P360, DOI 10.1016/S0002-9610(02)01406-X
   Munoz B, 2020, SURGERY, V168, P662, DOI 10.1016/j.surg.2020.04.064
   Murray JT, 2004, BIOCHEM J, V384, P477, DOI 10.1042/BJ20041057
   Nath M, 2020, KIDNEY RES CLIN PRAC, V39, P387, DOI 10.23876/j.krcp.20.091
   Nowak G, 2006, AM J PHYSIOL-RENAL, V291, pF840, DOI 10.1152/ajprenal.00219.2005
   Packialakshmi B, 2018, PLOS ONE, V13, DOI 10.1371/journal.pone.0196277
   Park JH, 2017, MOL NEUROBIOL, V54, P1844, DOI 10.1007/s12035-016-9753-1
   Park KM, 2004, J BIOL CHEM, V279, P52282, DOI 10.1074/jbc.M407629200
   Portilla D, 2002, KIDNEY INT, V62, P1208, DOI 10.1111/j.1523-1755.2002.kid553.x
   RAHMATULLAH M, 1980, CLIN CHIM ACTA, V107, P3, DOI 10.1016/0009-8981(80)90407-6
   Rahnert JA, 2016, PLOS ONE, V11, DOI 10.1371/journal.pone.0159181
   Ruiz-Andres O, 2016, KIDNEY INT, V89, P399, DOI 10.1038/ki.2015.332
   Rusai K, 2009, CELL PHYSIOL BIOCHEM, V24, P577, DOI 10.1159/000257527
   Scarfe L, 2018, JOVE-J VIS EXP, DOI 10.3791/58520
   Shaik ZP, 2008, AM J PHYSIOL-RENAL, V294, pF423, DOI 10.1152/ajprenal.00463.2007
   Simon F, 2018, INT J MOL SCI, V19, DOI 10.3390/ijms19020374
   Song YC, 2021, NEPHRON, DOI 10.1159/000514532
   Soutar MPM, 2018, SCI REP-UK, V8, DOI 10.1038/s41598-018-26949-6
   Suliman H, 2021, FRONT PHYSIOL, V12, DOI 10.3389/fphys.2021.683098
   Tang CY, 2018, AUTOPHAGY, V14, P880, DOI 10.1080/15548627.2017.1405880
   Tran M, 2011, J CLIN INVEST, V121, P4003, DOI 10.1172/JCI58662
   Tuma Z, 2016, CLIN EXP NEPHROL, V20, P39, DOI 10.1007/s10157-015-1135-x
   Wang D, 2020, BRIT J PHARMACOL, V177, P432, DOI 10.1111/bph.14878
   Wang J, 2020, CELL BIOL TOXICOL, V36, P365, DOI 10.1007/s10565-020-09513-9
   Wang J, 2020, REDOX BIOL, V30, DOI 10.1016/j.redox.2019.101415
   Wang J, 2020, THERANOSTICS, V10, P384, DOI 10.7150/thno.40098
   Wang Y, 2021, REDOX BIOL, V38, DOI 10.1016/j.redox.2020.101767
   Wang Y, 2020, CELLS-BASEL, V9, DOI 10.3390/cells9020338
   Wohlauer MV, 2012, J TRAUMA ACUTE CARE, V72, P373, DOI 10.1097/TA.0b013e318244869b
   Zhang Z, 2004, P NATL ACAD SCI USA, V101, P9491, DOI 10.1073/pnas.0402961101
   Zhao Y, 2020, FRONT PHARMACOL, V11, DOI 10.3389/fphar.2020.00128
   Zhou B, 2019, CELL, V177, P299, DOI 10.1016/j.cell.2019.02.013
   Zhou XM, 2017, CELL IMMUNOL, V317, P18, DOI 10.1016/j.cellimm.2017.04.006
NR 72
TC 2
Z9 2
U1 0
U2 1
PU WILEY
PI HOBOKEN
PA 111 RIVER ST, HOBOKEN 07030-5774, NJ USA
SN 2051-817X
J9 PHYSIOL REP
JI PHYSIOL. REP.
PD FEB
PY 2022
VL 10
IS 3
AR e15181
DI 10.14814/phy2.15181
PG 15
WC Physiology
WE Emerging Sources Citation Index (ESCI)
SC Physiology
GA ZF6UU
UT WOS:000759701400002
PM 35146957
OA Green Published, gold
DA 2023-07-06
ER

PT J
AU Cui, J
   Shi, SZ
   Sun, XF
   Cai, GY
   Cui, SY
   Hong, Q
   Chen, XM
   Bai, XY
AF Cui, Jing
   Shi, Suozhu
   Sun, Xuefeng
   Cai, Guangyan
   Cui, Shaoyuan
   Hong, Quan
   Chen, Xiangmei
   Bai, Xue-Yuan
TI Mitochondrial Autophagy Involving Renal Injury and Aging Is Modulated by
   Caloric Intake in Aged Rat Kidneys
SO PLOS ONE
LA English
DT Article
ID MAMMALIAN AUTOPHAGY; IN-VIVO; RESTRICTION; PARKIN; MITOPHAGY;
   EXPRESSION; DISEASE; CELLS; MUSCLE; DIET
AB Background: A high-calorie (HC) diet induces renal injury and promotes aging, and calorie restriction (CR) may ameliorate these responses. However, the effects of long-term HC and CR on renal damage and aging have been not fully determined. Autophagy plays a crucial role in removing protein aggregates and damaged organelles to maintain intracellular homeostasis and function. The role of autophagy in HC-induced renal damage is unknown.
   Methods: We evaluated the expression of LC3/Atg8 as a marker of the autophagosome; p62/SQSTM1; polyubiquitin aggregates as markers of autophagy flux; Ambra1, PINK1, Parkin and Bnip3 as markers of mitophagy; 8-hydroxydeoxyguanosine (8-OHdG) as a marker of DNA oxidative damage; and p16 as a marker of organ aging by western blot and immunohistochemical staining in the kidneys of 24-month-old Fischer 344 rats. We also observed mitochondrial structure and autolysosomes by transmission electron microscopy.
   Results: Expression of the autophagosome formation marker LC3/Atg8 and markers of mitochondrial autophagy (mitophagy) were markedly decreased in the kidneys of the HC group, and markedly increased in CR kidneys. p62/SQSTM1 and polyubiquitin aggregates increased in HC kidneys, and decreased in CR kidneys. Transmission electron microscopy demonstrated that HC kidneys showed severe abnormal mitochondrial morphology with fewer autolysosomes, while CR kidneys exhibited normal mitochondrial morphology with numerous autolysosomes. The level of 8-hydroxydeoxyguanosine was increased in HC kidneys and decreased in CR kidneys. Markers of aging, such as p16 and senescence-associated-galactosidase, were increased significantly in the HC group and decreased significantly in the CR group.
   Conclusion: The study firstly suggests that HC diet inhibits renal autophagy and aggravates renal oxidative damage and aging, while CR enhances renal autophagy and ameliorates oxidative damage and aging in the kidneys.
C1 [Cui, Jing; Shi, Suozhu; Sun, Xuefeng; Cai, Guangyan; Cui, Shaoyuan; Hong, Quan; Chen, Xiangmei; Bai, Xue-Yuan] Chinese Peoples Liberat Army Gen Hosp, State Key Lab Kidney Dis, Dept Nephrol, Beijing, Peoples R China.
   [Cui, Jing; Shi, Suozhu; Sun, Xuefeng; Cai, Guangyan; Cui, Shaoyuan; Hong, Quan; Chen, Xiangmei; Bai, Xue-Yuan] Coll Med, Beijing, Peoples R China.
C3 Chinese People's Liberation Army General Hospital
RP Chen, XM (通讯作者)，Chinese Peoples Liberat Army Gen Hosp, State Key Lab Kidney Dis, Dept Nephrol, Beijing, Peoples R China.; Chen, XM (通讯作者)，Coll Med, Beijing, Peoples R China.
EM xmchen301@126.com; xueyuan_bai@yahoo.com.cn
FU National Basic Research Program of China [2011CBA01003]; National Key
   Scientific Program of China [2011CB964904]
FX This work was supported by a grant (No. 2011CBA01003) from the National
   Basic Research Program of China to X.Y.B. and a grant (No. 2011CB964904)
   from the National Key Scientific Program of China to X.Y.B. The funders
   had no role in study design, data collection and analysis, decision to
   publish, or preparation of the manuscript.
CR ANDERSON S, 1986, AM J MED, V80, P435, DOI 10.1016/0002-9343(86)90718-7
   Bartlett BJ, 2011, AUTOPHAGY, V7, P572, DOI 10.4161/auto.7.6.14943
   Carrano AC, 2009, NATURE, V460, P396, DOI 10.1038/nature08130
   Cheng CH, 2008, TRANSPL P, V40, P2373, DOI 10.1016/j.transproceed.2008.06.013
   Clark IE, 2006, NATURE, V441, P1162, DOI 10.1038/nature04779
   DIMRI GP, 1995, P NATL ACAD SCI USA, V92, P9363, DOI 10.1073/pnas.92.20.9363
   Ding GH, 2001, EXP MOL PATHOL, V70, P43, DOI 10.1006/exmp.2000.2346
   Eskelinen EL, 2005, AUTOPHAGY, V1, P1, DOI 10.4161/auto.1.1.1270
   Floege J, 1997, KIDNEY INT, V51, P230, DOI 10.1038/ki.1997.28
   Fujimoto K, 2009, J BIOL CHEM, V284, P27664, DOI 10.1074/jbc.M109.041616
   Fujitani Y, 2009, AUTOPHAGY, V5, P280, DOI 10.4161/auto.5.2.7656
   Hard GC, 2004, TOXICOL PATHOL, V32, P171, DOI 10.1080/01926230490422574
   Hartleben B, 2010, J CLIN INVEST, V120, P1084, DOI 10.1172/JCI39492
   He CC, 2012, NATURE, V481, P511, DOI 10.1038/nature10758
   He CC, 2009, ANNU REV GENET, V43, P67, DOI 10.1146/annurev-genet-102808-114910
   Honjoh S, 2009, NATURE, V457, P726, DOI 10.1038/nature07583
   Jiang T, 2005, J AM SOC NEPHROL, V16, P2385, DOI 10.1681/ASN.2004080701
   Jin SM, 2012, J CELL SCI, V125, P795, DOI 10.1242/jcs.093849
   Jin SK, 2008, AUTOPHAGY, V4, P563, DOI 10.4161/auto.5830
   Kadowaki M, 2009, METHOD ENZYMOL, V452, P199, DOI 10.1016/S0076-6879(08)03613-6
   Klionsky DJ, 2008, AUTOPHAGY, V4, P151, DOI 10.4161/auto.5338
   Komatsu M, 2007, CELL, V131, P1149, DOI 10.1016/j.cell.2007.10.035
   Krishnamurthty J, 2004, J CLIN INVEST, V114, P1299, DOI 10.1172/JCI200422475
   Kume S, 2010, J CLIN INVEST, V120, P1043, DOI 10.1172/JCI41376
   Lee JH, 2004, EXP GERONTOL, V39, P1361, DOI 10.1016/j.exger.2004.06.015
   Lee Y, 2011, AM J PHYSIOL-HEART C, V301, pH1924, DOI 10.1152/ajpheart.00368.2011
   Lemasters JJ, 2005, REJUV RES, V8, P3, DOI 10.1089/rej.2005.8.3
   Lucas EA, 2011, BRIT J NUTR, V106, P1495, DOI 10.1017/S0007114511002066
   Madeo F, 2010, NAT CELL BIOL, V12, P842, DOI 10.1038/ncb0910-842
   Mager DE, 2006, FASEB J, V20, P631, DOI 10.1096/fj.05-5263com
   McKiernan S, 2004, FASEB J, V18, P580, DOI 10.1096/fj.03-0667fje
   McKiernan SH, 2007, AM J PHYSIOL-RENAL, V292, pF1751, DOI 10.1152/ajprenal.00307.2006
   Meijer AJ, 2009, CRIT REV CL LAB SCI, V46, P210, DOI 10.1080/10408360903044068
   Meng QY, 2011, J BIOL CHEM, V286, P32324, DOI 10.1074/jbc.M111.254417
   Mizushima N, 2011, CELL, V147, P728, DOI 10.1016/j.cell.2011.10.026
   Mizushima N, 2010, NAT CELL BIOL, V12, P823, DOI 10.1038/ncb0910-823
   Mizushima N, 2010, CELL, V140, P313, DOI 10.1016/j.cell.2010.01.028
   Nicoletti VG, 2005, NEUROCHEM RES, V30, P737, DOI 10.1007/s11064-005-6867-7
   Pankiv S, 2007, J BIOL CHEM, V282, P24131, DOI 10.1074/jbc.M702824200
   Park J, 2006, NATURE, V441, P1157, DOI 10.1038/nature04788
   Pohl C, 2009, NAT CELL BIOL, V11, P65, DOI 10.1038/ncb1813
   Rao GN, 2002, TOXICOL PATHOL, V30, P651, DOI 10.1080/01926230290166733
   Rascon B, 2012, AGING-US, V4, P499, DOI 10.18632/aging.100474
   Ravikumar B, 2010, PHYSIOL REV, V90, P1383, DOI 10.1152/physrev.00030.2009
   Rubinsztein DC, 2011, CELL, V146, P682, DOI 10.1016/j.cell.2011.07.030
   SHIGENAGA MK, 1989, P NATL ACAD SCI USA, V86, P9697, DOI 10.1073/pnas.86.24.9697
   Spallarossa P, 2010, PLOS ONE, V5, DOI 10.1371/journal.pone.0015583
   Stern JS, 2001, J NUTR, V131, p913S, DOI 10.1093/jn/131.3.913S
   Suzuki C, 2008, BIOCHEM BIOPH RES CO, V368, P100, DOI 10.1016/j.bbrc.2008.01.059
   Szegezdi E, 2009, AM J PHYSIOL-CELL PH, V296, pC941, DOI 10.1152/ajpcell.00612.2008
   Tanaka A, 2010, FEBS LETT, V584, P1386, DOI 10.1016/j.febslet.2010.02.060
   Van Humbeeck C, 2011, AUTOPHAGY, V7, P1555, DOI 10.4161/auto.7.12.17893
   Ventruti A, 2007, CURR NEUROL NEUROSCI, V7, P443, DOI 10.1007/s11910-007-0068-5
   Verzola D, 2008, AM J PHYSIOL-RENAL, V295, pF1563, DOI 10.1152/ajprenal.90302.2008
   Vives-Bauza C, 2010, P NATL ACAD SCI USA, V107, P378, DOI 10.1073/pnas.0911187107
   Wiggins JE, 2005, J AM SOC NEPHROL, V16, P2953, DOI 10.1681/ASN.2005050488
   Yang YF, 2006, P NATL ACAD SCI USA, V103, P10793, DOI 10.1073/pnas.0602493103
   Zhang J, 2009, CELL DEATH DIFFER, V16, P939, DOI 10.1038/cdd.2009.16
NR 58
TC 50
Z9 53
U1 0
U2 11
PU PUBLIC LIBRARY SCIENCE
PI SAN FRANCISCO
PA 1160 BATTERY STREET, STE 100, SAN FRANCISCO, CA 94111 USA
SN 1932-6203
J9 PLOS ONE
JI PLoS One
PD JUL 22
PY 2013
VL 8
IS 7
AR e69720
DI 10.1371/journal.pone.0069720
PG 9
WC Multidisciplinary Sciences
WE Science Citation Index Expanded (SCI-EXPANDED)
SC Science & Technology - Other Topics
GA 187PW
UT WOS:000322132100078
PM 23894530
OA Green Published, Green Submitted, gold
DA 2023-07-06
ER

PT J
AU Qi, JY
   Xue, Q
   Kuang, LY
   Xie, LF
   Luo, R
   Nie, XL
AF Qi, Jieying
   Xue, Qi
   Kuang, Liuyan
   Xie, Lifen
   Luo, Ren
   Nie, Xiaoli
TI Berberine alleviates cisplatin-induced acute kidney injury by regulating
   mitophagy via PINK 1/Parkin pathway
SO TRANSLATIONAL ANDROLOGY AND UROLOGY
LA English
DT Article
DE Berberine (BBR); cisplatin; acute kidney injury (AKI); mitophagy; renal
   tubular epithelial cells (RTECs)
ID AUTOPHAGY; INHIBITION; LC3
AB Background: To study the protective effect of berberine (BBR) on cisplatin-induced acute kidney injury (AKI) and its effect on mitophagy.
   Methods: ( I) Male C57BL/6 mice aged 6-8 weeks were randomly divided into control group (saline), cisplatin group (cisplatin), and cisplatin + BBR (5, 10 mg/kg) groups. In the cisplatin group and BBR groups, mice were injected intraperitoneally with 15 mg/kg of cisplatin. Mice in BBR groups were given BBR at 72, 48, 24, 0.5 h before and 24, 48 h after cisplatin injection. Mice were sacrificed 72 h after cisplatin injection, and blood were collected for detecting serum creatinine (SCr) and blood urea nitrogen ( BUN) levels. Kidneys were collected for detecting protein expression levels of Kidney injury molecule 1 (KIM-1), LC3 II/LC3 I, p62, PINK 1, Parkin in the renal tissue by Western blotting. The pathological changes in renal tissues were observed using periodic acid-Schiff (PAS) staining. (II) Renal tubular epithelial cells (RTECs) were pretreated with different concentrations (1, 2, and 4 mu M) of BBR, and then incubated with cisplatin. Changes in autophagy proteins LC3 II/LC3 I, p62, PINK 1, and Parkin were detected by Western blotting, and changes in cellular reactive oxygen species (ROS) and mitochondrial membrane potential (MMP) were detected by flow cytometry.
   Results: (I) Mice treated with BBR at dosage of 5 and 10 mg/kg for 6 days showed significant reduction in SCr and BUN compared to that in mice treated with cisplatin. PAS staining and immunohistochemistry showed that BBR ameliorated cisplatin-induced nephrotoxicity and reduced cisplatin-induced increase in protein expression levels of KIM-1. Compared to cisplatin-treated mice, the mice treated with BBR showed increased LC3 II/LC3 I, PINK 1, and Parkin, and decreased p62 protein expression. (II) Compared to cisplatin-incubated RTECs, cells pretreated with BBR for 24 h exhibited increased protein expressions of LC3 II/LC3 I, PINK1, and Parkin and decreased protein expression of p62. BBR reversed cellular ROS and cell MMP level induced by cisplatin.
   Conclusions: BBR plays a protective role in cisplatin-induced AKI by up-regulating mitophagy in RTECs.
C1 [Qi, Jieying; Kuang, Liuyan; Xie, Lifen; Luo, Ren] Southern Med Univ, Sch Tradit Chinese Med, Guangzhou 510515, Peoples R China.
   [Xue, Qi; Nie, Xiaoli] Southern Med Univ, Hosp Integrated Tradit Chinese Med & Western Med, Guangzhou 510315, Peoples R China.
C3 Southern Medical University - China; Southern Medical University - China
RP Luo, R (通讯作者)，Southern Med Univ, Sch Tradit Chinese Med, Guangzhou 510515, Peoples R China.; Nie, XL (通讯作者)，Southern Med Univ, Hosp Integrated Tradit Chinese Med & Western Med, Guangzhou 510315, Peoples R China.
EM luoren@wo.com.cn; nxl117@163.com
FU National Natural Science Foundation of China [81774038]; Guangdong
   Province Natural Science Foundation [2015A030313300, 2016A030313538,
   2020A1515010849]; Guangdong Science and Technology Program
   [2014A020221073]; Innovation Team of Chronic Kidney disease with
   Integrated Traditional Chinese and Western Medicine [2019KCXTD014];
   Clinical Research Project on National Inheritance and Innovation of
   Traditional Chinese Medicine [202006002]; Hospital of Integrated
   Traditional Chinese Medicine, Southern Medical University
FX The National Natural Science Foundation of China (no. 81774038), the
   Guangdong Province Natural Science Foundation (no. 2015A030313300,
   2016A030313538, and 2020A1515010849), the Guangdong Science and
   Technology Program (no. 2014A020221073); the Innovation Team of Chronic
   Kidney disease with Integrated Traditional Chinese and Western Medicine
   (no. 2019KCXTD014), the Clinical Research Project on National
   Inheritance and Innovation of Traditional Chinese Medicine, (no.
   202006002), the Hospital of Integrated Traditional Chinese Medicine,
   Southern Medical University.
CR Ashrafi G, 2013, CELL DEATH DIFFER, V20, P31, DOI 10.1038/cdd.2012.81
   Crona DJ, 2017, ONCOLOGIST, V22, P609, DOI 10.1634/theoncologist.2016-0319
   Deng YJ, 2014, AUTOPHAGY, V10, P1776, DOI 10.4161/auto.29746
   Domitrovic R, 2013, FOOD CHEM TOXICOL, V62, P397, DOI 10.1016/j.fct.2013.09.003
   Emma F, 2016, NAT REV NEPHROL, V12, P267, DOI 10.1038/nrneph.2015.214
   Fan XD, 2015, J TRANSL MED, V13, DOI 10.1186/s12967-015-0450-z
   Kabeya Y, 2000, EMBO J, V19, P5720, DOI 10.1093/emboj/19.21.5720
   Kaushal GP, 2016, KIDNEY INT, V89, P779, DOI 10.1016/j.kint.2015.11.021
   Latcha S, 2016, CLIN J AM SOC NEPHRO, V11, P1173, DOI 10.2215/CJN.08070715
   Lebwohl D, 1998, EUR J CANCER, V34, P1522, DOI 10.1016/S0959-8049(98)00224-X
   Liu DQ, 2019, PHARMACOL RES, V148, DOI 10.1016/j.phrs.2019.104385
   Mizushima N, 2007, AUTOPHAGY, V3, P542, DOI 10.4161/auto.4600
   Mizushima N, 2011, CELL, V147, P728, DOI 10.1016/j.cell.2011.10.026
   Moore PK, 2018, AM J KIDNEY DIS, V72, P136, DOI 10.1053/j.ajkd.2017.11.021
   Ozkok A, 2014, BIOMED RES INT, V2014, DOI 10.1155/2014/967826
   Pabla N, 2008, KIDNEY INT, V73, P994, DOI 10.1038/sj.ki.5002786
   Pankiv S, 2007, J BIOL CHEM, V282, P24131, DOI 10.1074/jbc.M702824200
   Parikh SM, 2015, SEMIN NEPHROL, V35, P108, DOI 10.1016/j.semnephrol.2015.01.011
   Qin X, 2020, BRIT J PHARMACOL, V177, P3646, DOI 10.1111/bph.14935
   Qin X, 2019, THERANOSTICS, V9, P1698, DOI 10.7150/thno.30640
   Quenot JP, 2019, ANN TRANSL MED, V7, DOI 10.21037/atm.2019.07.66
   Stallons L Jay, 2013, Curr Pathobiol Rep, V1, DOI 10.1007/s40139-013-0023-x
   Wang Y, 2018, CELL DEATH DIS, V9, DOI 10.1038/s41419-018-1152-2
   Xie ZP, 2007, NAT CELL BIOL, V9, P1102, DOI 10.1038/ncb1007-1102
   Yang L, 2015, J CLIN INVEST, V125, P1620, DOI 10.1172/JCI75417
   Zhang MS, 2020, EUR J PHARMACOL, V873, DOI 10.1016/j.ejphar.2020.172955
   Zhang XZ, 2016, NAT COMMUN, V7, DOI 10.1038/ncomms10938
NR 27
TC 24
Z9 25
U1 2
U2 22
PU AME PUBL CO
PI SHATIN
PA FLAT-RM C 16F, KINGS WING PLAZA 1, NO 3 KWAN ST, SHATIN, HONG KONG
   00000, PEOPLES R CHINA
SN 2223-4683
EI 2223-4691
J9 TRANSL ANDROL UROL
JI Transl. Androl. Urol.
PD AUG
PY 2020
VL 9
IS 4
BP 1712
EP 1724
DI 10.21037/tau-20-1129
PG 13
WC Andrology; Urology & Nephrology
WE Science Citation Index Expanded (SCI-EXPANDED)
SC Endocrinology & Metabolism; Urology & Nephrology
GA NK5RJ
UT WOS:000566789700017
PM 32944532
OA gold, Green Published
DA 2023-07-06
ER

PT J
AU Decleves, AE
   Sharma, K
   Satriano, J
AF Decleves, Anne-Emilie
   Sharma, Kumar
   Satriano, Joseph
TI Beneficial Effects of AMP-Activated Protein Kinase Agonists in Kidney
   Ischemia-Reperfusion: Autophagy and Cellular Stress Markers
SO NEPHRON EXPERIMENTAL NEPHROLOGY
LA English
DT Article
DE Mammalian target of rapamycin; Mitophagy; p62/SQSTM1; PTEN-induced
   putative kinase-1
ID MITOCHONDRIAL BIOGENESIS; DIABETIC-NEPHROPATHY; MYOCARDIAL-ISCHEMIA;
   ENDOTHELIAL-CELLS; INDUCED APOPTOSIS; HEME OXYGENASE-1; IN-VIVO; INJURY;
   SENESCENCE; MITOPHAGY
AB Background: Kidney ischemia-reperfusion is a form of acute kidney injury resulting in a cascade of cellular events prompting rapid cellular damage and suppression of kidney function. A cellular response to ischemic stress is the activation of AMP-activated protein kinase (AMPK), where AMPK induces a number of homeostatic and renoprotective mechanisms, including autophagy. However, whether autophagy is beneficial or detrimental in ischemia-reperfusion remains controversial. We investigated the effects of agonist induction of AMPK activity on autophagy and cell stress proteins in the model of kidney ischemia-reperfusion. Methods: AMPK agonists, AICAR (0.1 g/kg) and metformin (0.3 g/kg), were administered 24 h prior to ischemia, with kidneys harvested at 24 h of reperfusion. Results: We observed a paradoxical decrease in AMPK activity accompanied by increases in mammalian target of rapamycin (mTOR) C1 activity and p62/SQSTM1 expression. These results led us to propose that AMPK and autophagy are insufficient to properly counter the cellular insults in ischemia-reperfusion. Agonist induction of AMPK activity with AICAR or metformin increased macroautophagy protein LC3 and normalized p62/SQSTM1 expression and mTOR activity. Ischemia-reperfusion increases in Beclin-1 and PINK1 expressions, consistent with increased mitophagy, were also mitigated with AMPK agonists. Stress-responsive and apoptotic marker expressions increase in ischemia-reperfusion and are significantly attenuated with agonist administration, as are early indicators of fibrosis. Conclusions: Our data suggest that levels of renoprotective AMPK activity and canonical autophagy are insufficient to maintain cellular homeostasis, contributing to the progression of ischemia-reperfusion injury. We further demonstrate that induction of AMPK activity can provide beneficial cellular effects in containing injury in ischemia-reperfusion. (C) 2014 S. Karger AG, Basel
C1 [Decleves, Anne-Emilie; Sharma, Kumar; Satriano, Joseph] Univ Calif San Diego, OBrien Kidney Ctr, Div Nephrol Hypertens, San Diego, CA 92161 USA.
   [Decleves, Anne-Emilie; Sharma, Kumar; Satriano, Joseph] Univ Calif San Diego, Ctr Renal Translat Med, San Diego, CA 92161 USA.
   [Sharma, Kumar] Univ Calif San Diego, Inst Metabol Med, San Diego, CA 92161 USA.
   [Satriano, Joseph] Univ Calif San Diego, Stein Inst Res Aging, San Diego, CA 92161 USA.
   [Sharma, Kumar; Satriano, Joseph] Univ Calif San Diego, San Diego, CA 92161 USA.
   [Sharma, Kumar; Satriano, Joseph] Vet Affairs San Diego Healthcare Syst, La Jolla, CA USA.
   [Decleves, Anne-Emilie] Univ Libre Bruxelles, Fac Med, Lab Expt Nephrol, Brussels, Belgium.
C3 University of California System; University of California San Diego;
   University of California System; University of California San Diego;
   University of California System; University of California San Diego;
   University of California System; University of California San Diego;
   University of California System; University of California San Diego; US
   Department of Veterans Affairs; Veterans Health Administration (VHA); VA
   San Diego Healthcare System; Universite Libre de Bruxelles
RP Satriano, J (通讯作者)，Univ Calif San Diego, Div Nephrol Hypertens, 3350 La Jolla Village Dr,MC 9151, San Diego, CA 92161 USA.
EM jsatriano@ucsd.edu
OI DECLEVES, ANNE-EMILIE/0000-0002-0838-2432
FU NIH [DK094352, DK083142, DK02920, DK56248, DK28602]; UAB-UCSD O'Brien
   Center for Acute Kidney Injury Research [P30DK079337]; Department of
   Veterans Affairs, Veterans Health Administration, Office of Research and
   Development
FX We would like to thank Mr. Ser Khang for his time and surgical skill in
   performing the IR operations on the animals. This work is supported by
   NIH grants DK094352, DK083142, DK02920, DK56248, and DK28602, the
   UAB-UCSD O'Brien Center for Acute Kidney Injury Research P30DK079337,
   and the Department of Veterans Affairs, Veterans Health Administration,
   Office of Research and Development.
CR Akhmetshina A, 2012, NAT COMMUN, V3, DOI 10.1038/ncomms1734
   Allen RG, 1999, J CELL PHYSIOL, V180, P114, DOI 10.1002/(SICI)1097-4652(199907)180:1<114::AID-JCP13>3.0.CO;2-0
   Andrews ZB, 2008, NATURE, V454, P846, DOI 10.1038/nature07181
   Awazu M, 2003, J AM SOC NEPHROL, V14, P699, DOI 10.1097/01.ASN.0000051726.41601.C0
   Backues SK, 2011, J MOL CELL BIOL, V3, P76, DOI 10.1093/jmcb/mjq033
   Bolisetty S, 2010, J AM SOC NEPHROL, V21, P1702, DOI 10.1681/ASN.2010030238
   Canto C, 2010, CELL MOL LIFE SCI, V67, P3407, DOI 10.1007/s00018-010-0454-z
   Carling D, 2011, NAT CHEM BIOL, V7, P512, DOI [10.1038/nchembio.610, 10.1038/NCHEMBIO.610]
   Chondrogianni N, 2003, J BIOL CHEM, V278, P28026, DOI 10.1074/jbc.M301048200
   Cina DP, 2012, J AM SOC NEPHROL, V23, P412, DOI 10.1681/ASN.2011070690
   Eid AA, 2010, J BIOL CHEM, V285, P37503, DOI 10.1074/jbc.M110.136796
   Frippiat C, 2001, J BIOL CHEM, V276, P2531, DOI 10.1074/jbc.M006809200
   Gao C, 2010, NAT CELL BIOL, V12, P781, DOI 10.1038/ncb2082
   Gaskin FS, 2009, MICROCIRCULATION, V16, P167, DOI 10.1080/10739680802355897
   Geisler S, 2010, NAT CELL BIOL, V12, P119, DOI 10.1038/ncb2012
   Guo R, 1998, AM J PHYSIOL-REG I, V275, pR439, DOI 10.1152/ajpregu.1998.275.2.R439
   Gustafsson AB, 2008, J MOL CELL CARDIOL, V44, P654, DOI 10.1016/j.yjmcc.2008.01.010
   Hardie DG, 2011, AM J CLIN NUTR, V93, p891S, DOI 10.3945/ajcn.110.001925
   Harhaji-Trajkovic L, 2009, J CELL MOL MED, V13, P3644, DOI 10.1111/j.1582-4934.2009.00663.x
   Hawley SA, 1996, J BIOL CHEM, V271, P27879, DOI 10.1074/jbc.271.44.27879
   He WC, 2010, J BIOL CHEM, V285, P24665, DOI 10.1074/jbc.M109.091256
   Hwang I, 2009, ARCH PHARM RES, V32, P1653, DOI 10.1007/s12272-009-2200-3
   Inoue K, 2010, CLIN EXP NEPHROL, V14, P112, DOI 10.1007/s10157-009-0254-7
   Jiang M, 2012, KIDNEY INT, V82, P1271, DOI 10.1038/ki.2012.261
   Jiang M, 2010, AM J PATHOL, V176, P1181, DOI 10.2353/ajpath.2010.090594
   Kabeya Y, 2000, EMBO J, V19, P5720, DOI 10.1093/emboj/19.21.5720
   Kim JE, 2008, BONE, V43, P394, DOI 10.1016/j.bone.2008.03.021
   Kimura T, 2011, J AM SOC NEPHROL, V22, P902, DOI 10.1681/ASN.2010070705
   Koh H, 2012, MOL CELLS, V34, P7, DOI 10.1007/s10059-012-0100-8
   Komatsu M, 2007, CELL, V131, P1149, DOI 10.1016/j.cell.2007.10.035
   Kuilman T, 2008, CELL, V133, P1019, DOI 10.1016/j.cell.2008.03.039
   Kundu M, 2008, ANNU REV PATHOL-MECH, V3, P427, DOI 10.1146/annurev.pathmechdis.2.010506.091842
   Lempiainen J, 2012, BRIT J PHARMACOL, V166, P1905, DOI 10.1111/j.1476-5381.2012.01895.x
   Levine B, 2009, CELL DEATH DIFFER, V16, P1, DOI 10.1038/cdd.2008.139
   Lim A, 2009, DIABETES, V58, P2813, DOI 10.2337/db09-0600
   Mathew R, 2007, GENE DEV, V21, P1367, DOI 10.1101/gad.1545107
   Matsuda N, 2010, J CELL BIOL, V189, P211, DOI 10.1083/jcb.200910140
   Matsui Y, 2008, AUTOPHAGY, V4, P409, DOI 10.4161/auto.5638
   Matsui Y, 2007, CIRC RES, V100, P914, DOI 10.1161/01.RES.0000261924.76669.36
   Meley D, 2006, J BIOL CHEM, V281, P34870, DOI 10.1074/jbc.M605488200
   Mishra R, 2008, J BIOL CHEM, V283, P10461, DOI 10.1074/jbc.M800902200
   Mizushima N, 2008, NATURE, V451, P1069, DOI 10.1038/nature06639
   MORIN NJ, 1992, AM J PHYSIOL, V263, pF806, DOI 10.1152/ajprenal.1992.263.5.F806
   Nakai A, 2007, NAT MED, V13, P619, DOI 10.1038/nm1574
   Narendra DP, 2011, ANTIOXID REDOX SIGN, V14, P1929, DOI 10.1089/ars.2010.3799
   Nelyudova A, 2007, CELL CYCLE, V6, P2171, DOI 10.4161/cc.6.17.4610
   Nishida Y, 2009, NATURE, V461, P654, DOI 10.1038/nature08455
   Novak I, 2012, ANTIOXID REDOX SIGN, V17, P794, DOI 10.1089/ars.2011.4407
   Pallet N, 2009, KIDNEY INT, V75, P118, DOI 10.1038/ki.2008.537
   Park HK, 2009, NEUROSCI LETT, V451, P16, DOI 10.1016/j.neulet.2008.12.019
   Patschan S, 2008, AM J PHYSIOL-HEART C, V294, pH1119, DOI 10.1152/ajpheart.00713.2007
   Rebbaa A, 2003, ONCOGENE, V22, P2805, DOI 10.1038/sj.onc.1206366
   Reznick RM, 2006, J PHYSIOL-LONDON, V574, P33, DOI 10.1113/jphysiol.2006.109512
   Ryter SW, 2005, ANTIOXID REDOX SIGN, V7, P80, DOI 10.1089/ars.2005.7.80
   Satriano J, 2013, NEPHROL DIAL TRANSPL, V28, P29, DOI 10.1093/ndt/gft229
   Satriano J, 2010, AM J PHYSIOL-CELL PH, V299, pC374, DOI 10.1152/ajpcell.00096.2010
   Short JD, 2008, CANCER RES, V68, P6496, DOI 10.1158/0008-5472.CAN-07-5756
   Sitte N, 2000, FREE RADICAL BIO MED, V28, P701, DOI 10.1016/S0891-5849(99)00279-8
   Steinberg GR, 2009, PHYSIOL REV, V89, P1025, DOI 10.1152/physrev.00011.2008
   Surendran K, 2005, J AM SOC NEPHROL, V16, P2373, DOI 10.1681/ASN.2004110949
   Suwa M, 2003, J APPL PHYSIOL, V95, P960, DOI 10.1152/japplphysiol.00349.2003
   Suzuki C, 2008, BIOCHEM BIOPH RES CO, V368, P100, DOI 10.1016/j.bbrc.2008.01.059
   Takagi H, 2007, AUTOPHAGY, V3, P405, DOI 10.4161/auto.4281
   Thakar CV, 2009, CRIT CARE MED, V37, P2552, DOI 10.1097/CCM.0b013e3181a5906f
   Vives-Bauza C, 2010, P NATL ACAD SCI USA, V107, P378, DOI 10.1073/pnas.0911187107
   Williams A, 2006, CURR TOP DEV BIOL, V76, P89, DOI 10.1016/S0070-2153(06)76003-3
   Wolf G, 2005, KIDNEY INT, V68, P1583, DOI 10.1111/j.1523-1755.2005.00570.x
   Xie ZL, 2008, DIABETES, V57, P3222, DOI 10.2337/db08-0610
   Yang C, 2008, AM J PHYSIOL-RENAL, V294, pF777, DOI 10.1152/ajprenal.00590.2007
   Youle RJ, 2011, NAT REV MOL CELL BIO, V12, P9, DOI 10.1038/nrm3028
   Young ARJ, 2009, GENE DEV, V23, P798, DOI 10.1101/gad.519709
   Zong HH, 2002, P NATL ACAD SCI USA, V99, P15983, DOI 10.1073/pnas.252625599
NR 72
TC 39
Z9 41
U1 0
U2 16
PU KARGER
PI BASEL
PA ALLSCHWILERSTRASSE 10, CH-4009 BASEL, SWITZERLAND
SN 1660-2129
J9 NEPHRON EXP NEPHROL
JI Nephron Exp. Nephrol
PY 2014
VL 128
IS 3-4
BP 98
EP 110
DI 10.1159/000368932
PG 13
WC Urology & Nephrology
WE Science Citation Index Expanded (SCI-EXPANDED)
SC Urology & Nephrology
GA CB1BL
UT WOS:000349361300002
PM 25503637
OA Bronze, Green Accepted
DA 2023-07-06
ER

PT J
AU Ma, N
   Wei, ZT
   Hu, JQ
   Gu, WJ
   Ci, XX
AF Ma, Ning
   Wei, Zhentong
   Hu, Jianqiang
   Gu, Wenjing
   Ci, Xinxin
TI Farrerol Ameliorated Cisplatin-Induced Chronic Kidney Disease Through
   Mitophagy Induction via Nrf2/PINK1 Pathway
SO FRONTIERS IN PHARMACOLOGY
LA English
DT Article
DE chronic kidney disease; mitophagy; Nrf2; PINK1; acute kidney injury
ID MOLECULAR-MECHANISMS; OXIDATIVE STRESS; HEPATIC-FIBROSIS; OXIDANT
   STRESS; INJURY; INFLAMMATION; AUTOPHAGY; HOMEOSTASIS; PROGRESSION;
   HEALTH
AB Previously, Our study has showed that farrerol can activate Nrf2 and ameliorate cisplatin-induced acute kidney injury (AKI). Mitophagy reportedly can prevent diabetic nephropathy, cisplatin-induced AKI and other related nephropathy. In this study, we evaluated the correlation between mitophagy and the protective effect of the Nrf2 activator farrerol on cisplatin-induced CKD by using C57BL/6 wild-type and Nrf2 knockout mice. We confirmed that Nrf2 and PINK1/Parkin-mediated mitophagy was significantly increased on the 3rd day of cisplatin stimulation but was reduced on the 38th day of cisplatin stimulation. Similar to previous results, farrerol activated Nrf2 on the 38th day of cisplatin administration, subsequently stimulating the Nrf2-targeted antioxidant enzymes HO-1 and NQO1. In addition, farrerol triggered PINK1/Parkin-mediated mitophagy by recruiting the receptor proteins LC3 and p62/SQSTM1, thereby eliminating damaged mitochondria. Furthermore, genetic deletion of Nrf2 reduced PINK1/Parkin-mediated mitophagy activation and led to increased renal tubular necrosis and renal fibrosis. We also found that farrerol alleviated inflammation and renal fibrosis by inhibiting p-NF-kappa B/NLRP3 and TGF-beta/Smad signaling. These data indicated that farrerol effectively inhibited cisplatin-induced inflammation and renal fibrosis by activating Nrf2 and PINK1/Parkin-mediated mitophagy, which provides a potential novel therapeutic target for CKD.
C1 [Ma, Ning; Hu, Jianqiang; Ci, Xinxin] First Hosp Jilin Univ, Inst Translat Med, Changchun, Peoples R China.
   [Ma, Ning; Wei, Zhentong; Ci, Xinxin] First Hosp Jilin Univ, Dept Obstet & Gynecol, Changchun, Peoples R China.
   [Gu, Wenjing] First Hosp Jilin Univ, Dept Otolaryngol Head & Neck Surg, Changchun, Peoples R China.
C3 Jilin University; Jilin University; Jilin University
RP Ci, XX (通讯作者)，First Hosp Jilin Univ, Inst Translat Med, Changchun, Peoples R China.; Ci, XX (通讯作者)，First Hosp Jilin Univ, Dept Obstet & Gynecol, Changchun, Peoples R China.
EM cixinxin@jlu.edu.cn
RI Hu, Jianqiang/K-2128-2017
FU National Natural Science Foundation of China [81970576]; Natural Science
   Foundation of Jilin [20200201378JC, JLSCZD 2019-065]
FX Funding This work was supported by the National Natural Science
   Foundation of China (Grant No. 81970576) and the Natural Science
   Foundation of Jilin (Nos 20200201378JC and JLSCZD 2019-065).
CR Basile DP, 2016, J AM SOC NEPHROL, V27, P687, DOI 10.1681/ASN.2015030309
   Bueno M, 2015, J CLIN INVEST, V125, P521, DOI 10.1172/JCI74942
   Chawla LS, 2011, KIDNEY INT, V79, P1361, DOI 10.1038/ki.2011.42
   Clouthier DE, 1997, J CLIN INVEST, V100, P2697, DOI 10.1172/JCI119815
   Dasari S, 2014, EUR J PHARMACOL, V740, P364, DOI 10.1016/j.ejphar.2014.07.025
   Eckardt KU, 2013, LANCET, V382, P158, DOI 10.1016/S0140-6736(13)60439-0
   Feng B, 2017, FREE RADICAL BIO MED, V110, P240, DOI 10.1016/j.freeradbiomed.2017.06.009
   Forbes JM, 2018, NAT REV NEPHROL, V14, P291, DOI 10.1038/nrneph.2018.9
   Guimaraes RS, 2015, METHODS, V75, P141, DOI 10.1016/j.ymeth.2014.11.023
   Guo HT, 2015, NAT MED, V21, P677, DOI 10.1038/nm.3893
   Hill NR, 2016, PLOS ONE, V11, DOI 10.1371/journal.pone.0158765
   Himmelfarb J, 2002, KIDNEY INT, V62, P1524, DOI 10.1046/j.1523-1755.2002.00600.x
   Jiang M, 2012, KIDNEY INT, V82, P1271, DOI 10.1038/ki.2012.261
   Khaminets A, 2015, NATURE, V522, P354, DOI 10.1038/nature14498
   Kopp JB, 1996, LAB INVEST, V74, P991
   Levey AS, 2012, LANCET, V379, P165, DOI 10.1016/S0140-6736(11)60178-5
   Lin QS, 2019, REDOX BIOL, V26, DOI 10.1016/j.redox.2019.101254
   Lin TA, 2019, CELLS-BASEL, V8, DOI 10.3390/cells8010061
   Liu M, 2009, KIDNEY INT, V76, P277, DOI 10.1038/ki.2009.157
   Liu YH, 2006, KIDNEY INT, V69, P213, DOI 10.1038/sj.ki.5000054
   Lorenz G, 2014, NEPHROL DIAL TRANSPL, V29, P41, DOI 10.1093/ndt/gft332
   Ma N, 2019, FRONT PHYSIOL, V10, DOI 10.3389/fphys.2019.01419
   Meng XM, 2015, FRONT PHYSIOL, V6, DOI 10.3389/fphys.2015.00082
   Mizumura K, 2014, FRONT PHARMACOL, V5, DOI 10.3389/fphar.2014.00244
   Oberg BP, 2004, KIDNEY INT, V65, P1009, DOI 10.1111/j.1523-1755.2004.00465.x
   Oh CJ, 2012, PLOS ONE, V7, DOI 10.1371/journal.pone.0045870
   Oh CJ, 2012, FREE RADICAL BIO MED, V52, P671, DOI 10.1016/j.freeradbiomed.2011.11.012
   Oh GS, 2016, BIOMED RES INT, V2016, DOI 10.1155/2016/4048390
   Pabla N, 2008, KIDNEY INT, V73, P994, DOI 10.1038/sj.ki.5002786
   Qin T, 2016, TOXICOL APPL PHARM, V304, P1, DOI 10.1016/j.taap.2016.05.009
   Ralto KM, 2020, NAT REV NEPHROL, V16, P99, DOI 10.1038/s41581-019-0216-6
   Szeto HH, 2006, AAPS J, V8, pE521, DOI 10.1208/aapsj080362
   Thakar CV, 2011, CLIN J AM SOC NEPHRO, V6, P2567, DOI 10.2215/CJN.01120211
   Tucker PS, 2015, OXID MED CELL LONGEV, V2015, DOI 10.1155/2015/806358
   Vaziri ND, 2004, SEMIN NEPHROL, V24, P469, DOI 10.1016/j.semnephrol.2004.06.026
   Wei W, 2020, FREE RADICAL BIO MED, V158, P1, DOI 10.1016/j.freeradbiomed.2020.06.025
   Xiao L, 2017, REDOX BIOL, V11, P297, DOI 10.1016/j.redox.2016.12.022
   Xu GS, 2015, RENAL FAILURE, V37, P45, DOI 10.3109/0886022X.2014.964141
   Yoshii SR, 2015, BBA-MOL CELL RES, V1853, P2797, DOI 10.1016/j.bbamcr.2015.01.013
   Zhao CY, 2017, EXP CELL RES, V350, P390, DOI 10.1016/j.yexcr.2016.12.015
   Zhu SY, 2015, ARCH TOXICOL, V89, P2197, DOI 10.1007/s00204-015-1633-3
   Zimmermann M, 2018, BIOL CHEM, V399, P29, DOI 10.1515/hsz-2017-0206
NR 42
TC 14
Z9 15
U1 9
U2 19
PU FRONTIERS MEDIA SA
PI LAUSANNE
PA AVENUE DU TRIBUNAL FEDERAL 34, LAUSANNE, CH-1015, SWITZERLAND
EI 1663-9812
J9 FRONT PHARMACOL
JI Front. Pharmacol.
PD NOV 11
PY 2021
VL 12
AR 768700
DI 10.3389/fphar.2021.768700
PG 15
WC Pharmacology & Pharmacy
WE Science Citation Index Expanded (SCI-EXPANDED)
SC Pharmacology & Pharmacy
GA XT6YZ
UT WOS:000733731800001
PM 34858188
OA gold, Green Published
DA 2023-07-06
ER

PT J
AU Pontrelli, P
   Oranger, A
   Barozzino, M
   Divella, C
   Conserva, F
   Fiore, MG
   Rossi, R
   Papale, M
   Castellano, G
   Simone, S
   Laviola, L
   Giorgino, F
   Piscitelli, D
   Gallone, A
   Gesualdo, L
AF Pontrelli, Paola
   Oranger, Annarita
   Barozzino, Mariagrazia
   Divella, Chiara
   Conserva, Francesca
   Fiore, Maria Grazia
   Rossi, Roberta
   Papale, Massimo
   Castellano, Giuseppe
   Simone, Simona
   Laviola, Luigi
   Giorgino, Francesco
   Piscitelli, Domenico
   Gallone, Anna
   Gesualdo, Loreto
TI Deregulation of autophagy under hyperglycemic conditions is dependent on
   increased lysine 63 ubiquitination: a candidate mechanism in the
   progression of diabetic nephropathy
SO JOURNAL OF MOLECULAR MEDICINE-JMM
LA English
DT Article
DE Diabetic nephropathy; Autophagy; Protein ubiquitination; Apoptosis
ID ENDOPLASMIC-RETICULUM STRESS; CELL-DEATH; NEURODEGENERATIVE DISEASES;
   KIDNEY; APOPTOSIS; INJURY; PATHOGENESIS; SURVIVAL; MICE
AB Diabetic nephropathy patients (DN) are characterized by increased lysine63 ubiquitination (Lys63-Ub) at the tubular level. Autophagy is deregulated under diabetic conditions, even though the molecular mechanisms and the consequences of this alteration need to be elucidated. The aim of this study was to investigate the link between Lys63-Ub and autophagy in DN and the involvement of these two processes in tubular cell fate. Immunohistochemistry of beclin-1, LC3, and p62 on kidney biopsies highlighted increased protein expression of all these autophagic factors at the tubular level in DN compared to other nephritis. Transmission electron microscopy confirmed the presence of diffuse vacuolization and autophago(lyso)somal structures in proximal tubular cells in DN. Accumulation of Lys63-Ub proteins in DN increased in accordance with the tubular damage and was associated to increased LC3 expression both in vivo and in vitro. Hyperglycemia (HG) induced LC3 and p62 protein expression in HK2 cells together with Lys63-ubiquitinated proteins, and the inhibition of HG-induced Lys63-Ub by NSC697923 inhibitor, significantly reduced both LC3 and p62 expression. Moreover, in DN, those tubules expressing LC3 showed increased caspase-3 expression, supporting the hypothesis that deregulated autophagy induces apoptosis of tubular cells. In vitro, we confirmed a tight association between impaired autophagy, Lys63-Ub, and apoptosis since Lys63-Ub inhibition by NSC697923 abrogated HG-induced cell death and LC3 silencing also blocked hyperglycemia-induced caspase-3 activation. Our data suggested that prolonged hyperglycemia in diabetic patients can impair autophagy as a consequence of Lys63-Ub protein accumulation, thus promoting intracellular autophagic vesicles increase, finally leading to tubular cell death in DN.
   In vivo autophagy is deregulated in diabetic patients with renal disease (DN).
   Accumulation of Lys63 ubiquitinated proteins is associated to autophagy deregulation.
   Accumulation of Lys63 ubiquitinated proteins correlated with apoptosis activation.
   Lys63 ubiquitination inhibition abrogated hyperglycemia-induced autophagy and apoptosis.
C1 [Pontrelli, Paola; Oranger, Annarita; Barozzino, Mariagrazia; Divella, Chiara; Conserva, Francesca; Papale, Massimo; Castellano, Giuseppe; Simone, Simona; Gesualdo, Loreto] Univ Bari Aldo Moro, Dept Emergency & Organ Transplantat, Div Nephrol, Bari, Italy.
   [Fiore, Maria Grazia; Rossi, Roberta; Piscitelli, Domenico] Univ Bari Aldo Moro, Dept Emergency & Organ Transplantat, Div Anat Pathol, Bari, Italy.
   [Laviola, Luigi; Giorgino, Francesco] Univ Bari Aldo Moro, Dept Emergency & Organ Transplantat, Div Endocrinol, Bari, Italy.
   [Gallone, Anna] Univ Bari Aldo Moro, Dept Basic Med Sci Neurosci & Sense Organs, Div Appl Biol, Bari, Italy.
C3 Universita degli Studi di Bari Aldo Moro; Universita degli Studi di Bari
   Aldo Moro; Universita degli Studi di Bari Aldo Moro; Universita degli
   Studi di Bari Aldo Moro
RP Pontrelli, P (通讯作者)，Univ Bari Aldo Moro, Dept Emergency & Organ Transplantat, Div Nephrol, Bari, Italy.
EM paola.pontrelli@uniba.it
RI Gesualdo, Loreto/K-7751-2016; Laviola, Luigi/AAC-2237-2022; castellano,
   giuseppe/H-1626-2012; Gallone, Anna/K-5384-2018; Conserva,
   Francesca/D-3681-2013; Pontrelli, Paola/K-5881-2016; Divella,
   Chiara/K-2783-2016; Papale, Massimo/AAQ-2370-2020
OI Gesualdo, Loreto/0000-0002-4861-0911; castellano,
   giuseppe/0000-0002-0153-3795; Gallone, Anna/0000-0002-2252-9584;
   Conserva, Francesca/0000-0003-2863-864X; Pontrelli,
   Paola/0000-0002-7654-8318; Divella, Chiara/0000-0003-2717-3158; Papale,
   Massimo/0000-0002-8278-5045; Barozzino, Mariagrazia/0000-0001-7697-7115;
   Oranger, Annarita/0000-0003-4402-244X
FU Ministry of Health [245/RF-2009-1470765]
FX study was supported by the Ministry of Health (Ricerca finalizzata 2009:
   245/RF-2009-1470765).
CR BENTALL RP, 1990, BRIT J CLIN PSYCHOL, V29, P235, DOI 10.1111/j.2044-8260.1990.tb00877.x
   Chen ZJJ, 2005, NAT CELL BIOL, V7, P758, DOI 10.1038/ncb0805-758
   Chin LS, 2010, BIOCHEM SOC T, V38, P144, DOI 10.1042/BST0380144
   Chu CT, 2009, METHOD ENZYMOL, V453, P217, DOI 10.1016/S0076-6879(08)04011-1
   Conserva F, 2013, J NEPHROL, V26, P811, DOI 10.5301/jn.5000262
   Cybulsky AV, 2013, KIDNEY INT, V84, P25, DOI 10.1038/ki.2012.390
   Dagda RK, 2008, AUTOPHAGY, V4, P770, DOI 10.4161/auto.6458
   Ding Y, 2015, J ENDOCRINOL, V224, pR15, DOI 10.1530/JOE-14-0437
   Dronavalli S, 2008, NAT CLIN PRACT ENDOC, V4, P444, DOI 10.1038/ncpendmet0894
   Fiorentino L, 2013, EMBO MOL MED, V5, P441, DOI 10.1002/emmm.201201475
   Fioretto P, 2007, SEMIN NEPHROL, V27, P195, DOI 10.1016/j.semnephrol.2007.01.012
   Gnudi L, 2012, NEPHROL DIAL TRANSPL, V27, P2642, DOI 10.1093/ndt/gfs121
   Havasi A, 2016, SEMIN NEPHROL, V36, P174, DOI 10.1016/j.semnephrol.2016.03.005
   Huber TB, 2012, AUTOPHAGY, V8, P1009, DOI 10.4161/auto.19821
   Kanwar YS, 2011, ANNU REV PATHOL-MECH, V6, P395, DOI 10.1146/annurev.pathol.4.110807.092150
   Kaushal GP, 2012, KIDNEY INT, V82, P1250, DOI 10.1038/ki.2012.337
   Kitada M, 2011, EXP DIABETES RES, DOI 10.1155/2011/908185
   Klionsky DJ, 2016, AUTOPHAGY, V12, P1, DOI 10.1080/15548627.2015.1100356
   Komatsu M, 2007, CELL, V131, P1149, DOI 10.1016/j.cell.2007.10.035
   Kroemer G, 2008, NAT REV MOL CELL BIO, V9, P1004, DOI 10.1038/nrm2529
   Liu SY, 2012, AUTOPHAGY, V8, P826, DOI 10.4161/auto.19419
   Liu Y, 2015, CELL DEATH DIFFER, V22, P367, DOI 10.1038/cdd.2014.143
   Meng Y, 2016, CELL BIOCHEM FUNCT, V34, P25, DOI 10.1002/cbf.3161
   Menzies FM, 2015, NAT REV NEUROSCI, V16, P345, DOI 10.1038/nrn3961
   Pontrelli P, 2017, FASEB J, V31, P308, DOI 10.1096/fj.201600382RR
   Pulvino M, 2012, BLOOD, V120, P1668, DOI 10.1182/blood-2012-02-406074
   Rosenfeldt MT, 2012, AUTOPHAGY, V8, P963, DOI 10.4161/auto.20186
   RostamiRad A, 2018, IMMUNOBIOLOGY, V223, P269, DOI 10.1016/j.imbio.2017.10.041
   Ryter SW, 2014, INT J CELL BIOL, V2014
   Slyne J, 2015, NEPHROL DIAL TRANSPL, V30, P60, DOI 10.1093/ndt/gfv264
   Tan JMM, 2008, HUM MOL GENET, V17, P431, DOI 10.1093/hmg/ddm320
   Tervaert TWC, 2010, J AM SOC NEPHROL, V21, P556, DOI 10.1681/ASN.2010010010
   Vallon V, 2013, AM J PHYSIOL-RENAL, V304, pF156, DOI 10.1152/ajprenal.00409.2012
   Wang XY, 2015, SCI REP-UK, V5, DOI 10.1038/srep18321
   Wang ZB, 2014, ANTIOXID REDOX SIGN, V20, P519, DOI 10.1089/ars.2013.5363
   Xu YQ, 2013, AUTOPHAGY, V9, P1418, DOI 10.4161/auto.25080
   Xu Y, 2015, J DIABETES COMPLICAT, V29, P976, DOI 10.1016/j.jdiacomp.2015.07.021
   Yamahara K, 2013, J DIABETES RES, V2013, DOI 10.1155/2013/193757
   Yamahara K, 2013, J AM SOC NEPHROL, V24, P1769, DOI 10.1681/ASN.2012111080
   Yerra VG, 2016, MED HYPOTHESES, V86, P120, DOI 10.1016/j.mehy.2015.11.004
NR 40
TC 14
Z9 14
U1 0
U2 8
PU SPRINGER
PI NEW YORK
PA 233 SPRING ST, NEW YORK, NY 10013 USA
SN 0946-2716
EI 1432-1440
J9 J MOL MED
JI J. Mol. Med.
PD JUL
PY 2018
VL 96
IS 7
BP 645
EP 659
DI 10.1007/s00109-018-1656-3
PG 15
WC Genetics & Heredity; Medicine, Research & Experimental
WE Science Citation Index Expanded (SCI-EXPANDED)
SC Genetics & Heredity; Research & Experimental Medicine
GA GK2GK
UT WOS:000435945000005
PM 29806072
DA 2023-07-06
ER

PT J
AU Cao, JY
   Ling, LL
   Ni, WJ
   Guo, HL
   Yang, M
AF Cao, Jing-Yuan
   Ling, Li-lu
   Ni, Wei-Jie
   Guo, Hong-Lei
   Yang, Min
TI Autophagosome protects proximal tubular cells from aldosterone-induced
   senescence through improving oxidative stress
SO RENAL FAILURE
LA English
DT Article
DE Proximal tubular cells; aldosterone; autophagy; senescence; oxidative
   stress
AB Aldosterone exerts an enormous function on proximal tubular cells (PTC) senescence, which is a common pathomechanism contributing to renal dysfunction. Numerous studies have shown that oxidative stress is deeply involved in the pathophysiologic processes of chronic kidney diseases. The study aims to investigate whether autophagy could regulate the process of senescence through oxidative stress in PTC both in vivo and ex vivo. Our results suggested that aldosterone treatment increased the senescence and oxidative stress as evidenced by increased percent of SA-beta-Gal positive cells, reactive oxygen species level, expression of NADPH oxidase 4 (NOX4) rather than NOX2, and the up-regulation of p21 in cultured PTC. Furthermore, the alternation of the expression of p62 and LC3-II/LC3-I demonstrated that aldosterone treatment remarkably influenced autophagic flux. NOX4 siRNA treatment or autophagy induction with rapamycin reduced the oxidative stress and senescence in aldosterone-induced PTC. On the contrary, inhibition of autophagy with chloroquine worsened these changes. Similar results were further confirmed in vivo. Our results suggested that autophagy may become a realistic therapeutic strategy against aldosterone-induced PTC injury via improving oxidative stress.
C1 [Cao, Jing-Yuan] Nantong Univ, Affiliated Hosp 5, Taizhou Peoples Hosp, Dept Nephrol, Taizhou, Peoples R China.
   [Ling, Li-lu] Second Mil Med Univ, Changzheng Hosp, Dept Nephrol, Shanghai, Peoples R China.
   [Ni, Wei-Jie] Southeast Univ, Zhong Da Hosp, Sch Med, Inst Nephrol, Nanjing, Peoples R China.
   [Guo, Hong-Lei] Nanjing Med Univ, Affiliated Hosp 1, Dept Nephrol, Nanjing, Peoples R China.
   [Yang, Min] Soochow Univ, Affiliated Hosp 3, Dept Nephrol, 185 Juqian St, Changzhou, Jiangsu, Peoples R China.
C3 Nantong University; Naval Medical University; Southeast University -
   China; Nanjing Medical University; Soochow University - China
RP Yang, M (通讯作者)，Soochow Univ, Affiliated Hosp 3, Dept Nephrol, 185 Juqian St, Changzhou, Jiangsu, Peoples R China.; Cao, JY (通讯作者)，Nantong Univ, Affiliated Hosp 5, Taizhou Peoples Hosp, 210 Yingchun Rd, Taizhou, Jiangsu, Peoples R China.
EM caojingyuan1989@163.com; yangmin79@sina.com
FU National Natural Science Foundation of China [81700618]; Natural Science
   Foundation of Jiangsu Province [BK20181487]; Health and Family Planning
   Commission of Jiangsu Province [KY2018105]
FX This work was supported by grants from the National Natural Science
   Foundation of China [No. 81700618], the Natural Science Foundation of
   Jiangsu Province [BK20181487]; The Health and Family Planning Commission
   of Jiangsu Province [KY2018105] to Min Yang.
CR Babchia N, 2010, INVEST OPHTH VIS SCI, V51, P421, DOI 10.1167/iovs.09-3974
   Baltatzi M, 2011, HIPPOKRATIA, V15, P27
   Bazopoulou D, 2019, NATURE, V576, P301, DOI 10.1038/s41586-019-1814-y
   Brem AS, 2015, CLIN SCI, V128, P527, DOI 10.1042/CS20140432
   Briet M, 2010, NAT REV NEPHROL, V6, P261, DOI 10.1038/nrneph.2010.30
   Castellano G, 2019, AGING-US, V11, P4382, DOI 10.18632/aging.102059
   Dikic I, 2018, NAT REV MOL CELL BIO, V19, P349, DOI 10.1038/s41580-018-0003-4
   Ding W, 2016, ONCOTARGET, V7, P17479, DOI 10.18632/oncotarget.8243
   Ding Wei, 2015, Med Sci Monit, V21, P3136
   Fan YY, 2011, ENDOCRINOLOGY, V152, P680, DOI 10.1210/en.2010-0829
   Filomeni G, 2015, CELL DEATH DIFFER, V22, P377, DOI 10.1038/cdd.2014.150
   Franzin R, 2020, FRONT IMMUNOL, V11, DOI 10.3389/fimmu.2020.00734
   Galluzzi L, 2017, EMBO J, V36, P1811, DOI 10.15252/embj.201796697
   Gekle M, 2017, EXP GERONTOL, V87, P153, DOI 10.1016/j.exger.2016.03.013
   He SH, 2017, CELL, V169, P1000, DOI 10.1016/j.cell.2017.05.015
   Hostetter TH, 2003, J AM SOC NEPHROL, V14, P2395, DOI 10.1097/01.ASN.0000086472.65806.73
   Infante B, 2020, J CLIN MED, V9, DOI 10.3390/jcm9082574
   Jennings P, 2007, AM J PHYSIOL-RENAL, V293, pF831, DOI 10.1152/ajprenal.00005.2007
   Kim YY, 2017, AGING CELL, V16, P1094, DOI 10.1111/acel.12639
   Lerman LO, 2014, NAT REV NEPHROL, V10, P247, DOI 10.1038/nrneph.2014.58
   Li LL, 2015, CELL MOL NEUROBIOL, V35, P615, DOI 10.1007/s10571-015-0166-x
   Mauthe M, 2018, AUTOPHAGY, V14, P1435, DOI 10.1080/15548627.2018.1474314
   Nagase M, 2013, NAT REV NEPHROL, V9, P86, DOI 10.1038/nrneph.2012.282
   Nishiyama A, 2007, YAKUGAKU ZASSHI, V127, P1331, DOI 10.1248/yakushi.127.1331
   Rajendran P, 2019, J CELL PHYSIOL, V234, P21485, DOI 10.1002/jcp.28895
   Rubinsztein DC, 2011, CELL, V146, P682, DOI 10.1016/j.cell.2011.07.030
   Schieber M, 2014, CURR BIOL, V24, pR453, DOI 10.1016/j.cub.2014.03.034
   Schmitt R, 2017, KIDNEY INT, V92, P569, DOI 10.1016/j.kint.2017.02.036
   STAESSEN J, 1981, J ENDOCRINOL, V91, P457, DOI 10.1677/joe.0.0910457
   Sureshbabu A, 2015, REDOX BIOL, V4, P208, DOI 10.1016/j.redox.2015.01.001
   Wang B, 2016, CELL PHYSIOL BIOCHEM, V39, P217, DOI 10.1159/000445618
   Wang B, 2015, CELL PHYSIOL BIOCHEM, V35, P116, DOI 10.1159/000369680
   Xiong YB, 2019, OXID MED CELL LONGEV, V2019, DOI 10.1155/2019/7495629
   Yang M, 2014, CELL PHYSIOL BIOCHEM, V34, P1652, DOI 10.1159/000366367
   Zhang JX, 2016, OXID MED CELL LONGEV, V2016, DOI 10.1155/2016/4350965
   Zhang YR, 2020, DRUGS, V80, P797, DOI 10.1007/s40265-020-01290-3
NR 36
TC 0
Z9 0
U1 1
U2 4
PU TAYLOR & FRANCIS LTD
PI ABINGDON
PA 2-4 PARK SQUARE, MILTON PARK, ABINGDON OR14 4RN, OXON, ENGLAND
SN 0886-022X
EI 1525-6049
J9 RENAL FAILURE
JI Ren. Fail.
PD JAN 1
PY 2021
VL 43
IS 1
BP 556
EP 565
DI 10.1080/0886022X.2021.1902821
PG 10
WC Urology & Nephrology
WE Science Citation Index Expanded (SCI-EXPANDED)
SC Urology & Nephrology
GA RB6MY
UT WOS:000632225200001
PM 33757397
OA Green Submitted, Green Published, gold
DA 2023-07-06
ER

PT J
AU Xu, Y
   Zhang, J
   Tian, C
   Ren, K
   Yan, YE
   Wang, K
   Wang, H
   Chen, C
   Wang, J
   Shi, Q
   Dong, XP
AF Xu, Yin
   Zhang, Jin
   Tian, Chan
   Ren, Ke
   Yan, Yu-E
   Wang, Ke
   Wang, Hui
   Chen, Cao
   Wang, Jing
   Shi, Qi
   Dong, Xiao-Ping
TI Overexpression of p62/SQSTM1 promotes the degradations of abnormally
   accumulated PrP mutants in cytoplasm and relieves the associated
   cytotoxicities via autophagy-lysosome-dependent way
SO MEDICAL MICROBIOLOGY AND IMMUNOLOGY
LA English
DT Article
DE Autophagy; PrP-CYTO; PrP-PG14; p62/SQSTM1
ID PRION; PROTEIN; DISEASE; P62; MICE; NEURODEGENERATION; STIMULATION;
   HUNTINGTIN; CLEARANCE; INDUCTION
AB The protein of p62/sequestosome 1 (SQSTM1), a key cargo adaptor protein involved in autophagy-lysosome degradation, exhibits inclusion bodies structure in cytoplasm and plays a protective role in some models of neurodegenerative diseases. Some PrP mutants, such as PrP-CYTO and PrP-PG14, also form cytosolic inclusion bodies and trigger neuronal apoptosis either in cultured cells or in transgenic mice. Here, we demonstrated that the cellular p62/SQSTM1 incorporated into the inclusion bodies formed by expressing the abnormal PrP mutants, PrP-CYTO and PrP-PG14, in human embryonic kidney 293 cells. Overexpression of p62/SQSTM1 efficiently relieved the cytosolic aggregations and cell apoptosis induced by the abnormal PrPs. Autophagy-lysosome inhibitors instead of proteasome inhibitor sufficiently blocked the p62/SQSTM1-mediated degradations of abnormal PrPs. Overexpression of p62/SQSTM1 did not alter the levels of light chain 3 (LC3) in the cells expressing various PrPs. However, more complexes of p62/SQSTM1 with LC3 were detected in the cells expressing the misfolded PrPs. These data imply that p62/SQSTM1 plays an important role in the homeostasis of abnormal PrPs via autophagy-lysosome-dependent way.
C1 [Xu, Yin; Zhang, Jin; Tian, Chan; Ren, Ke; Yan, Yu-E; Wang, Ke; Wang, Hui; Chen, Cao; Wang, Jing; Shi, Qi; Dong, Xiao-Ping] Zhejiang Univ, State Key Lab Infect Dis Prevent & Control, Collaborat Innovat Ctr Diag & Treatment Infect Di, Natl Inst Viral Dis Control & Prevent,Chinese Ctr, Beijing 102206, Peoples R China.
   [Zhang, Jin] Shandong Entry Exit Inspect & Quarantine Bur, Shandong Int Travel Hlth Care Ctr, Qingdao 266001, Peoples R China.
   [Dong, Xiao-Ping] Chinese Acad Sci, Key Lab Pathogen Microbiol & Immunol, Inst Microbiol, Beijing 100101, Peoples R China.
C3 Chinese Center for Disease Control & Prevention; National Institute for
   Viral Disease Control & Prevention, Chinese Center for Disease Control &
   Prevention; Collaborative Innovation Center for Diagnosis & Treatment of
   Infectious Diseases; Zhejiang University; Chinese Academy of Sciences;
   Institute of Microbiology, CAS
RP Dong, XP (通讯作者)，Zhejiang Univ, State Key Lab Infect Dis Prevent & Control, Collaborat Innovat Ctr Diag & Treatment Infect Di, Natl Inst Viral Dis Control & Prevent,Chinese Ctr, Chang Bai Rd 155, Beijing 102206, Peoples R China.
EM dongxp238@sina.com
RI Xu, Yin/AAO-7503-2021; Chen, Cao/CAF-1246-2022; Dong,
   Xiaoping/H-4160-2015; Wang, Juntao/O-4423-2015
OI Chen, Cao/0000-0002-5193-9283; Dong, Xiaoping/0000-0002-2302-7711; Wang,
   Juntao/0000-0002-1822-2176
FU Chinese National Natural Science Foundation [81100980, 81101302,
   31100117]; China Mega-Project for Infectious Disease [2011ZX10004-101,
   2012ZX10004215]; SKLID Development Grant [2012SKLID102, 2011SKLID302,
   2011SKLID204, 2011SKLID211]
FX This work was supported by Chinese National Natural Science Foundation
   Grant (81100980, 81101302 and 31100117), China Mega-Project for
   Infectious Disease (2011ZX10004-101, 2012ZX10004215) and SKLID
   Development Grant (2012SKLID102, 2011SKLID302, 2011SKLID204,
   2011SKLID211).
CR Aguib Y, 2009, AUTOPHAGY, V5, P361, DOI 10.4161/auto.5.3.7662
   Bjorkoy G, 2005, J CELL BIOL, V171, P603, DOI 10.1083/jcb.200507002
   BOELLAARD JW, 1991, ACTA NEUROPATHOL, V82, P225, DOI 10.1007/BF00294449
   BUELER H, 1994, MOL MED, V1, P19
   Chen R, 2011, AUTOPHAGY, V7, P205, DOI 10.4161/auto.7.2.14197
   Friant S, 2003, EMBO J, V22, P3783, DOI 10.1093/emboj/cdg375
   Heo SR, 2009, NEUROSCI LETT, V450, P45, DOI 10.1016/j.neulet.2008.11.011
   Klionsky DJ, 2012, AUTOPHAGY, V8, P445, DOI 10.4161/auto.19496
   Komatsu M, 2007, CELL, V131, P1149, DOI 10.1016/j.cell.2007.10.035
   Kuusisto E, 2002, NEUROPATH APPL NEURO, V28, P228, DOI 10.1046/j.1365-2990.2002.00394.x
   Lanneau D, 2010, THESCIENTIFICWORLDJO, V10, P1543, DOI 10.1100/tsw.2010.152
   Larsen KB, 2010, AUTOPHAGY, V6, P784, DOI 10.4161/auto.6.6.12510
   Lasmezas CI, 1997, SCIENCE, V275, P402, DOI 10.1126/science.275.5298.402
   Lee JH, 2010, CELL, V141, P1146, DOI 10.1016/j.cell.2010.05.008
   Ma JY, 2002, SCIENCE, V298, P1781, DOI 10.1126/science.1073725
   Martinez-Vicente M, 2010, NAT NEUROSCI, V13, P567, DOI 10.1038/nn.2528
   Marzo L, 2013, J CELL SCI, V126, P1345, DOI 10.1242/jcs.114801
   Moriya K, 2012, PLOS ONE, V7, DOI 10.1371/journal.pone.0037892
   Moscat J, 2009, CELL, V137, P1001, DOI 10.1016/j.cell.2009.05.023
   Pankiv S, 2007, J BIOL CHEM, V282, P24131, DOI 10.1074/jbc.M702824200
   Peethumnongsin E, 2010, J NEUROSCI, V30, P13409, DOI 10.1523/JNEUROSCI.1964-10.2010
   Pfeifer A, 2006, J CLIN INVEST, V116, P3204, DOI 10.1172/JCI29236
   Pickford F, 2008, J CLIN INVEST, V118, P2190, DOI 10.1172/JCI33585
   Platt FM, 2012, J CELL BIOL, V199, P723, DOI 10.1083/jcb.201208152
   Ravikumar B, 2004, NAT GENET, V36, P585, DOI 10.1038/ng1362
   Rubinsztein DC, 2006, NATURE, V443, P780, DOI 10.1038/nature05291
   Sandberg MK, 2011, NATURE, V470, P540, DOI 10.1038/nature09768
   Schaeffer V, 2012, BRAIN, V135, P2169, DOI 10.1093/brain/aws143
   Shi Q, 2013, MED MICROBIOL IMMUN, V202, P215, DOI 10.1007/s00430-012-0284-8
   Shibata M, 2006, J BIOL CHEM, V281, P14474, DOI 10.1074/jbc.M600364200
   Sikorska B, 2004, INT J BIOCHEM CELL B, V36, P2563, DOI 10.1016/j.biocel.2004.04.014
   Stumptner C, 2007, HEPATOLOGY, V46, P851, DOI 10.1002/hep.21744
   Wang F, 2010, SCIENCE, V327, P1132, DOI 10.1126/science.1183748
   Wang SB, 2012, PLOS ONE, V7, DOI 10.1371/journal.pone.0038221
   Webb JL, 2004, INT J BIOCHEM CELL B, V36, P2541, DOI 10.1016/j.biocel.2004.02.003
   Wisniewski T, 2007, FEBS J, V274, P3784, DOI 10.1111/j.1742-4658.2007.05919.x
   Xie WL, 2013, INT J MOL MED, V31, P81, DOI 10.3892/ijmm.2012.1194
   Xu Y, 2012, AUTOPHAGY, V8, P1604, DOI 10.4161/auto.21482
   Zatloukal K, 2002, AM J PATHOL, V160, P255, DOI 10.1016/S0002-9440(10)64369-6
   Zhang J, 2012, VIROL J, V9, DOI 10.1186/1743-422X-9-303
   Zhao Y, 2010, NAT CELL BIOL, V12, P665, DOI 10.1038/ncb2069
   Zou X, 2012, J NUTR BIOCHEM, V23, P994, DOI 10.1016/j.jnutbio.2011.05.006
   Zuber C, 2008, J GEN VIROL, V89, P2055, DOI 10.1099/vir.0.83670-0
NR 43
TC 20
Z9 24
U1 0
U2 17
PU SPRINGER
PI NEW YORK
PA ONE NEW YORK PLAZA, SUITE 4600, NEW YORK, NY, UNITED STATES
SN 0300-8584
EI 1432-1831
J9 MED MICROBIOL IMMUN
JI Med. Microbiol. Immunol.
PD APR
PY 2014
VL 203
IS 2
BP 73
EP 84
DI 10.1007/s00430-013-0316-z
PG 12
WC Immunology; Microbiology
WE Science Citation Index Expanded (SCI-EXPANDED)
SC Immunology; Microbiology
GA AE2LN
UT WOS:000333804600001
PM 24240628
DA 2023-07-06
ER

PT J
AU Wang, B
   Qian, JY
   Tang, TT
   Lin, LL
   Yu, N
   Guo, HL
   Ni, WJ
   Lv, LL
   Wen, Y
   Li, ZL
   Wu, M
   Cao, JY
   Liu, BC
AF Wang, Bin
   Qian, Jing-Yi
   Tang, Tao-Tao
   Lin, Li-Lu
   Yu, Nan
   Guo, Hong-Lei
   Ni, Wei-Jie
   Lv, Ling-Li
   Wen, Yi
   Li, Zuo-Lin
   Wu, Min
   Cao, Jing-Yuan
   Liu, Bi-Cheng
TI VDR/Atg3 Axis Regulates Slit Diaphragm to Tight Junction Transition via
   p62-Mediated Autophagy Pathway in Diabetic Nephropathy
SO DIABETES
LA English
DT Article
ID VITAMIN-D-RECEPTOR; GLOMERULAR CAPILLARY WALL; PODOCYTE INJURY; KIDNEY;
   PROTEINURIA; DISEASE; ALBUMINURIA; CLAUDIN-1; CONTAIN
AB Foot process effacement is an important feature of early diabetic nephropathy (DN), which is closely related to the development of albuminuria. Under certain nephrotic conditions, the integrity and function of the glomerular slit diaphragm (SD) structure were impaired and replaced by the tight junction (TJ) structure, resulting in so-called SD-TJ transition, which could partially explain the effacement of foot processes at the molecular level. However, the mechanism underlying the SD-TJ transition has not been described in DN. Here, we demonstrated that impaired autophagic flux blocked p62-mediated degradation of ZO-1 (TJ protein) and promoted podocytes injury via activation of caspase3 and caspase8. Interestingly, the expression of VDR in podocytes was decreased under diabetes conditions, which impaired autophagic flux through downregulating Atg3. Of note, we also found that VDR abundance was negatively associated with impaired autophagic flux and SD-TJ transition in the glomeruli from human renal biopsy samples with DN. Furthermore, VDR activation improved autophagic flux and attenuated SD-TJ transition in the glomeruli of diabetic animal models. In conclusion, our data provided the novel insight that VDR/Atg3 axis deficiency resulted in SD-TJ transition and foot processes effacement via blocking the p62-mediated autophagy pathway in DN.
C1 [Wang, Bin; Qian, Jing-Yi; Tang, Tao-Tao; Ni, Wei-Jie; Lv, Ling-Li; Wen, Yi; Li, Zuo-Lin; Wu, Min; Cao, Jing-Yuan; Liu, Bi-Cheng] Southeast Univ, Zhong Da Hosp, Inst Nephrol, Sch Med, Nanjing, Peoples R China.
   [Lin, Li-Lu; Yu, Nan] Fudan Univ, Peoples Hosp Shanghai 5, Div Nephrol, Shanghai, Peoples R China.
   [Guo, Hong-Lei] Nanjing Med Univ, Dept Nephrol, Affiliated Hosp 1, Nanjing, Peoples R China.
C3 Southeast University - China; Fudan University; Nanjing Medical
   University
RP Liu, BC (通讯作者)，Southeast Univ, Zhong Da Hosp, Inst Nephrol, Sch Med, Nanjing, Peoples R China.
EM liubc64@163.com
FU National Natural Science Foundation of China [81720108007, 8203000544,
   81670696, 81700618, 82070735]; Natural Science Foundation of Jiangsu
   Province [BK20181487]; National Key Research Programme of Ministry of
   Science and Technology [2018YFC130046, 2018YFC1314000]
FX This work was supported by grants from the National Natural Science
   Foundation of China (81720108007, 8203000544, 81670696) to B.-C.L. and
   B.W. (81700618, 82070735) and the Natural Science Foundation of Jiangsu
   Province (BK20181487) to B.W. This research was supported by additional
   grants from the National Key Research Programme of Ministry of Science
   and Technology (2018YFC130046, 2018YFC1314000) to B.-C.L.
CR Agrawal S, 2021, NAT REV NEPHROL, V17, P185, DOI 10.1038/s41581-020-00339-6
   Alicic RZ, 2017, CLIN J AM SOC NEPHRO, V12, P2032, DOI 10.2215/CJN.11491116
   Carrasco-Rando M, 2019, J CELL BIOL, V218, P2294, DOI 10.1083/jcb.201810171
   Cybulsky AV, 2017, NAT REV NEPHROL, V13, P681, DOI 10.1038/nrneph.2017.129
   Eid S, 2016, ANTIOXID REDOX SIGN, V25, P703, DOI 10.1089/ars.2015.6562
   FARQUHAR MG, 1961, J EXP MED, V114, P699, DOI 10.1084/jem.114.5.699
   Frudd K, 2018, NAT COMMUN, V9, DOI 10.1038/s41467-017-02352-z
   Fukasawa H, 2009, J AM SOC NEPHROL, V20, P1491, DOI 10.1681/ASN.2008101117
   Gong YF, 2017, J AM SOC NEPHROL, V28, P106, DOI 10.1681/ASN.2015121324
   Guo J, 2017, CELL PHYSIOL BIOCHEM, V43, P39, DOI 10.1159/000480315
   Hasegawa K, 2013, NAT MED, V19, P1496, DOI 10.1038/nm.3363
   Inagi R, 2014, NAT REV NEPHROL, V10, P369, DOI 10.1038/nrneph.2014.67
   Jin ZY, 2009, CELL, V137, P721, DOI 10.1016/j.cell.2009.03.015
   Kaushal GP, 2016, KIDNEY INT, V89, P779, DOI 10.1016/j.kint.2015.11.021
   Kliosnky D, 2016, AUTOPHAGY, V12, P443, DOI 10.1080/15548627.2016.1147886
   Kume S, 2015, DIABETES METAB J, V39, P451, DOI 10.4093/dmj.2015.39.6.451
   KURIHARA H, 1992, AM J PATHOL, V141, P805
   Lee DBN, 2006, AM J PHYSIOL-RENAL, V290, pF20, DOI 10.1152/ajprenal.00052.2005
   Li Y, 2021, DIABETES, V70, P562, DOI 10.2337/db20-0660
   Liu M, 2017, NAT COMMUN, V8, DOI 10.1038/s41467-017-00498-4
   Liu T, 2016, CELL REP, V16, P1988, DOI 10.1016/j.celrep.2016.07.019
   Mathieson PW, 2012, NAT REV NEPHROL, V8, P52, DOI 10.1038/nrneph.2011.171
   Nighot PK, 2015, J BIOL CHEM, V290, P7234, DOI 10.1074/jbc.M114.597492
   Perico L, 2016, NAT REV NEPHROL, V12, P692, DOI 10.1038/nrneph.2016.127
   Putaala H, 2001, HUM MOL GENET, V10, P1, DOI 10.1093/hmg/10.1.1
   Reiser J, 2000, J AM SOC NEPHROL, V11, P1, DOI 10.1681/ASN.V1111
   Roselli S, 2004, MOL CELL BIOL, V24, P550, DOI 10.1128/MCB.24.2.550-560.2004
   Ruiz-Ortega M, 2020, NAT REV NEPHROL, V16, P269, DOI 10.1038/s41581-019-0248-y
   Song PP, 2016, PROTEIN CELL, V7, P114, DOI 10.1007/s13238-015-0230-9
   Tagawa A, 2016, DIABETES, V65, P755, DOI 10.2337/db15-0473
   Tang CY, 2020, NAT REV NEPHROL, V16, P489, DOI 10.1038/s41581-020-0309-2
   Tang TT, 2020, SCI ADV, V6, DOI 10.1126/sciadv.aaz0748
   Tavera-Mendoza LE, 2017, P NATL ACAD SCI USA, V114, pE2186, DOI 10.1073/pnas.1615015114
   Trohatou O, 2017, J CELL MOL MED, V21, P2599, DOI 10.1111/jcmm.13180
   Wang S, 2021, ANTIOXID REDOX SIGN, V34, P171, DOI 10.1089/ars.2020.8038
   Wang YL, 2012, J AM SOC NEPHROL, V23, P1977, DOI 10.1681/ASN.2012040383
   Wolf G, 2005, DIABETES, V54, P1626, DOI 10.2337/diabetes.54.6.1626
   Yang DY, 2018, CELL MOL LIFE SCI, V75, P669, DOI 10.1007/s00018-017-2639-1
   Yi B, 2016, J CLIN ENDOCR METAB, V101, P4395, DOI 10.1210/jc.2016-1516
   Zhang Z, 2008, KIDNEY INT, V73, P163, DOI 10.1038/sj.ki.5002572
   Zheng L, 2018, J DIABETES RES, V2018, DOI 10.1155/2018/3984797
NR 41
TC 7
Z9 7
U1 4
U2 24
PU AMER DIABETES ASSOC
PI ALEXANDRIA
PA 1701 N BEAUREGARD ST, ALEXANDRIA, VA 22311-1717 USA
SN 0012-1797
EI 1939-327X
J9 DIABETES
JI Diabetes
PD NOV
PY 2021
VL 70
IS 11
BP 2639
EP 2651
DI 10.2337/db21-0205
PG 13
WC Endocrinology & Metabolism
WE Science Citation Index Expanded (SCI-EXPANDED)
SC Endocrinology & Metabolism
GA YP5DA
UT WOS:000748641800017
PM 34376476
OA Bronze, Green Submitted
DA 2023-07-06
ER

PT J
AU Choi, JY
   Won, NH
   Park, JD
   Jang, S
   Eom, CY
   Choi, Y
   Park, YI
   Dong, MS
AF Choi, Ji-Yoon
   Won, Nam-Hee
   Park, Jung-Duck
   Jang, Sinae
   Eom, Chi-Yong
   Choi, Yongseok
   Park, Young In
   Dong, Mi-Sook
TI From the Cover: Ethylmercury-Induced Oxidative and Endoplasmic Reticulum
   Stress-Mediated Autophagic Cell Death: Involvement of
   Autophagosome-Lysosome Fusion Arrest
SO TOXICOLOGICAL SCIENCES
LA English
DT Article
DE ethylmercury; ER stress; mitochondrial dysfunction; autophagy; blocking
   autophagic flux
ID ER STRESS; MERCURY; APOPTOSIS; KIDNEY; THIMEROSAL; TOXICITY; INDUCTION;
   EXPOSURE; NECROSIS; SAFETY
AB Ethylmercury (EtHg) is derived from the degradation of thimerosal, the most widely used organomercury compound. In this study, EtHg-induced toxicity and autophagy in the mouse kidney was observed and then the mechanism of toxicity was explored in vitro in HK-2 cells. Low doses of EtHg induced autophagy without causing any histopathological changes in mouse kidneys. However, mice treated with high doses of EtHg exhibited severe focal tubular cell necrosis of the proximal tubules with autophagy. EtHg dose-dependently increased the production of reactive oxygen species, reduced the mitochondrial membrane potential, activated the unfolded protein response, and increased cytosolic Ca2+ levels in HK-2 cells. Cell death induced by EtHg exposure was caused by autophagy and necrosis. N-acetyl cysteine and 4-phenylbutyric acid attenuated EtHg-induced stress and ameliorated the autophagic response in HK-2 cells. Furthermore, EtHg blocked autophagosome fusion with lysosomes, which was demonstrated via treatment with wortmannin and chloroquine. Low doses of EtHg and rapamycin, which resulted in minimal cytotoxicity, increased the levels of the autophagic SNARE complex STX17 (syntaxin 17)-VAMP8-SNAP29 without altering mRNA levels, but high dose of EtHg was cytotoxic. Inhibition of autophagic flux by chloroquin increased autophagosome formation and necrotic cell death in HK-2 cells. Collectively, our results show that EtHg induces autophagy via oxidative and ER stress and blockade of autophagic flux. Autophagy might play a dual role in EtHg-induced renal toxicity, being both protective following treatment with low doses of EtHg and detrimental following treatment with high doses.
C1 [Choi, Ji-Yoon; Choi, Yongseok; Dong, Mi-Sook] Korea Univ, Sch Life Sci & Biotechnol, Seoul, South Korea.
   [Won, Nam-Hee] Korea Univ, Coll Med, Seoul, South Korea.
   [Park, Jung-Duck] Chung Ang Univ, Coll Med, Seoul, South Korea.
   [Jang, Sinae; Eom, Chi-Yong] Korea Basic Sci Inst, Seoul Ctr, Seoul, South Korea.
   [Park, Young In] Korea Univ, Coll Pharm, Sejong, South Korea.
C3 Korea University; Korea University; Korea University Medicine (KU
   Medicine); Chung Ang University; Chung Ang University Hospital; Korea
   Basic Science Institute (KBSI); Korea University
RP Dong, MS (通讯作者)，Korea Univ, Sch Life Sci & Biotechnol, Seoul, South Korea.; Park, YI (通讯作者)，Korea Univ, Coll Pharm, Sejong, South Korea.
EM yipark@korea.ac.kr; msdong@korea.ac.kr
RI CHOI, YONGSEOK/HTQ-1556-2023; Choi, Yongseok/F-8375-2012
OI Choi, Yongseok/0000-0002-3622-3439
FU Ministry of Food and Drug Safety, a Korean Healthcare Technology R&D
   Project - Ministry for Health, Welfare & Family Affairs, Republic of
   Korea [10182KFDA992-1101, A100096]; Korea University
FX This research was supported by a grant from the Ministry of Food and
   Drug Safety (10182KFDA992-1101), a Korean Healthcare Technology R&D
   Project grant funded by the Ministry for Health, Welfare & Family
   Affairs (A100096), Republic of Korea, and by a grant from Korea
   University.
CR Amaya C, 2015, FEBS LETT, V589, P3343, DOI 10.1016/j.febslet.2015.09.021
   Bjorkoy G, 2005, J CELL BIOL, V171, P603, DOI 10.1083/jcb.200507002
   BOHETS HH, 1995, KIDNEY INT, V47, P395, DOI 10.1038/ki.1995.52
   Bolt AM, 2010, TOXICOL LETT, V199, P153, DOI 10.1016/j.toxlet.2010.08.017
   Brockman JD, 2011, BIOL TRACE ELEM RES, V144, P812, DOI 10.1007/s12011-011-9019-8
   Carocci A, 2014, REV ENVIRON CONTAM T, V229, P1, DOI 10.1007/978-3-319-03777-6_1
   Chang SH, 2013, J TOXICOL SCI, V38, P823
   Chargui A, 2011, TOXICOL SCI, V121, P31, DOI 10.1093/toxsci/kfr031
   Chatterjee S, 2014, CHEM RES TOXICOL, V27, P1887, DOI 10.1021/tx500264s
   Chatterjee S, 2014, TOXICOL IND HEALTH, V30, P611, DOI 10.1177/0748233712462442
   Clarkson TW, 2006, CRIT REV TOXICOL, V36, P609, DOI 10.1080/10408440600845619
   Clements CJ, 2004, VACCINE, V22, P1854, DOI 10.1016/j.vaccine.2003.11.017
   Decuypere JP, 2015, AM J KIDNEY DIS, V66, P699, DOI 10.1053/j.ajkd.2015.05.021
   Dorea JG, 2013, J APPL TOXICOL, V33, P700, DOI 10.1002/jat.2855
   FDA CDER, 2005, GUID IND EST MAX SAF, P27
   Geier DA, 2007, J TOXICOL ENV HEAL B, V10, P575, DOI 10.1080/10937400701389875
   Grotto D, 2010, SCI TOTAL ENVIRON, V408, P806, DOI 10.1016/j.scitotenv.2009.10.053
   Itakura E, 2012, CELL, V151, P1256, DOI 10.1016/j.cell.2012.11.001
   Jiang M, 2012, KIDNEY INT, V82, P1271, DOI 10.1038/ki.2012.261
   Jung CH, 2010, FEBS LETT, V584, P1287, DOI 10.1016/j.febslet.2010.01.017
   Kanzawa T, 2003, CANCER RES, V63, P2103
   Kawakami T, 2009, NEPHROL DIAL TRANSPL, V24, P2665, DOI 10.1093/ndt/gfp215
   Kirkin V, 2009, MOL CELL, V34, P259, DOI 10.1016/j.molcel.2009.04.026
   Kitamura M, 2010, BIOMETALS, V23, P941, DOI 10.1007/s10534-010-9296-2
   Klionsky DJ, 2012, AUTOPHAGY, V8, P445, DOI 10.4161/auto.19496
   Kroemer G, 2008, NAT REV MOL CELL BIO, V9, P1004, DOI 10.1038/nrm2529
   Kuma A, 2004, NATURE, V432, P1032, DOI 10.1038/nature03029
   Liang C, 2010, CELL DEATH DIFFER, V17, P1807, DOI 10.1038/cdd.2010.115
   Liu R, 2015, AUTOPHAGY, V11, P847, DOI 10.1080/15548627.2015.1037549
   Lohren H, 2015, J TRACE ELEM MED BIO, V32, P200, DOI 10.1016/j.jtemb.2015.06.008
   Lu TH, 2010, TOXICOL LETT, V194, P70, DOI 10.1016/j.toxlet.2010.02.003
   Lu TH, 2011, TOXICOL LETT, V201, P15, DOI 10.1016/j.toxlet.2010.11.019
   Marino G, 2014, NAT REV MOL CELL BIO, V15, P81, DOI 10.1038/nrm3735
   Moreau K, 2013, TRENDS BIOCHEM SCI, V38, P57, DOI 10.1016/j.tibs.2012.11.004
   Scorrano L, 2003, SCIENCE, V300, P135, DOI 10.1126/science.1081208
   Sumathi T, 2012, CELL MOL NEUROBIOL, V32, P979, DOI 10.1007/s10571-012-9813-7
   Tabas I, 2011, NAT CELL BIOL, V13, P184, DOI 10.1038/ncb0311-184
   Tchounwou Paul B, 2012, Exp Suppl, V101, P133, DOI 10.1007/978-3-7643-8340-4_6
   Tinkov AA, 2015, BIOMETALS, V28, P231, DOI 10.1007/s10534-015-9823-2
   Ullman E, 2008, CELL DEATH DIFFER, V15, P422, DOI 10.1038/sj.cdd.4402234
   Vanden Berghe T, 2014, NAT REV MOL CELL BIO, V15, P134, DOI 10.1038/nrm3737
   Vergilio CS, 2015, TOXICOL IN VITRO, V29, P63, DOI 10.1016/j.tiv.2014.09.006
   Wu J, 2006, CELL DEATH DIFFER, V13, P374, DOI 10.1038/sj.cdd.4401840
   Zaitsu M, 2007, MOL IMMUNOL, V44, P1977, DOI 10.1016/j.molimm.2006.09.030
   Zalups RK, 2000, PHARMACOL REV, V52, P113
   Zhang HN, 2014, GRAEF ARCH CLIN EXP, V252, P275, DOI 10.1007/s00417-013-2542-x
   Zhang ZY, 2016, NEUROCHEM RES, V41, P409, DOI 10.1007/s11064-016-1844-x
   Zhen YL, 2015, AUTOPHAGY, V11, P1608, DOI 10.1080/15548627.2015.1072669
   Zheng QY, 2013, CELL SIGNAL, V25, P206, DOI 10.1016/j.cellsig.2012.09.012
NR 49
TC 15
Z9 16
U1 2
U2 11
PU OXFORD UNIV PRESS
PI OXFORD
PA GREAT CLARENDON ST, OXFORD OX2 6DP, ENGLAND
SN 1096-6080
EI 1096-0929
J9 TOXICOL SCI
JI Toxicol. Sci.
PD NOV
PY 2016
VL 154
IS 1
BP 27
EP 42
DI 10.1093/toxsci/kfw155
PG 16
WC Toxicology
WE Science Citation Index Expanded (SCI-EXPANDED)
SC Toxicology
GA ED6CA
UT WOS:000388940900005
PM 27511942
OA Bronze
DA 2023-07-06
ER

PT J
AU Rai, S
   Arasteh, M
   Jefferson, M
   Pearson, T
   Wang, YX
   Zhang, WJ
   Bicsak, B
   Divekar, D
   Powell, PP
   Naumann, R
   Beraza, N
   Carding, SR
   Florey, O
   Mayer, U
   Wileman, T
AF Rai, Shashank
   Arasteh, Maryam
   Jefferson, Matthew
   Pearson, Timothy
   Wang, Yingxue
   Zhang, Weijiao
   Bicsak, Bertalan
   Divekar, Devina
   Powell, Penny P.
   Naumann, Ronald
   Beraza, Naiara
   Carding, Simon R.
   Florey, Oliver
   Mayer, Ulrike
   Wileman, Thomas
TI The ATG5-binding and coiled coil domains of ATG16L1 maintain autophagy
   and tissue homeostasis in mice independently of the WD domain required
   for LC3-associated phagocytosis
SO AUTOPHAGY
LA English
DT Article
DE brain; LC3-associated phagocytosis; sequestosome 1; p62 inclusions;
   tissue homeostasis; WD domain; WIPI2
ID TARGETS; MOUSE; CONJUGATION; ACTIVATION; MEMBRANE; PATHWAY; PROTEIN;
   SYSTEM; LINKS; ATG5
AB Macroautophagy/autophagy delivers damaged proteins and organelles to lysosomes for degradation, and plays important roles in maintaining tissue homeostasis by reducing tissue damage. The translocation of LC3 to the limiting membrane of the phagophore, the precursor to the autophagosome, during autophagy provides a binding site for autophagy cargoes, and facilitates fusion with lysosomes. An autophagy-related pathway called LC3-associated phagocytosis (LAP) targets LC3 to phagosome and endosome membranes during uptake of bacterial and fungal pathogens, and targets LC3 to swollen endosomes containing particulate material or apoptotic cells. We have investigated the roles played by autophagy and LAP in vivo by exploiting the observation that the WD domain of ATG16L1 is required for LAP, but not autophagy. Mice lacking the linker and WD domains, activate autophagy, but are deficient in LAP. The LAP(-/-) mice survive postnatal starvation, grow at the same rate as littermate controls, and are fertile. The liver, kidney, brain and muscle of these mice maintain levels of autophagy cargoes such as LC3 and SQSTM1/p62 similar to littermate controls, and prevent accumulation of SQSTM1 inclusions and tissue damage associated with loss of autophagy. The results suggest that autophagy maintains tissue homeostasis in mice independently of LC3-associated phagocytosis. Further deletion of glutamate E230 in the coiled-coil domain required for WIPI2 binding produced mice with defective autophagy that survived neonatal starvation. Analysis of brain lysates suggested that interactions between WIPI2 and ATG16L1 were less critical for autophagy in the brain, which may allow a low level of autophagy to overcome neonatal lethality.
C1 [Rai, Shashank; Arasteh, Maryam; Jefferson, Matthew; Pearson, Timothy; Wang, Yingxue; Zhang, Weijiao; Bicsak, Bertalan; Divekar, Devina; Powell, Penny P.; Wileman, Thomas] Univ East Anglia, Norwich Med Sch, Norwich, Norfolk, England.
   [Naumann, Ronald] Max Planck Inst Mol Cell Biol & Genet, Dresden, Germany.
   [Beraza, Naiara; Carding, Simon R.; Wileman, Thomas] Quadram Inst Biosci, Norwich, Norfolk, England.
   [Florey, Oliver] Babraham Inst, Signalling Programme, Cambridge, England.
   [Mayer, Ulrike] Univ East Anglia, Sch Biol Sci, Norwich, Norfolk, England.
C3 University of East Anglia; Max Planck Society; UK Research & Innovation
   (UKRI); Biotechnology and Biological Sciences Research Council (BBSRC);
   Quadram Institute; UK Research & Innovation (UKRI); Biotechnology and
   Biological Sciences Research Council (BBSRC); Babraham Institute;
   University of East Anglia
RP Wileman, T (通讯作者)，Univ East Anglia, Norwich Med Sch, Norwich, Norfolk, England.; Mayer, U (通讯作者)，Univ East Anglia, Sch Biol Sci, Norwich, Norfolk, England.
EM u.mayer@uea.ac.uk; t.wileman@uea.ac.uk
OI Beraza, Naiara/0000-0003-0718-0940; Carding, Simon/0000-0002-2383-9701;
   wileman, thomas/0000-0002-9033-2580; Mayer, Ulrike/0000-0003-2328-0052;
   Florey, Oliver/0000-0002-1075-7424; Pearson, Tim/0000-0002-3653-4421
FU Biotechnology and Biological Sciences Research Council [BB/J004529/1];
   BBSRC [BBS/E/F/000PR10355, BBS/E/F/00044509, BB/R019258/1,
   BBS/E/F/000PR10353, BBS/E/B/000C0434] Funding Source: UKRI
FX This work was supported by the Biotechnology and Biological Sciences
   Research Council [(BB/J004529/1].
CR Bajagic M, 2017, PROTEIN SCI, V26, P1828, DOI 10.1002/pro.3222
   Boada-Romero E, 2013, EMBO J, V32, P566, DOI 10.1038/emboj.2013.8
   Chen X, 2014, J BIOL CHEM, V289, P11162, DOI 10.1074/jbc.M113.531855
   Conrad M, 2003, BIOTECHNIQUES, V34, P1136, DOI 10.2144/03346bm03
   Dooley HC, 2014, MOL CELL, V55, P238, DOI 10.1016/j.molcel.2014.05.021
   Fletcher K, 2018, EMBO J, V37, DOI 10.15252/embj.201797840
   Florey O, 2015, AUTOPHAGY, V11, P88, DOI 10.4161/15548627.2014.984277
   Florey O, 2011, NAT CELL BIOL, V13, P1335, DOI 10.1038/ncb2363
   Fujita N, 2008, MOL BIOL CELL, V19, P2092, DOI 10.1091/mbc.E07-12-1257
   Fujita N, 2009, J BIOL CHEM, V284, P32602, DOI 10.1074/jbc.M109.037671
   Heckmann BL, 2017, J MOL BIOL, V429, P3561, DOI 10.1016/j.jmb.2017.08.012
   Hu J, 2016, CELL DEATH DIS, V7, DOI 10.1038/cddis.2016.230
   Huang J, 2009, P NATL ACAD SCI USA, V106, P6226, DOI 10.1073/pnas.0811045106
   Jacquin E, 2017, AUTOPHAGY, V13, P854, DOI 10.1080/15548627.2017.1287653
   Kimura T, 2015, J CELL BIOL, V210, P973, DOI 10.1083/jcb.201503023
   Komatsu M, 2005, J CELL BIOL, V169, P425, DOI 10.1083/jcb.200412022
   Komatsu M, 2006, NATURE, V441, P880, DOI 10.1038/nature04723
   Kranz A, 2010, GENESIS, V48, P512, DOI 10.1002/dvg.20641
   Kuma A, 2004, NATURE, V432, P1032, DOI 10.1038/nature03029
   Lamprinaki D, 2017, FRONT IMMUNOL, V8, DOI 10.3389/fimmu.2017.01397
   Malhotra R, 2015, AUTOPHAGY, V11, P145, DOI 10.1080/15548627.2014.998917
   Martinez J, 2016, NATURE, V533, P115, DOI 10.1038/nature17950
   Martinez J, 2015, NAT CELL BIOL, V17, P893, DOI 10.1038/ncb3192
   Masiero E, 2009, CELL METAB, V10, P507, DOI 10.1016/j.cmet.2009.10.008
   Mayer U, 1997, NAT GENET, V17, P318, DOI 10.1038/ng1197-318
   Mizushima N, 2003, J CELL SCI, V116, P1679, DOI 10.1242/jcs.00381
   Mizushima N, 2011, CELL, V147, P728, DOI 10.1016/j.cell.2011.10.026
   Mizushima N, 2010, NAT CELL BIOL, V12, P823, DOI 10.1038/ncb0910-823
   NAGY A, 1993, P NATL ACAD SCI USA, V90, P8424, DOI 10.1073/pnas.90.18.8424
   Roberts R, 2013, AUTOPHAGY, V9, P667, DOI 10.4161/auto.23877
   Saitoh T, 2008, NATURE, V456, P264, DOI 10.1038/nature07383
   Sanjuan MA, 2007, NATURE, V450, P1253, DOI 10.1038/nature06421
   Sou Y, 2008, MOL BIOL CELL, V19, P4762, DOI 10.1091/mbc.E08-03-0309
   Suzuki K, 2001, EMBO J, V20, P5971, DOI 10.1093/emboj/20.21.5971
   Travassos LH, 2010, NAT IMMUNOL, V11, P55, DOI 10.1038/ni.1823
   Yoshii SR, 2016, DEV CELL, V39, P116, DOI 10.1016/j.devcel.2016.09.001
NR 36
TC 61
Z9 64
U1 3
U2 23
PU TAYLOR & FRANCIS INC
PI PHILADELPHIA
PA 530 WALNUT STREET, STE 850, PHILADELPHIA, PA 19106 USA
SN 1554-8627
EI 1554-8635
J9 AUTOPHAGY
JI Autophagy
PD APR 3
PY 2019
VL 15
IS 4
BP 599
EP 612
DI 10.1080/15548627.2018.1534507
PG 14
WC Cell Biology
WE Science Citation Index Expanded (SCI-EXPANDED)
SC Cell Biology
GA HQ6JY
UT WOS:000462521900004
PM 30403914
OA Green Published, Green Accepted, hybrid
DA 2023-07-06
ER

PT J
AU Song, XB
   Li, ZF
   Liu, F
   Wang, ZY
   Wang, L
AF Song, Xiangbin
   Li, Zifa
   Liu, Fei
   Wang, Zhenyong
   Wang, Lin
TI Restoration of autophagy by puerarin in lead-exposed primary rat
   proximal tubular cells via regulating AMPK-mTOR signaling
SO JOURNAL OF BIOCHEMICAL AND MOLECULAR TOXICOLOGY
LA English
DT Article
DE Puerarin; lead; autophagy; 5 ' AMP-activated protein kinase (AMPK);
   mammalian target of rapamycin (mTOR)
ID PHOSPHORYLATION; NEPHROTOXICITY; ACTIVATION; APOPTOSIS; KIDNEY; GROWTH
AB Previous study has demonstrated that puerarin (PU) exerts nephroprotective effect against Pb-induced cytotoxicity in primary rat proximal tubular (rPT) cells. Autophagy can protect cells from various cytotoxic stimuli, but its role in the process of PU against Pb-induced nephrotoxicity is still unknown. This study aims to investigate whether PU can alleviate Pb-induced renal damage by recovering autophagy. Data showed that Pb inhibited the autophagic flux, as evidenced by the accumulation of LC3-II and p62 as well as the confocal microscopy analysis of GFP-LC3 puncta and punctate spots of monodansylcadaverine staining, whereas coadministration of PU could restore Pb-induced autophagy inhibition. Moreover, PU dramatically enhanced the phosphorylation of 5'AMP-activated protein kinase (AMPK) and inhibited the phosphorylation of mammalian target of rapamycin (mTOR) and its target proteins p70S6 kinase (p70S6K) and 4E-binding protein 1 (4E-BP1) in Pb-exposed rPT cells. Collectively, these evidence suggested that PU restored the impaired autophagic flux in Pb-treated rPT cells partly by activating autophagy via AMPK/mTOR-mediated signaling pathway.
C1 [Song, Xiangbin; Liu, Fei; Wang, Zhenyong; Wang, Lin] Shandong Agr Univ, Coll Anim Sci & Vet Med, Tai An 271018, Shandong, Peoples R China.
   [Li, Zifa] Shandong Univ Tradit Chinese Med, Lab Anim Ctr, Jinan 250355, Peoples R China.
C3 Shandong Agricultural University; Shandong University of Traditional
   Chinese Medicine
RP Wang, L (通讯作者)，Shandong Agr Univ, Coll Anim Sci & Vet Med, Tai An 271018, Shandong, Peoples R China.
EM wanglin2013@sdau.edu.cn
FU National Nature Science Foundation of China [31472251]; National
   Excellent Doctoral Dissertation of People's Republic of China [201266];
   Fok Ying Tung Education Foundation [141022]
FX Contract Grant Sponsor: National Nature Science Foundation of China.
   Contract Grant Number: 31472251. Contract Grant Sponsor: National
   Excellent Doctoral Dissertation of People's Republic of China. Contract
   Grant Number: 201266. Contract Grant Sponsor: Fok Ying Tung Education
   Foundation. Contract Grant Number: 141022.
CR Alers S, 2012, MOL CELL BIOL, V32, P2, DOI 10.1128/MCB.06159-11
   Bjorkoy G, 2009, METHOD ENZYMOL, V452, P181, DOI 10.1016/S0076-6879(08)03612-4
   Boya P, 2005, MOL CELL BIOL, V25, P1025, DOI 10.1128/MCB.25.3.1025-1040.2005
   Chargui A, 2011, TOXICOL SCI, V121, P31, DOI 10.1093/toxsci/kfr031
   Ekong EB, 2006, KIDNEY INT, V70, P2074, DOI 10.1038/sj.ki.5001809
   Guerra MC, 2000, LIFE SCI, V67, P2997, DOI 10.1016/S0024-3205(00)00885-7
   Gwinn DM, 2008, MOL CELL, V30, P214, DOI 10.1016/j.molcel.2008.03.003
   Hsieh MJ, 2013, ARCH TOXICOL, V87, P1927, DOI 10.1007/s00204-013-1047-z
   Inoki K, 2003, CELL, V115, P577, DOI 10.1016/S0092-8674(03)00929-2
   Jiang PD, 2015, METHODS, V75, P13, DOI 10.1016/j.ymeth.2014.11.021
   Kaushal GP, 2016, KIDNEY INT, V89, P779, DOI 10.1016/j.kint.2015.11.021
   Kim J, 2011, NAT CELL BIOL, V13, P132, DOI 10.1038/ncb2152
   Kimura A, 2016, TOXICOLOGY, V339, P9, DOI 10.1016/j.tox.2015.11.005
   Laplante M, 2012, CELL, V149, P274, DOI 10.1016/j.cell.2012.03.017
   Liu B, 2015, BIOCHEM BIOPH RES CO, V464, P908, DOI 10.1016/j.bbrc.2015.07.065
   Liu G, 2016, ARCH TOXICOL, V90, P1193, DOI 10.1007/s00204-015-1547-0
   Liu G, 2014, HUM EXP TOXICOL, V33, P1071, DOI 10.1177/0960327114521048
   Lv XH, 2015, TOXICOL LETT, V239, P131, DOI 10.1016/j.toxlet.2015.09.014
   Mizushima N, 2007, GENE DEV, V21, P2861, DOI 10.1101/gad.1599207
   Noh BK, 2011, BIOCHEM BIOPH RES CO, V414, P361, DOI 10.1016/j.bbrc.2011.09.077
   Patrick L, 2006, ALTERN MED REV, V11, P2
   Sui L, 2015, BIOSCIENCE REP, V35, DOI 10.1042/BSR20140164
   Tchounwou P. B., 2012, EXP S, P133, DOI [10.1007/978-3-7643-8340-4_6, DOI 10.1007/978-3-7643-8340-4_6]
   Thevenod F, 2015, TOXICS, V3, P130, DOI 10.3390/toxics3020130
   Vazquez CL, 2009, METHOD ENZYMOL, V452, P85, DOI 10.1016/S0076-6879(08)03606-9
   Wang L, 2013, HUM EXP TOXICOL, V32, P172, DOI 10.1177/0960327112462729
   Wang Z. K., 2016, BIOL TRACE ELEM RES, DOI [10.1007/s12011-016-0701-8, DOI 10.1007/S12011-016-0701-8.]
NR 27
TC 25
Z9 25
U1 0
U2 13
PU WILEY
PI HOBOKEN
PA 111 RIVER ST, HOBOKEN 07030-5774, NJ USA
SN 1095-6670
EI 1099-0461
J9 J BIOCHEM MOL TOXIC
JI J. Biochem. Mol. Toxicol.
PD MAR
PY 2017
VL 31
IS 3
AR e21869
DI 10.1002/jbt.21869
PG 6
WC Biochemistry & Molecular Biology; Toxicology
WE Science Citation Index Expanded (SCI-EXPANDED)
SC Biochemistry & Molecular Biology; Toxicology
GA EP3SZ
UT WOS:000397303300005
PM 27762461
DA 2023-07-06
ER

PT J
AU Li, C
   Fu, XZ
   Lin, Q
   Liu, LH
   Liang, HR
   Huang, ZB
   Li, NQ
AF Li, Chen
   Fu, Xiaozhe
   Lin, Qiang
   Liu, Lihui
   Liang, Hongru
   Huang, Zhibin
   Li, Ningqiu
TI Autophagy promoted infectious kidney and spleen necrosis virus
   replication and decreased infectious virus yields in CPB cell line
SO FISH & SHELLFISH IMMUNOLOGY
LA English
DT Article
DE Siniperca chuatsi; ISKNV; Autophagy; LC3B; Antiviral response
ID CASPASE-MEDIATED CLEAVAGE; FISH; APOPTOSIS; MANIPULATION; BRAIN; PLAYS
AB Autophagy plays important functions in viral replication and pathogenesis. In this study, we investigated the role of autophagy in the replication of infectious kidney and spleen necrosis virus (ISKNV), an agent that has caused devastating losses in Chinese perch (Siniperca chuatsi) industry. We found that ISKNV infection triggered the complete autophagic process, as demonstrated by microtubule-associated protein 1 light chain 3B II (LO3B-II) conversion, an increased accumulation of punctate GFP-LC3-expressing cells, a higher number of autophagosome-double-membrane vesicles in the cytoplasm, and increased levels of autophagic flux in CPB cells. Then, we investigated the role of autophagy in the process of ISKNV replication. Results showed that inducing autophagy by rapamycin promoted ISKNV replication and proteins synthesis but decreased extracellular virus yields. While, blocking autophagosome-lysosome fusion by chloroquine (CQ) promoted infectious virus yields in culture supernatant. These results offer insight into the complex interactions between ISKNV and host cell, providing new insights into viral pathogenesis and antiviral treatment strategies. (C) 2016 Elsevier Ltd. All rights reserved.
C1 [Li, Chen; Fu, Xiaozhe; Lin, Qiang; Liu, Lihui; Liang, Hongru; Huang, Zhibin; Li, Ningqiu] Chinese Acad Fishery Sci, Pearl River Fisheries Res Inst, Key Lab Fishery Drug Dev, Key Lab Aquat Anim Immune Technol,Minist Agr, Guangzhou 510380, Guangdong, Peoples R China.
   [Li, Chen] Shanghai Ocean Univ, Coll Fisheries & Lift Sci, Shanghai 201306, Peoples R China.
   [Fu, Xiaozhe; Lin, Qiang; Liu, Lihui; Liang, Hongru; Li, Ningqiu] Freshwater Aquaculture Collaborat Innovat Ctr Hub, Wuhan 430070, Peoples R China.
C3 Chinese Academy of Fishery Sciences; Pearl River Fisheries Research
   Institute, CAFS; Ministry of Agriculture & Rural Affairs; Shanghai Ocean
   University
RP Li, NQ (通讯作者)，Chinese Acad Fishery Sci, Pearl River Fishery Res Inst, Guangzhou 510380, Guangdong, Peoples R China.
EM liningq@126.com
FU Chinese Academy of Fishery Sciences Fundamental Research Projects
   [2015B05XK03]; National Natural Science Foundation [31502201]; National
   Key Technology RD Program [2012BAD25B02]
FX This study was supported by Chinese Academy of Fishery Sciences
   Fundamental Research Projects (2015B05XK03), National Natural Science
   Foundation (31502201) and National Key Technology R&D Program
   (2012BAD25B02).
CR Chaumorcel M, 2012, J VIROL, V86, P2571, DOI 10.1128/JVI.05746-11
   Djavaheri-Mergny M, 2010, ONCOGENE, V29, P1717, DOI 10.1038/onc.2009.519
   Fader CM, 2009, CELL DEATH DIFFER, V16, P70, DOI 10.1038/cdd.2008.168
   Fu X, 2015, J FISH BIOL, V86, P32, DOI 10.1111/jfb.12540
   Fu XiaoZhe, 2014, Journal of Fisheries of China, V38, P1573
   Garcia-Valtanen P, 2014, AUTOPHAGY, V10, P1666, DOI 10.4161/auto.29557
   He JG, 2001, VIROLOGY, V291, P126, DOI 10.1006/viro.2001.1208
   He Jianguo, 1998, Acta Scientiarum Naturalium Universitatis Sunyatseni, V37, P74
   Hu XQ, 2015, FISH SHELLFISH IMMUN, V45, P619, DOI 10.1016/j.fsi.2015.05.007
   Jackson WT, 2015, VIROLOGY, V479, P450, DOI 10.1016/j.virol.2015.03.042
   Jordan TX, 2012, MICROBES INFECT, V14, P126, DOI 10.1016/j.micinf.2011.09.007
   Joubert PE, 2009, CELL HOST MICROBE, V6, P354, DOI 10.1016/j.chom.2009.09.006
   Klionsky DJ, 2007, NAT REV MOL CELL BIO, V8, P931, DOI 10.1038/nrm2245
   Kyei GB, 2009, J CELL BIOL, V186, P255, DOI 10.1083/jcb.200903070
   Liu LY, 2015, CELL MICROBIOL, V17, P595, DOI 10.1111/cmi.12387
   Liu QS, 2014, ONCOL LETT, V7, P1057, DOI 10.3892/ol.2014.1879
   Lv S, 2015, VIRUSES-BASEL, V7, P4657, DOI 10.3390/v7082838
   Moreau P, 2015, AUTOPHAGY, V11, P516, DOI 10.1080/15548627.2015.1017188
   Muenz C, 2009, ANNU REV IMMUNOL, V27, P423, DOI 10.1146/annurev.immunol.021908.132537
   Orvedahl A, 2007, CELL HOST MICROBE, V1, P23, DOI 10.1016/j.chom.2006.12.001
   Orvedahl A, 2010, CELL HOST MICROBE, V7, P115, DOI 10.1016/j.chom.2010.01.007
   Qi HM, 2016, FISH SHELLFISH IMMUN, V49, P407, DOI 10.1016/j.fsi.2015.12.041
   Rey-Jurado E, 2015, FEBS LETT, V589, P3461, DOI 10.1016/j.febslet.2015.07.047
   Richards AL, 2012, PLOS PATHOG, V8, DOI 10.1371/journal.ppat.1003046
   Schiotz BL, 2010, VIRUS RES, V151, P104, DOI 10.1016/j.virusres.2010.03.013
   Shelly S, 2009, IMMUNITY, V30, P588, DOI 10.1016/j.immuni.2009.02.009
   Siddiqui MA, 2015, INT J MOL SCI, V16, P17611, DOI 10.3390/ijms160817611
   Wang YQ, 2007, ARCH VIROL, V152, P763, DOI 10.1007/s00705-006-0870-4
   Wang Y, 2016, FISH SHELLFISH IMMUN, V55, P415, DOI 10.1016/j.fsi.2016.06.019
   Wu Shu-Qin, 1997, Journal of Fisheries of China, V21, P56
   Zang FR, 2016, IMMUNOLOGY, V148, P56, DOI 10.1111/imm.12587
   Zhao J, 2013, ACTA BIOCH BIOPH SIN, V45, P979, DOI 10.1093/abbs/gmt102
NR 32
TC 25
Z9 28
U1 2
U2 25
PU ACADEMIC PRESS LTD- ELSEVIER SCIENCE LTD
PI LONDON
PA 24-28 OVAL RD, LONDON NW1 7DX, ENGLAND
SN 1050-4648
EI 1095-9947
J9 FISH SHELLFISH IMMUN
JI Fish Shellfish Immunol.
PD JAN
PY 2017
VL 60
BP 25
EP 32
DI 10.1016/j.fsi.2016.11.037
PG 8
WC Fisheries; Immunology; Marine & Freshwater Biology; Veterinary Sciences
WE Science Citation Index Expanded (SCI-EXPANDED)
SC Fisheries; Immunology; Marine & Freshwater Biology; Veterinary Sciences
GA EI8PO
UT WOS:000392770000005
PM 27856327
DA 2023-07-06
ER

PT J
AU Yan, SY
   Liu, L
   Ren, FX
   Gao, Q
   Xu, SS
   Hou, BL
   Wang, YG
   Jiang, XJ
   Che, YS
AF Yan, Siyuan
   Liu, Ling
   Ren, Fengxia
   Gao, Quan
   Xu, Shanshan
   Hou, Bolin
   Wang, Yange
   Jiang, Xuejun
   Che, Yongsheng
TI Sunitinib induces genomic instability of renal carcinoma cells through
   affecting the interaction of LC3-II and PARP-1
SO CELL DEATH & DISEASE
LA English
DT Article
ID DNA-DAMAGE RESPONSE; MEDIATED CLEAVAGE; AUTOPHAGIC DEGRADATION; INDUCED
   CYTOTOXICITY; DEATH; INHIBITION; CHROMATIN; BIOLOGY; REPAIR; AMPK
AB Deficiency of autophagy has been linked to increase in nuclear instability, but the role of autophagy in regulating the formation and elimination of micronuclei, a diagnostic marker for genomic instability, is limited in mammalian cells. Utilizing immunostaining and subcellular fractionation, we found that either LC3-II or the phosphorylated Ulk1 localized in nuclei, and immunoprecipitation results showed that both LC3 and Unc-51-like kinase 1 (Ulk1) interacted with.-H2AX, a marker for the DNA double-strand breaks (DSB). Sunitinib, a multi-targeted receptor tyrosine kinase inhibitor, was found to enhance the autophagic flux concurring with increase in the frequency of micronuclei accrued upon inhibition of autophagy, and similar results were also obtained in the rasfonin-treated cells. Moreover, the punctate LC3 staining colocalized with micronuclei. Unexpectedly, deprivation of SQSTM1/p62 alone accumulated micronuclei, which was not further increased upon challenge with ST. Rad51 is a protein central to repairing DSB by homologous recombination and treatment with ST or rasfonin decreased its expression. In several cell lines, p62 appeared in the immunoprecipites of Rad51, whereas LC3, Ulk1 and p62 interacted with PARP-1, another protein involved in DNA repair and genomic stability. In addition, knockdown of either Rad51 or PARP-1 completely inhibited the ST-induced autophagic flux. Taken together, the data presented here demonstrated that both LC3-II and the phosphorylated Ulk1 localized in nuclei and interacted with the proteins essential for nuclear stability, thereby revealing a more intimate relationship between autophagy and genomic stability.
C1 [Yan, Siyuan; Liu, Ling; Gao, Quan; Xu, Shanshan; Hou, Bolin; Wang, Yange; Jiang, Xuejun] Chinese Acad Sci, Inst Microbiol, State Key Lab Mycol, Beijing, Peoples R China.
   [Yan, Siyuan; Gao, Quan; Xu, Shanshan; Hou, Bolin; Wang, Yange] Univ Chinese Acad Sci, Beijing, Peoples R China.
   [Ren, Fengxia; Che, Yongsheng] Beijing Inst Pharmacol & Toxicol, State Key Lab Toxicol & Med Countermeasures, 27 Taiping Rd, Beijing 100850, Peoples R China.
C3 Chinese Academy of Sciences; Institute of Microbiology, CAS; Chinese
   Academy of Sciences; University of Chinese Academy of Sciences, CAS;
   Academy of Military Medical Sciences - China
RP Jiang, XJ; Che, YS (通讯作者)，Beijing Inst Pharmacol & Toxicol, State Key Lab Toxicol & Med Countermeasures, 27 Taiping Rd, Beijing 100850, Peoples R China.
EM jiangxj@im.ac.cn; chey@im.ac.cn
RI Che, Yongsheng/D-9840-2017; Gao, Quan/HNS-3608-2023
OI Gao, Quan/0000-0001-5602-6726
FU National Natural Science Foundation of China [31371403, 81402832];
   Program of the Excellent Young Scientists of Chinese Academy of
   Sciences; Youth Innovation Promotion Association of Chinese Academy of
   Sciences [2011083]
FX This work was supported by grants from the National Natural Science
   Foundation of China (31371403 and 81402832) and the Program of the
   Excellent Young Scientists of Chinese Academy of Sciences, and the Youth
   Innovation Promotion Association of Chinese Academy of Sciences
   (2011083).
CR Aguilar-Quesada R, 2007, BMC MOL BIOL, V8, DOI 10.1186/1471-2199-8-29
   Andrabi SA, 2006, P NATL ACAD SCI USA, V103, P18308, DOI 10.1073/pnas.0606526103
   Bae SH, 2013, CELL METAB, V17, P73, DOI 10.1016/j.cmet.2012.12.002
   Bai P, 2015, MOL CELL, V58, P947, DOI 10.1016/j.molcel.2015.01.034
   Chaudhuri AR, 2016, NATURE, V535, P382, DOI 10.1038/nature18325
   Cho DH, 2009, CANCER LETT, V274, P95, DOI 10.1016/j.canlet.2008.09.004
   D'Amours D, 1999, BIOCHEM J, V342, P249, DOI 10.1042/0264-6021:3420249
   Dou ZX, 2015, NATURE, V527, P105, DOI 10.1038/nature15548
   Florey O, 2011, NAT CELL BIOL, V13, P1335, DOI 10.1038/ncb2363
   Giuliano S, 2015, AUTOPHAGY, V11, P1891, DOI 10.1080/15548627.2015.1085742
   Golding SE, 2009, CANCER BIOL THER, V8, P730, DOI 10.4161/cbt.8.8.7927
   He JX, 2015, NAT COMMUN, V6, DOI 10.1038/ncomms8620
   Hewitt G, 2016, AUTOPHAGY, V12, P1917, DOI 10.1080/15548627.2016.1210368
   Hoeijmakers JHJ, 2009, NEW ENGL J MED, V361, P1475, DOI 10.1056/NEJMra0804615
   Huang R, 2015, MOL CELL, V57, P456, DOI 10.1016/j.molcel.2014.12.013
   Ikeda T, 2013, J PHARMACOL SCI, V121, P67, DOI 10.1254/jphs.12158FP
   Ivanov A, 2013, J CELL BIOL, V202, P129, DOI 10.1083/jcb.201212110
   Jackson SP, 2009, NATURE, V461, P1071, DOI 10.1038/nature08467
   Joshi A, 2016, CELL DEATH DIFFER, V23, P216, DOI 10.1038/cdd.2015.88
   Karantza-Wadsworth V, 2007, GENE DEV, V21, P1621, DOI 10.1101/gad.1565707
   Kim J, 2011, NAT CELL BIOL, V13, P132, DOI 10.1038/ncb2152
   Kim KE, 2016, SCI REP-UK, V6, DOI 10.1038/srep30111
   KIREYEV II, 1988, TSITOLOGIYA+, V30, P926
   Kisurina-Evgenieva OP, 2016, BIOCHEMISTRY-MOSCOW+, V81, P453, DOI 10.1134/S0006297916050035
   Klionsky DJ, 2016, AUTOPHAGY, V12, P1, DOI 10.1080/15548627.2015.1100356
   Klionsky DJ, 2000, SCIENCE, V290, P1717, DOI 10.1126/science.290.5497.1717
   Ko JC, 2016, BIOCHEM PHARMACOL, V105, P91, DOI 10.1016/j.bcp.2016.02.016
   Koukourakis MI, 2015, PLOS ONE, V10, DOI 10.1371/journal.pone.0137675
   Li X, 2008, CELL RES, V18, P99, DOI 10.1038/cr.2008.1
   Lu Q, 2015, CELL DEATH DIS, V6, DOI 10.1038/cddis.2015.344
   Mo N, 2014, ONCOL REP, V32, P1905, DOI 10.3892/or.2014.3427
   O'Farrell AM, 2003, BLOOD, V101, P3597, DOI 10.1182/blood-2002-07-2307
   Park YE, 2009, AUTOPHAGY, V5, P795, DOI 10.4161/auto.8901
   Paull TT, 2000, CURR BIOL, V10, P886, DOI 10.1016/S0960-9822(00)00610-2
   Puissant A, 2010, CANCER RES, V70, P1042, DOI 10.1158/0008-5472.CAN-09-3537
   Rello-Varona S, 2012, CELL CYCLE, V11, P170, DOI 10.4161/cc.11.1.18564
   Rodriguez-Vargas JM, 2016, CELL DEATH DIFFER, V23, P2007, DOI 10.1038/cdd.2016.80
   Rogakou EP, 1999, J CELL BIOL, V146, P905, DOI 10.1083/jcb.146.5.905
   Sagona AP, 2014, BIOMED RES INT, V2014, DOI 10.1155/2014/974393
   Santoni M, 2013, BRIT J CANCER, V109, P1040, DOI 10.1038/bjc.2013.420
   Shvets E, 2008, J CELL SCI, V121, P2685, DOI 10.1242/jcs.026005
   Srivastava N, 2009, MUTAT RES-REV MUTAT, V681, P180, DOI 10.1016/j.mrrev.2008.08.003
   Stein MN, 2007, CLIN CANCER RES, V13, P3765, DOI 10.1158/1078-0432.CCR-06-2844
   Sugawara N, 2003, MOL CELL, V12, P209, DOI 10.1016/S1097-2765(03)00269-7
   Tomikawa T, 2000, J ANTIBIOT, V53, P848, DOI 10.7164/antibiotics.53.848
   Wang YN, 2016, MOL CELL, V63, P34, DOI 10.1016/j.molcel.2016.05.027
   Wirawan E, 2010, CELL DEATH DIS, V1, DOI 10.1038/cddis.2009.16
   Workman JL, 1998, ANNU REV BIOCHEM, V67, P545, DOI 10.1146/annurev.biochem.67.1.545
   Xia HG, 2010, AUTOPHAGY, V6, P61, DOI 10.4161/auto.6.1.10326
   Yousefi S, 2006, NAT CELL BIOL, V8, P1124, DOI 10.1038/ncb1482
   Yuan JS, 2010, FEBS LETT, V584, P3717, DOI 10.1016/j.febslet.2010.05.021
   Zhang CZ, 2015, NATURE, V522, P179, DOI 10.1038/nature14493
   Zhang N, 2011, AUTOPHAGY, V7, P598, DOI 10.4161/auto.7.6.15103
   Zhao YQ, 2010, TOXICOL APPL PHARM, V248, P20, DOI 10.1016/j.taap.2010.07.007
   Zhu Y, 2013, CANCER SCI, V104, P1052, DOI 10.1111/cas.12176
NR 55
TC 21
Z9 22
U1 2
U2 15
PU NATURE PUBLISHING GROUP
PI LONDON
PA MACMILLAN BUILDING, 4 CRINAN ST, LONDON N1 9XW, ENGLAND
SN 2041-4889
J9 CELL DEATH DIS
JI Cell Death Dis.
PD AUG
PY 2017
VL 8
AR e2988
DI 10.1038/cddis.2017.387
PG 12
WC Cell Biology
WE Science Citation Index Expanded (SCI-EXPANDED)
SC Cell Biology
GA FG1JB
UT WOS:000409550500025
PM 28796254
OA Green Published, gold
DA 2023-07-06
ER

PT J
AU He, W
   Guo, HL
   Ni, WJ
   Fan, ZN
AF He, Wei
   Guo, Hong-Lei
   Ni, Weijie
   Fan, Zhining
TI Glucagon-like peptide-1 analog protects proximal tubules injury from
   lysosomal dysfunction and impaired autophagic flux
SO MATERIALS EXPRESS
LA English
DT Article
DE GLP-1; Autophagic Flux; Lysosome; Lipid Ectopic; Obesity-Related
   Glomerulopathy
ID OBESITY-RELATED GLOMERULOPATHY; CHRONIC KIDNEY-DISEASE;
   EPITHELIAL-CELLS; PROMOTES; FUSION; CD36; INSUFFICIENCY; PROTEINURIA;
   INSIGHTS; MICE
AB The role of glucagon-like peptide-1 analog (GLP-1) in autophagic flux and lysosomal dysfunction in obesity-related glomerulopathy (ORG) remains poorly understood. Here, we demonstrated that exposure to a high-fat diet (HFD) resulted in ectopic lipid accumulation, increased 24-hour urinary albumin, and vacuolated tubular cells. The apoptotic cell content in renal tubules was remarkably increased in the HFD group, compared to CON mice, as evident from TUNEL staining and caspase-3 expression, and significantly decreased upon switching to the normal chow diet and GLP-1 treatment. Compared to the control group, significant accumulation of Oil red O staining and CD36 and PLIN2 was observed in tubular cells of HFD mice. In the HFDG and HFD-C groups, lipid droplet deposition in tubular cells were inhibited. LC3 and p62 levels were markedly increased in proximal tubules of HFD mice, and palmitic acid impaired autophagic flux in HK2 cells. Electron microscopy revealed that non-functional lysosomal residue merged with the functional lysosome in the HFD group. GLP-1 treatment and a normal chow diet led to inhibition of enlarged lysosomal residue and restored autophagic flux. In conclusion, impaired lysosome and autophagic flux may be ameliorated by GLP-1 treatment and replacement with a normal chow diet.
C1 [He, Wei; Fan, Zhining] Nanjing Med Univ, Affiliated Hosp 1, Dept Digest Endoscopy, Nanjing 210029, Jiangsu, Peoples R China.
   [He, Wei; Fan, Zhining] Nanjing Med Univ, Affiliated Hosp 1, Dept Gen Surg, Nanjing 210029, Jiangsu, Peoples R China.
   [Guo, Hong-Lei] Nanjing Med Univ, Jiangsu Prov Hosp, Affiliated Hosp 1, Dept Nephrol, Nanjing 210009, Jiangsu, Peoples R China.
   [Ni, Weijie] Southeast Univ, Sch Med, Nanjing 210000, Jiangsu, Peoples R China.
C3 Nanjing Medical University; Nanjing Medical University; Nanjing Medical
   University; Southeast University - China
RP Fan, ZN (通讯作者)，Nanjing Med Univ, Affiliated Hosp 1, Dept Digest Endoscopy, Nanjing 210029, Jiangsu, Peoples R China.; Fan, ZN (通讯作者)，Nanjing Med Univ, Affiliated Hosp 1, Dept Gen Surg, Nanjing 210029, Jiangsu, Peoples R China.
EM fanzhining@njmu.edu.cn
FU Jiangsu Province "333" project [BRA2015463]; Priority Academic Program
   Development of Jiangsu Higher Education Institutions [JX10231802];
   Jiangsu Province Key technology research Program [BE2016738]; Key
   Medical Program of Jiangsu Province [ZDXKA2016005]; National Natural
   Science Foundation of China [81700577]
FX This study was funded by: Jiangsu Province "333" project (BRA2015463);
   The Priority Academic Program Development of Jiangsu Higher Education
   Institutions (JX10231802); Jiangsu Province Key technology research
   Program (BE2016738); The Key Medical Program of Jiangsu Province
   (ZDXKA2016005); and National Natural Science Foundation of China
   (81700577).
CR Choi JY, 2016, TOXICOL SCI, V154, P27, DOI 10.1093/toxsci/kfw155
   de Vries APJ, 2014, LANCET DIABETES ENDO, V2, P417, DOI 10.1016/S2213-8587(14)70065-8
   Ding Y, 2015, J ENDOCRINOL, V224, pR15, DOI 10.1530/JOE-14-0437
   Ganley IG, 2011, AUTOPHAGY, V7, P1397, DOI 10.4161/auto.7.11.17651
   Ganley IG, 2011, MOL CELL, V42, P731, DOI 10.1016/j.molcel.2011.04.024
   Gun HL, 2017, CELL PHYSIOL BIOCHEM, V41, P1113, DOI 10.1159/000464118
   Guo HL, 2018, AM J PHYSIOL-RENAL, V314, pF181, DOI 10.1152/ajprenal.00302.2017
   Hasegawa K, 2013, NAT MED, V19, P1496, DOI 10.1038/nm.3363
   Imamura S, 2013, TOHOKU J EXP MED, V231, P57, DOI 10.1620/tjem.231.57
   Kang HM, 2015, NAT MED, V21, P37, DOI 10.1038/nm.3762
   Khan MJ, 2012, J BIOL CHEM, V287, P21110, DOI 10.1074/jbc.M111.319129
   Kimura T, 2011, J AM SOC NEPHROL, V22, P902, DOI 10.1681/ASN.2010070705
   Kroemer G, 2005, NAT REV CANCER, V5, P886, DOI 10.1038/nrc1738
   Kuwahara S, 2016, J AM SOC NEPHROL, V27, P1996, DOI 10.1681/ASN.2015020190
   Lenoir O, 2016, KIDNEY INT, V90, P950, DOI 10.1016/j.kint.2016.04.014
   Li L, 2014, J AM SOC NEPHROL, V25, P305, DOI 10.1681/ASN.2013040374
   Liu WJ, 2015, J BIOL CHEM, V290, P20499, DOI 10.1074/jbc.M115.666354
   Mount PF, 2017, J AM SOC NEPHROL, V28, P3429, DOI 10.1681/ASN.2017080850
   Okamura DM, 2009, J AM SOC NEPHROL, V20, P495, DOI 10.1681/ASN.2008010009
   Pallet N, 2008, AUTOPHAGY, V4, P783, DOI 10.4161/auto.6477
   Park HW, 2014, AUTOPHAGY, V10, P2385, DOI 10.4161/15548627.2014.984268
   Pennathur S, 2015, AM J PATHOL, V185, P2232, DOI 10.1016/j.ajpath.2015.04.016
   Praga M, 2000, KIDNEY INT, V58, P2111, DOI 10.1111/j.1523-1755.2000.00384.x
   Satriano J, 2013, NEPHROL DIAL TRANSPL, V28, P29, DOI 10.1093/ndt/gft229
   Singh R, 2011, CELL METAB, V13, P495, DOI 10.1016/j.cmet.2011.04.004
   Singh R, 2009, NATURE, V458, P1131, DOI 10.1038/nature07976
   Wang ZB, 2014, ANTIOXID REDOX SIGN, V20, P519, DOI 10.1089/ars.2013.5363
   Wu YC, 2006, ENDOCRINOLOGY, V147, P44, DOI 10.1210/en.2005-0641
   Xiao TL, 2014, MOL CELL BIOCHEM, V394, P145, DOI 10.1007/s11010-014-2090-7
   Yamahara K, 2013, J AM SOC NEPHROL, V24, P1769, DOI 10.1681/ASN.2012111080
   Yamamoto T, 2017, J AM SOC NEPHROL, V28, P1534, DOI 10.1681/ASN.2016070731
   Yang P, 2017, J LIPID RES, V58, P1417, DOI 10.1194/jlr.M076216
   Yang XC, 2017, NAT REV NEPHROL, V13, P769, DOI 10.1038/nrneph.2017.126
NR 33
TC 2
Z9 2
U1 1
U2 8
PU AMER SCIENTIFIC PUBLISHERS
PI VALENCIA
PA 26650 THE OLD RD, STE 208, VALENCIA, CA 91381-0751 USA
SN 2158-5849
EI 2158-5857
J9 MATER EXPRESS
JI Mater. Express
PD NOV
PY 2019
VL 9
IS 8
BP 940
EP 948
DI 10.1166/mex.2019.1576
PG 9
WC Nanoscience & Nanotechnology; Materials Science, Multidisciplinary
WE Science Citation Index Expanded (SCI-EXPANDED)
SC Science & Technology - Other Topics; Materials Science
GA JV7RI
UT WOS:000502558200011
DA 2023-07-06
ER

PT J
AU Zhao, Y
   Guo, YF
   Jiang, YT
   Zhu, XD
   Liu, YQ
   Zhang, XL
AF Zhao, Yu
   Guo, Yinfeng
   Jiang, Yuteng
   Zhu, Xiaodong
   Liu, Yuqiu
   Zhang, Xiaoliang
TI Mitophagy regulates macrophage phenotype in diabetic nephropathy rats
SO BIOCHEMICAL AND BIOPHYSICAL RESEARCH COMMUNICATIONS
LA English
DT Article
DE Mitophage; Macrophage; M1/M2 phenotype; Diabetic nephropathy
ID MITOCHONDRIAL DYSFUNCTION; AUTOPHAGY; INJURY; POLARIZATION
AB Imbalance of M1/M2 macrophages phenotype activation is a key point in diabetic nephropathy (DN). Macrophages mainly exhibit M1 phenotype, which contributes to the inflammation and fibrosis in DN. Studies indicate that autophage plays an important role in M1/M2 activation. However, the effect of mitophage on M1/M2 macrophage phenotype transformation in DN is unknown. This study investigates the role of mitophage on macrophage polarization in DN. In vivo experiments show that macrophages are exhibited to M1 phenotype and display a lower level of mitophagy in the kidney of streptozocin (STZ)induced diabetic rats. Additionally, inducible nitric oxide synthase (iNOS) expression is positive correlated with the P62 expression, while negative correlated with LC3. Electronic microscope analysis shows mitochondria swelling, crista decrease and lysosome reduction in DN rats compared with NC rats. In vitro, RAW264.7 macrophages switch to Ml phenotype under high glucose conditions. Mitophagy is downregulated in such high glucose induced M1 macrophages. Furthermore, macrophages tend to switch to the Ml phenotype, expressing higher iNOS and TNF-alpha when impair mitophagy by 3-MA. Rapamycin, an activator of mitophagy, signifcantly blocks high-glucose induced M1 makers (iNOS and TNF-a) expression, meanwhile enhances M2 makers (MR and Arg-1) expression. These results demonstrate that mitophage participates in the regulation of Ml/M2 macrophage phenotype in diabetic nephropathy. (C) 2017 Elsevier Inc. All rights reserved.
C1 [Zhao, Yu; Guo, Yinfeng; Jiang, Yuteng; Zhu, Xiaodong; Liu, Yuqiu; Zhang, Xiaoliang] Southeast Univ, Inst Nephrol, Sch Med, Zhong Da Hosp, Nanjing 210009, Jiangsu, Peoples R China.
C3 Southeast University - China
RP Zhang, XL (通讯作者)，Southeast Univ, Inst Nephrol, Sch Med, Zhong Da Hosp, Nanjing 210009, Jiangsu, Peoples R China.
EM tonyxlz@163.com
FU National Natural Science Foundation of China [81570612, 81370826];
   Clinical Medical Research Center Program of Jiangsu Province [BL2014080]
FX This work was supported by grants from the National Natural Science
   Foundation of China (No. 81570612 and No. 81370826), the Clinical
   Medical Research Center Program of Jiangsu Province (BL2014080).
CR Anders HJ, 2011, KIDNEY INT, V80, P915, DOI 10.1038/ki.2011.217
   Benischke AS, 2017, SCI REP-UK, V7, DOI 10.1038/s41598-017-06523-2
   Chuang PY, 2014, AM J PATHOL, V184, P1940, DOI 10.1016/j.ajpath.2014.03.016
   Coto-Montes A, 2012, MOL CELL ENDOCRINOL, V361, P12, DOI 10.1016/j.mce.2012.04.009
   Duan WJ, 2016, FREE RADICAL BIO MED, V95, P230, DOI 10.1016/j.freeradbiomed.2016.03.022
   Duran-Salgado MB, 2014, WORLD J DIABETES, V5, P393, DOI 10.4239/wjd.v5.i3.393
   Gros F, 2017, JOINT BONE SPINE, V84, P129, DOI 10.1016/j.jbspin.2016.09.002
   Guo YY, 2016, SCI REP-UK, V6, DOI 10.1038/srep36416
   Higgins GC, 2014, BRIT J PHARMACOL, V171, P1917, DOI 10.1111/bph.12503
   Hirota Y, 2015, AUTOPHAGY, V11, P332, DOI 10.1080/15548627.2015.1023047
   Huen SC, 2015, J AM SOC NEPHROL, V26, P1334, DOI 10.1681/ASN.2014060612
   Huenchuguala S, 2017, ACS CHEM NEUROSCI, V8, P2247, DOI 10.1021/acschemneuro.7b00152
   Kimura T, 2017, AUTOPHAGY, V13, P997, DOI 10.1080/15548627.2017.1309485
   Lee S, 2011, J AM SOC NEPHROL, V22, P317, DOI 10.1681/ASN.2009060615
   Lumkwana D, 2017, PROG NEUROBIOL, V153, P64, DOI 10.1016/j.pneurobio.2017.03.006
   Mantovani A, 2013, J PATHOL, V229, P176, DOI 10.1002/path.4133
   Mege JL, 2011, CURR OPIN INFECT DIS, V24, P230, DOI 10.1097/QCO.0b013e328344b73e
   Messer JS, 2017, CELL MOL LIFE SCI, V74, P1281, DOI 10.1007/s00018-016-2403-y
   Orhon I, 2017, CELLS-BASEL, V6, DOI 10.3390/cells6030020
   Qian MJ, 2017, CLIN TRANSL MED, V6, DOI 10.1186/s40169-017-0154-5
   Smith MA, 2012, ARCH BIOCHEM BIOPHYS, V523, P161, DOI 10.1016/j.abb.2012.04.020
   Stengel S, 2017, BBA-MOL CELL RES, V1864, P2183, DOI 10.1016/j.bbamcr.2017.07.008
   Vielhauer V, 2010, SEMIN NEPHROL, V30, P318, DOI 10.1016/j.semnephrol.2010.03.006
   Wang P., 2017, SEMIN CELL DEV BIOL
   Wang YP, 2011, J AM SOC NEPHROL, V22, P21, DOI 10.1681/ASN.2010030269
   Wei HF, 2015, BBA-MOL CELL RES, V1853, P2784, DOI 10.1016/j.bbamcr.2015.03.013
   Wu WH, 2011, J ENDOCRINOL INVEST, V34, pE296, DOI 10.3275/7741
   Xia CY, 2016, INT IMMUNOPHARMACOL, V39, P140, DOI 10.1016/j.intimp.2016.06.030
   Xiao TL, 2014, MOL CELL BIOCHEM, V394, P145, DOI 10.1007/s11010-014-2090-7
   Zhan M, 2015, J AM SOC NEPHROL, V26, P1304, DOI 10.1681/ASN.2014050457
   Zhang XL, 2014, ENDOCRINOLOGY, V155, P4939, DOI 10.1210/en.2014-1020
   Zhang XL, 2015, BIOMED RES INT, V2015, DOI 10.1155/2015/157834
   Zhang Y, 2017, MOL CELL ENDOCRINOL, V448, P98, DOI 10.1016/j.mce.2017.03.029
   Zhou H, 2017, J PINEAL RES, V63, DOI 10.1111/jpi.12438
NR 34
TC 45
Z9 49
U1 7
U2 75
PU ACADEMIC PRESS INC ELSEVIER SCIENCE
PI SAN DIEGO
PA 525 B ST, STE 1900, SAN DIEGO, CA 92101-4495 USA
SN 0006-291X
EI 1090-2104
J9 BIOCHEM BIOPH RES CO
JI Biochem. Biophys. Res. Commun.
PD DEC 9
PY 2017
VL 494
IS 1-2
BP 42
EP 50
DI 10.1016/j.bbrc.2017.10.088
PG 9
WC Biochemistry & Molecular Biology; Biophysics
WE Science Citation Index Expanded (SCI-EXPANDED)
SC Biochemistry & Molecular Biology; Biophysics
GA FO2NF
UT WOS:000416615300008
PM 29061302
DA 2023-07-06
ER

PT J
AU Chen, GJ
   Wu, F
   Pang, XX
   Zhang, AH
   Shi, JB
   Lu, M
   Tang, CS
AF Chen, Guan-Jong
   Wu, Fei
   Pang, Xin-Xin
   Zhang, Ai-Hua
   Shi, Jun-Bao
   Lu, Min
   Tang, Chao-Shu
TI Urotensin II inhibits autophagy in renal tubular epithelial cells and
   induces extracellular matrix production in early diabetic mice
SO JOURNAL OF DIABETES INVESTIGATION
LA English
DT Article
DE Autophagy; Renal fibrosis; Urotensin II
ID B INSULIN-RESISTANCE
AB Aims/Introduction: Urotensin II (UII) and autophagy have been considered as important components in the pathogenesis of diabetic nephropathy. The present study explores whether UII can regulate autophagy in the kidney, and its effect in diabetes. Materials and Methods: Immunohistochemistry and western blot were carried out on the kidney tissues of diabetic UII receptor (UT) gene knockout mice, wild-type diabetic mice and normal control mice. For the in vitro experiment, HK-2 cells were treated with UII (10-7 mol/L) in the presence or absence of UT antagonist, SB-657510, (10-6 mol/L) or autophagy inducer, rapamycin (10-3 mol/L), for 12 h. Markers for autophagy (LC3-II, p62/ SQSTM1) and extracellular matrix (fibronectin, collagen IV) were analyzed. Results: In diabetic UT knockout mice, expression of LC3-II is increased and p62 was reduced in comparison with that of the normal diabetic mice. Fibronectin and collagen IV were downregulated in diabetic UT knockout mice when compared with that of the normal diabetic mice. For the in vitro cell experiment, UII was shown to inhibit expression LC3-II and increase expression of p62 in comparison with that of the normal control. Treatment with SB-657510 can block UII-induced downregulation of LC3-II and upregulation of p62 while inhibiting UII-induced upregulation of fibronectin and collagen IV. Adding autophagy inducer, rapamycin, also inhibited UII-induced upregulation of fibronectin and collagen IV. Conclusions: The present study is the first to show that UII can downregulate autophagy in the kidney while accompanying the increased production of extracellular matrix in early diabetes. Our in vitro study also showed that upregulation of autophagy can decrease UII-induced production of extracellular matrix in HK-2 cells.
C1 [Chen, Guan-Jong; Wu, Fei; Pang, Xin-Xin; Zhang, Ai-Hua; Shi, Jun-Bao] Peking Univ, Hosp 3, Dept Nephrol, Beijing, Peoples R China.
   [Lu, Min] Peking Univ, Dept Pathol, Hlth Sci Ctr, Beijing, Peoples R China.
   [Tang, Chao-Shu] Peking Univ, Dept Pathol & Physiol, Hlth Sci Ctr, Beijing, Peoples R China.
C3 Peking University; Peking University; Peking University
RP Zhang, AH (通讯作者)，Peking Univ, Hosp 3, Dept Nephrol, Beijing, Peoples R China.
EM rosezhang998@hotmail.com
FU National Natural Science Foundation [81170706, 81341022, 81570663]
FX The present study was supported by the National Natural Science
   Foundation (grant no. 81170706, grant no. 81341022 and grant no.
   81570663) to AH Zhang.
CR Chen GJ, 2017, J DIABETES INVEST, V8, P629, DOI 10.1111/jdi.12557
   Pang XX, 2016, KIDNEY BLOOD PRESS R, V41, P434, DOI 10.1159/000443445
NR 2
TC 7
Z9 8
U1 0
U2 7
PU WILEY
PI HOBOKEN
PA 111 RIVER ST, HOBOKEN 07030-5774, NJ USA
SN 2040-1124
J9 J DIABETES INVEST
JI J. Diabetes Investig.
PD JUL
PY 2017
VL 8
IS 4
BP 629
EP +
DI 10.1111/jdi.12557
PG 11
WC Endocrinology & Metabolism
WE Science Citation Index Expanded (SCI-EXPANDED)
SC Endocrinology & Metabolism
GA EZ7PE
UT WOS:000404917100029
PM 27459313
OA gold, Green Published
DA 2023-07-06
ER

PT J
AU Hou, BL
   Wang, G
   Gao, Q
   Wei, YJ
   Zhang, CN
   Wang, YG
   Huo, YQ
   Yang, HY
   Jiang, XJ
   Xi, ZJ
AF Hou, Bolin
   Wang, Gang
   Gao, Quan
   Wei, Yanjie
   Zhang, Caining
   Wang, Yange
   Huo, Yuqing
   Yang, Huaiyi
   Jiang, Xuejun
   Xi, Zhijun
TI SQSTM1/p62 loss reverses the inhibitory effect of sunitinib on autophagy
   independent of AMPK signaling
SO SCIENTIFIC REPORTS
LA English
DT Article
ID CELL-DEATH; PROTEIN-DEGRADATION; PHOSPHORYLATION; ACTIVATION;
   RESISTANCE; RAS; P62; REGULATOR; BLOCKADE; MTORC1
AB Sunitinib (ST), a multitargeted receptor tyrosine kinase inhibitor, has been demonstrated to be effective for the treatment of renal carcinoma. It has been reported that ST is involved in the mediation of autophagy; however, its regulatory role in the autophagic process remains controversial. Furthermore, the mechanism by which activated AMP-activated protein kinase (AMPK) negatively regulates autophagy remains nearly unexplored. In the present study, we revealed that ST inhibited AMPK activity and regulated autophagy in a cell type- and dose-dependent manner. In a number of cell lines, ST was demonstrated to inhibit H2O2-induced autophagy and the phosphorylation of acetyl-CoA carboxylase (ACC), whereas alone it could block the autophagic flux concurrent with increased expression of p62. An immunoprecipitation assay revealed that LC3 directly interacted with p62, whereas ST increased punctate LC3 staining, which was well colocalized with p62. Taken together, we reveal a previously unnoticed pathway for ST to regulate the autophagic process, and p62, although often utilized as a substrate in autophagy, plays a critical role in regulating the inhibition of ST in both basal and induced autophagy.
C1 [Hou, Bolin; Gao, Quan; Wei, Yanjie; Zhang, Caining; Wang, Yange; Jiang, Xuejun] Chinese Acad Sci, Inst Microbiol, State Key Lab Mycol, Beijing 100101, Peoples R China.
   [Hou, Bolin; Gao, Quan; Wei, Yanjie; Zhang, Caining; Wang, Yange] Univ Chinese Acad Sci, Beijing 100039, Peoples R China.
   [Wang, Gang; Xi, Zhijun] Peking Univ, Dept Urol, Hosp 1, Beijing 100034, Peoples R China.
   [Huo, Yuqing] Augusta Univ, Med Coll Georgia, Vasc Biol Ctr, Dept Cellular Biol & Anat, Augusta, GA 30912 USA.
   [Yang, Huaiyi] Chinese Acad Sci, Inst Microbiol, CAS Key Lab Pathogen Microbiol & Immunol, Beijing 100101, Peoples R China.
C3 Chinese Academy of Sciences; Institute of Microbiology, CAS; Chinese
   Academy of Sciences; University of Chinese Academy of Sciences, CAS;
   Peking University; University System of Georgia; Augusta University;
   Chinese Academy of Sciences; Institute of Microbiology, CAS
RP Jiang, XJ (通讯作者)，Chinese Acad Sci, Inst Microbiol, State Key Lab Mycol, Beijing 100101, Peoples R China.; Xi, ZJ (通讯作者)，Peking Univ, Dept Urol, Hosp 1, Beijing 100034, Peoples R China.
EM jiangxj@im.ac.cn; xizhijun@hsc.pku.edu.cn
RI Gao, Quan/HNS-3608-2023
OI Gao, Quan/0000-0001-5602-6726
FU National Natural Science Foundation of China [31171329, 31371403,
   81272829, 31370202]
FX This work was supported by the grants from the National Natural Science
   Foundation of China (31171329, 31371403, 81272829 and 31370202).
CR Ame JC, 2004, BIOESSAYS, V26, P882, DOI 10.1002/bies.20085
   Bae SH, 2013, CELL METAB, V17, P73, DOI 10.1016/j.cmet.2012.12.002
   Bitto A, 2014, AGE, V36, P1123, DOI 10.1007/s11357-014-9626-3
   Cea M, 2012, BLOOD, V120, P3519, DOI 10.1182/blood-2012-03-416776
   Chi SJ, 1999, ONCOGENE, V18, P2281, DOI 10.1038/sj.onc.1202538
   Corcelle E, 2006, CANCER RES, V66, P6861, DOI 10.1158/0008-5472.CAN-05-3557
   Duran A, 2011, MOL CELL, V44, P134, DOI 10.1016/j.molcel.2011.06.038
   Egan DF, 2011, AUTOPHAGY, V7, P645, DOI 10.4161/auto.7.6.15123
   Egan DF, 2011, SCIENCE, V331, P456, DOI 10.1126/science.1196371
   Elgendy M, 2017, MOL CELL ONCOL, V4, DOI 10.1080/23723556.2017.1285385
   Furuta S, 2004, ONCOGENE, V23, P3898, DOI 10.1038/sj.onc.1207539
   Gao WT, 2013, PLOS ONE, V8, DOI 10.1371/journal.pone.0073229
   Giuliano S, 2015, AUTOPHAGY, V11, P1891, DOI 10.1080/15548627.2015.1085742
   Gwinn DM, 2008, MOL CELL, V30, P214, DOI 10.1016/j.molcel.2008.03.003
   Hardie D. G., 2002, BIOCH SOC, V30, P1064, DOI [10.1042/, DOI 10.1042/(2002)]
   Inoki K, 2003, CELL, V115, P577, DOI 10.1016/S0092-8674(03)00929-2
   Ishii T, 2013, FREE RADICAL BIO MED, V65, P102, DOI 10.1016/j.freeradbiomed.2013.06.019
   Johansen T, 2011, AUTOPHAGY, V7, P279, DOI 10.4161/auto.7.3.14487
   Katsuragi Y, 2015, FEBS J, V282, P4672, DOI 10.1111/febs.13540
   Kerkela R, 2009, CTS-CLIN TRANSL SCI, V2, P15, DOI 10.1111/j.1752-8062.2008.00090.x
   Kim J, 2011, NAT CELL BIOL, V13, P132, DOI 10.1038/ncb2152
   Klionsky DJ, 2016, AUTOPHAGY, V12, P1, DOI 10.1080/15548627.2015.1100356
   Klionsky DJ, 2012, AUTOPHAGY, V8, P439, DOI 10.4161/auto.19926
   Kyriakakis E, 2017, CELL SIGNAL, V35, P163, DOI 10.1016/j.cellsig.2017.04.004
   Laderoute KR, 2010, CANCER BIOL THER, V10, P68, DOI 10.4161/cbt.10.1.12162
   Lee SJ, 2010, EMBO REP, V11, P226, DOI 10.1038/embor.2010.7
   Li XD, 2017, NUTRIENTS, V9, DOI 10.3390/nu9040414
   Lin XL, 2013, DNA CELL BIOL, V32, P220, DOI 10.1089/dna.2012.1915
   Linares JF, 2013, MOL CELL, V51, P283, DOI 10.1016/j.molcel.2013.06.020
   Lippai M, 2014, BIOMED RES INT, V2014, DOI 10.1155/2014/832704
   Liu Shi-Meng, 2015, Shengli Xuebao, V67, P48
   Loffler AS, 2011, AUTOPHAGY, V7, P696, DOI 10.4161/auto.7.7.15451
   Lu Q, 2015, CELL DEATH DIS, V6, DOI 10.1038/cddis.2015.344
   Mendoza MC, 2011, TRENDS BIOCHEM SCI, V36, P320, DOI 10.1016/j.tibs.2011.03.006
   Mizumoto A, 2015, J PHARMACOL EXP THER, V355, P152, DOI 10.1124/jpet.115.226639
   Ogier-Denis E, 2000, J BIOL CHEM, V275, P39090, DOI 10.1074/jbc.M006198200
   Ong QX, 2015, ACS CHEM NEUROSCI, V6, P130, DOI 10.1021/cn500288n
   Pankiv S, 2007, J BIOL CHEM, V282, P24131, DOI 10.1074/jbc.M702824200
   Pattingre S, 2003, J BIOL CHEM, V278, P16667, DOI 10.1074/jbc.M210998200
   Puissant A, 2010, CANCER RES, V70, P1042, DOI 10.1158/0008-5472.CAN-09-3537
   Ren F, 2014, MOL CELL BIOCHEM, V385, P95, DOI 10.1007/s11010-013-1818-0
   Rodriguez A, 2006, CELL METAB, V3, P211, DOI 10.1016/j.cmet.2006.01.011
   Schmid TA, 2016, THER ADV UROL, V8, P348, DOI 10.1177/1756287216663979
   SEGLEN PO, 1982, P NATL ACAD SCI-BIOL, V79, P1889, DOI 10.1073/pnas.79.6.1889
   Shang LB, 2011, P NATL ACAD SCI USA, V108, P4788, DOI 10.1073/pnas.1100844108
   Sorolla A, 2012, MOL ONCOL, V6, P530, DOI 10.1016/j.molonc.2012.06.006
   Tao Rong, 2010, J Mol Signal, V5, P1, DOI 10.1186/1750-2187-5-1
   Teng CLJ, 2013, ANN HEMATOL, V92, P301, DOI 10.1007/s00277-012-1627-7
   Vucicevic L, 2011, AUTOPHAGY, V7, P40, DOI 10.4161/auto.7.1.13883
   Xu H, 2018, BIOCHEM BIOPH RES CO, V495, P446, DOI 10.1016/j.bbrc.2017.11.050
   Yan SY, 2017, CELL DEATH DIS, V8, DOI 10.1038/cddis.2017.387
   Zhang N, 2011, AUTOPHAGY, V7, P598, DOI 10.4161/auto.7.6.15103
   Zhu Y, 2013, CANCER SCI, V104, P1052, DOI 10.1111/cas.12176
NR 53
TC 13
Z9 14
U1 4
U2 12
PU NATURE PUBLISHING GROUP
PI LONDON
PA MACMILLAN BUILDING, 4 CRINAN ST, LONDON N1 9XW, ENGLAND
SN 2045-2322
J9 SCI REP-UK
JI Sci Rep
PD JUL 31
PY 2019
VL 9
AR 11087
DI 10.1038/s41598-019-47597-4
PG 13
WC Multidisciplinary Sciences
WE Science Citation Index Expanded (SCI-EXPANDED)
SC Science & Technology - Other Topics
GA IM4FT
UT WOS:000477950800010
PM 31366950
OA Green Published, gold
DA 2023-07-06
ER

PT J
AU Mauthe, M
   Orhon, I
   Rocchi, C
   Zhou, XD
   Luhr, M
   Hijlkema, KJ
   Coppes, RP
   Engedal, N
   Mari, M
   Reggiori, F
AF Mauthe, Mario
   Orhon, Idil
   Rocchi, Cecilia
   Zhou, Xingdong
   Luhr, Morten
   Hijlkema, Kerst-Jan
   Coppes, Robert P.
   Engedal, Nikolai
   Mari, Muriel
   Reggiori, Fulvio
TI Chloroquine inhibits autophagic flux by decreasing
   autophagosome-lysosome fusion
SO AUTOPHAGY
LA English
DT Article
DE Autophagy; bafilomycin A(1); degradative compartments; fusion; Golgi;
   lysosomal degradation; lysosomal inhibitors
ID MANNOSE 6-PHOSPHATE RECEPTOR; INTEGRAL MEMBRANE-PROTEIN; ISOLATED RAT
   HEPATOCYTES; GROWTH-FACTOR RECEPTOR; NONSELECTIVE AUTOPHAGY;
   PERITONEAL-MACROPHAGES; INTRALYSOSOMAL PH; LC3 LIPIDATION;
   SELF-DIGESTION; CANCER-CELLS
AB Macroautophagy/autophagy is a conserved transport pathway where targeted structures are sequestered by phagophores, which mature into autophagosomes, and then delivered into lysosomes for degradation. Autophagy is involved in the pathophysiology of numerous diseases and its modulation is beneficial for the outcome of numerous specific diseases. Several lysosomal inhibitors such as bafilomycin A(1) (BafA(1)), protease inhibitors and chloroquine (CQ), have been used interchangeably to block autophagy in in vitro experiments assuming that they all primarily block lysosomal degradation. Among them, only CQ and its derivate hydroxychloroquine (HCQ) are FDA-approved drugs and are thus currently the principal compounds used in clinical trials aimed to treat tumors through autophagy inhibition. However, the precise mechanism of how CQ blocks autophagy remains to be firmly demonstrated. In this study, we focus on how CQ inhibits autophagy and directly compare its effects to those of BafA(1). We show that CQ mainly inhibits autophagy by impairing autophagosome fusion with lysosomes rather than by affecting the acidity and/or degradative activity of this organelle. Furthermore, CQ induces an autophagy-independent severe disorganization of the Golgi and endo-lysosomal systems, which might contribute to the fusion impairment. Strikingly, HCQ-treated mice also show a Golgi disorganization in kidney and intestinal tissues. Altogether, our data reveal that CQ and HCQ are not bona fide surrogates for other types of late stage lysosomal inhibitors for in vivo experiments. Moreover, the multiple cellular alterations caused by CQ and HCQ call for caution when interpreting results obtained by blocking autophagy with this drug.
C1 [Mauthe, Mario; Orhon, Idil; Rocchi, Cecilia; Zhou, Xingdong; Hijlkema, Kerst-Jan; Coppes, Robert P.; Mari, Muriel; Reggiori, Fulvio] Univ Groningen, Univ Med Ctr Groningen, Dept Cell Biol, A Deusinglaan 1, NL-9713 AV Groningen, Netherlands.
   [Mauthe, Mario; Mari, Muriel; Reggiori, Fulvio] Univ Med Ctr Utrecht, Ctr Mol Med, Dept Cell Biol, Heidelberglaan 100, NL-3584 CX Utrecht, Netherlands.
   [Rocchi, Cecilia; Coppes, Robert P.] Univ Groningen, Univ Med Ctr Groningen, Dept Radiat Oncol, Groningen, Netherlands.
   [Zhou, Xingdong] Northeast Agr Univ, Coll Vet Med, Dept Prevent Vet Med, Harbin, Heilongjiang, Peoples R China.
   [Luhr, Morten; Engedal, Nikolai] Univ Oslo, Ctr Mol Med Norway NCMM, Nord EMBL Partnership Mol Med, Oslo, Norway.
C3 University of Groningen; Utrecht University; Utrecht University Medical
   Center; University of Groningen; Northeast Agricultural University -
   China; University of Oslo
RP Mari, M; Reggiori, F (通讯作者)，Univ Groningen, Univ Med Ctr Groningen, Dept Cell Biol, A Deusinglaan 1, NL-9713 AV Groningen, Netherlands.; Mari, M; Reggiori, F (通讯作者)，Univ Med Ctr Utrecht, Ctr Mol Med, Dept Cell Biol, Heidelberglaan 100, NL-3584 CX Utrecht, Netherlands.
EM m.c.mari@umcg.nl; f.m.reggiori@umcg.nl
RI Engedal, Nikolai/AAJ-8951-2020; orhon, idil/AAB-1940-2020; Reggiori,
   Fulvio/U-8327-2019; Coppes, Robert P/B-4089-2008
OI Engedal, Nikolai/0000-0003-3718-3464; orhon, idil/0000-0002-0779-8719;
   Reggiori, Fulvio/0000-0003-2652-2686; Coppes, Robert
   P/0000-0001-5503-1064; Mari, Muriel/0000-0002-2677-6945; Mauthe,
   Mario/0000-0003-0049-7961
FU ALW Open Program [822.02.014]; DFG-NWO cooperation [DN82-303]; SNF
   Sinergia [CRSII3_154421]; ZonMW VICI [016.130.606]; Marie
   Sklodowska-Curie Cofund [713660]; Chinese Scholarship Council; Norwegian
   Research Council [230686/F20]; Nansen foundation; Anders Jahre
   foundation; FEBS long-term postdoctoral fellowship; Dutch Cancer Society
   [RUG2013-5792]
FX The authors are greatful to Per Seglen for his critical reading of the
   manuscript. The authors thank David Rubinsztein, Tamotsu Yoshimori,
   Noboru Mizushima, Ivan Dikic, Ger Strous and Peter van der Sluijs for
   cell lines and Ody Sibon, Sven van Ijzerdoorn and Catherine Rabouille
   for antibodies. The authors also thank Klaas Sjollema for assisting with
   the TissueFAXS microscope, Francesco Pinto and Wondwossen Yeshaw for
   discussing EGFR results and Lara Barazzuol for assisting with the mouse
   experiments. Microscopy analyses were performed at the Cell Screening
   Core of the University Medical Centre Utrecht and at the Microscopy &
   Imaging Centre of the University Medical Centre Groningen. F.R. is
   supported by ALW Open Program (822.02.014), DFG-NWO cooperation
   (DN82-303), SNF Sinergia (CRSII3_154421), ZonMW VICI (016.130.606) and
   Marie Sklodowska-Curie Cofund (713660) grants. X.Z. is supported by a
   Chinese Scholarship Council fellowship. N.E. is supported by the
   Norwegian Research Council (Grant 230686/F20), The Nansen foundation,
   and the Anders Jahre foundation. I.O. is a recipient of a FEBS long-term
   postdoctoral fellowship. F.R. and N.E. are part of Transautophagy COST
   Action CA15138. C.R. and R.C. are supported by the Dutch Cancer Society
   (RUG2013-5792). The authors declare no competing financial interests.
CR Al-Bari MAA, 2015, J ANTIMICROB CHEMOTH, V70, P1608, DOI 10.1093/jac/dkv018
   Bago R, 2014, BIOCHEM J, V463, P413, DOI 10.1042/BJ20140889
   Baltazar GC, 2012, PLOS ONE, V7, DOI 10.1371/journal.pone.0049635
   Barrow-McGee R, 2016, NAT COMMUN, V7, DOI 10.1038/ncomms11942
   BOWMAN EJ, 1988, P NATL ACAD SCI USA, V85, P7972, DOI 10.1073/pnas.85.21.7972
   BROWN WJ, 1984, J CELL BIOL, V99, P320, DOI 10.1083/jcb.99.1.320
   Button RW, 2017, J BIOL CHEM, V292, P13599, DOI 10.1074/jbc.M117.782276
   Carter RE, 1998, J BIOL CHEM, V273, P35000, DOI 10.1074/jbc.273.52.35000
   CHEN JW, 1985, J CELL BIOL, V101, P85, DOI 10.1083/jcb.101.1.85
   Chen PM, 2011, CELL BIOSCI, V1, DOI 10.1186/2045-3701-1-10
   Chikte S, 2014, CYTOM PART A, V85, P169, DOI 10.1002/cyto.a.22312
   Codogno P, 2012, NAT REV MOL CELL BIO, V13, P7, DOI 10.1038/nrm3249
   Cufi S, 2013, SCI REP-UK, V3, DOI 10.1038/srep02469
   DAHMS NM, 1987, CELL, V50, P181, DOI 10.1016/0092-8674(87)90214-5
   Duvvuri M, 2004, J BIOL CHEM, V279, P32367, DOI 10.1074/jbc.M400735200
   Egan DF, 2015, MOL CELL, V59, P285, DOI 10.1016/j.molcel.2015.05.031
   Eng CH, 2016, P NATL ACAD SCI USA, V113, P182, DOI 10.1073/pnas.1515617113
   Engedal N, 2013, AUTOPHAGY, V9, P1475, DOI 10.4161/auto.25900
   Eskelinen EL, 2008, AUTOPHAGY, V4, P257, DOI 10.4161/auto.5179
   Eskelinen EL, 2011, AUTOPHAGY, V7, P931, DOI 10.4161/auto.7.9.16679
   Florey O, 2015, AUTOPHAGY, V11, P88, DOI 10.4161/15548627.2014.984277
   Galluzzi L, 2017, EMBO J, V36, P1811, DOI 10.15252/embj.201796697
   Galluzzi L, 2017, NAT REV DRUG DISCOV, V16, P487, DOI 10.1038/nrd.2017.22
   GLAUMANN H, 1986, EXP CELL RES, V163, P151, DOI 10.1016/0014-4827(86)90567-7
   Hassinen A, 2011, J BIOL CHEM, V286, P38329, DOI 10.1074/jbc.M111.277681
   He CC, 2009, ANNU REV GENET, V43, P67, DOI 10.1146/annurev-genet-102808-114910
   Itakura E, 2012, CELL, V151, P1256, DOI 10.1016/j.cell.2012.11.001
   Jacquin E, 2017, AUTOPHAGY, V13, P854, DOI 10.1080/15548627.2017.1287653
   Jahreiss L, 2008, TRAFFIC, V9, P574, DOI 10.1111/j.1600-0854.2008.00701.x
   Kabeya Y, 2000, EMBO J, V19, P5720, DOI 10.1093/emboj/19.21.5720
   Kawamata T, 2008, MOL BIOL CELL, V19, P2039, DOI 10.1091/mbc.E07-10-1048
   Kellokumpu S, 2002, FEBS LETT, V516, P217, DOI 10.1016/S0014-5793(02)02535-8
   Kimura S, 2007, AUTOPHAGY, V3, P452, DOI 10.4161/auto.4451
   Kjos I, 2017, EMBO REP, V18, P1727, DOI 10.15252/embr.201744069
   KLIER HJ, 1991, EUR J BIOCHEM, V197, P23, DOI 10.1111/j.1432-1033.1991.tb15877.x
   Klionsky DJ, 2016, AUTOPHAGY, V12, P1, DOI 10.1080/15548627.2015.1100356
   KOPITZ J, 1990, J CELL BIOL, V111, P941, DOI 10.1083/jcb.111.3.941
   KOVACS AL, 1982, ACTA BIOL MED GER, V41, P125
   KOVACS J, 1989, CELL BIOL INT REP, V13, P805, DOI 10.1016/0309-1651(89)90057-X
   KOVACS J, 1989, RBC-CELL BIOL REV, V20, P63
   Kumar S, 2018, J CELL BIOL, V217, P997, DOI 10.1083/jcb.201708039
   LAEMMLI UK, 1970, NATURE, V227, P680, DOI 10.1038/227680a0
   Levine B, 2004, DEV CELL, V6, P463, DOI 10.1016/S1534-5807(04)00099-1
   Levine B, 2011, NATURE, V469, P323, DOI 10.1038/nature09782
   LEWIS V, 1985, J CELL BIOL, V100, P1839, DOI 10.1083/jcb.100.6.1839
   Li M, 2013, J BIOL CHEM, V288, P35769, DOI 10.1074/jbc.M113.511212
   Lu SY, 2017, PLOS ONE, V12, DOI 10.1371/journal.pone.0173771
   Luhr M, 2017, METHOD ENZYMOL, V587, P351, DOI 10.1016/bs.mie.2016.09.064
   LUZIO JP, 1990, BIOCHEM J, V270, P97, DOI 10.1042/bj2700097
   Manic G, 2014, MOL CELL ONCOL, V1, DOI 10.4161/mco.29911
   Marceau F, 2012, TOXICOL APPL PHARM, V259, P1, DOI 10.1016/j.taap.2011.12.004
   Mari Muriel, 2011, F1000 Biol Rep, V3, P25, DOI 10.3410/B3-25
   Martinez-Lopez N, 2013, NAT COMMUN, V4, DOI 10.1038/ncomms3799
   Martinez-Martin N, 2017, SCIENCE, V355, P641, DOI 10.1126/science.aal3908
   Mauvezin C, 2015, NAT COMMUN, V6, DOI 10.1038/ncomms8007
   Maycotte P, 2012, AUTOPHAGY, V8, P200, DOI 10.4161/auto.8.2.18554
   McAfee Q, 2012, P NATL ACAD SCI USA, V109, P8253, DOI 10.1073/pnas.1118193109
   Mizushima N, 2008, NATURE, V451, P1069, DOI 10.1038/nature06639
   Mizushima N, 2010, CELL, V140, P313, DOI 10.1016/j.cell.2010.01.028
   MU FT, 1995, J BIOL CHEM, V270, P13503, DOI 10.1074/jbc.270.22.13503
   Nadanaciva S, 2011, TOXICOL IN VITRO, V25, P715, DOI 10.1016/j.tiv.2010.12.010
   Nakamura N, 1995, J CELL BIOL, V131, P1715, DOI 10.1083/jcb.131.6.1715
   Nakamura S, 2017, J CELL SCI, V130, P1209, DOI 10.1242/jcs.196352
   O'Neill PM, 1998, PHARMACOL THERAPEUT, V77, P29, DOI 10.1016/S0163-7258(97)00084-3
   OHKUMA S, 1978, P NATL ACAD SCI USA, V75, P3327, DOI 10.1073/pnas.75.7.3327
   Petherick KJ, 2015, J BIOL CHEM, V290, P11376, DOI [10.1074/jbc.A114.627778, 10.1074/jbc.C114.627778]
   POOLE B, 1981, J CELL BIOL, V90, P665, DOI 10.1083/jcb.90.3.665
   RABINOWITZ S, 1992, J CELL BIOL, V116, P95, DOI 10.1083/jcb.116.1.95
   Razi M, 2009, J CELL BIOL, V185, P305, DOI 10.1083/jcb.200810098
   REAVES B, 1992, J CELL BIOL, V116, P85, DOI 10.1083/jcb.116.1.85
   Reggiori F, 2017, J MOL BIOL, V429, P486, DOI 10.1016/j.jmb.2017.01.002
   Rivinoja A, 2009, J CELL PHYSIOL, V220, P144, DOI 10.1002/jcp.21744
   Ronan B, 2014, NAT CHEM BIOL, V10, P1013, DOI 10.1038/nchembio.1681
   ROTE KV, 1983, J CELL PHYSIOL, V116, P103, DOI 10.1002/jcp.1041160116
   Schneider CA, 2012, NAT METHODS, V9, P671, DOI 10.1038/nmeth.2089
   SEGLEN PO, 1979, EUR J BIOCHEM, V95, P215, DOI 10.1111/j.1432-1033.1979.tb12956.x
   SERAFINI T, 1991, NATURE, V349, P214, DOI 10.1038/349215a0
   Shintani T, 2004, SCIENCE, V306, P990, DOI 10.1126/science.1099993
   Slot JW, 2007, NAT PROTOC, V2, P2480, DOI 10.1038/nprot.2007.365
   SORKIN A, 1992, J BIOL CHEM, V267, P8672
   Thoreen CC, 2009, J BIOL CHEM, V284, P8023, DOI 10.1074/jbc.M900301200
   THORENS B, 1986, NATURE, V321, P618, DOI 10.1038/321618a0
   Tsuboyama K, 2016, SCIENCE, V354, P1036, DOI 10.1126/science.aaf6136
   Verheije MH, 2008, PLOS PATHOG, V4, DOI 10.1371/journal.ppat.1000088
   WISNERGEBHART AM, 1980, EXP MOL PATHOL, V33, P144, DOI 10.1016/0014-4800(80)90015-5
   Yamamoto A, 1998, CELL STRUCT FUNCT, V23, P33, DOI 10.1247/csf.23.33
   Yang ZF, 2010, CURR OPIN CELL BIOL, V22, P124, DOI 10.1016/j.ceb.2009.11.014
   Yoon YH, 2010, INVEST OPHTH VIS SCI, V51, P6030, DOI 10.1167/iovs.10-5278
   Young ARJ, 2006, J CELL SCI, V119, P3888, DOI 10.1242/jcs.03172
   YUCELLINDBERG T, 1991, VIRCHOWS ARCH B, V61, P141
   Zhang XY, 2016, J MOL BIOL, V428, P3183, DOI 10.1016/j.jmb.2016.02.030
   Zhou J, 2013, CELL RES, V23, P508, DOI 10.1038/cr.2013.11
   Zoncu R, 2011, SCIENCE, V334, P678, DOI 10.1126/science.1207056
NR 93
TC 966
Z9 990
U1 28
U2 170
PU TAYLOR & FRANCIS INC
PI PHILADELPHIA
PA 530 WALNUT STREET, STE 850, PHILADELPHIA, PA 19106 USA
SN 1554-8627
EI 1554-8635
J9 AUTOPHAGY
JI Autophagy
PY 2018
VL 14
IS 8
BP 1435
EP 1455
DI 10.1080/15548627.2018.1474314
PG 21
WC Cell Biology
WE Science Citation Index Expanded (SCI-EXPANDED)
SC Cell Biology
GA GR1GU
UT WOS:000442281400012
PM 29940786
OA Green Published, Bronze, Green Submitted
HC Y
HP N
DA 2023-07-06
ER

PT J
AU Mleczak, A
   Millar, S
   Tooze, SA
   Olson, MF
   Chan, EYW
AF Mleczak, Andrzej
   Millar, Sarah
   Tooze, Sharon A.
   Olson, Michael F.
   Chan, Edmond Y. W.
TI Regulation of autophagosome formation by Rho kinase
SO CELLULAR SIGNALLING
LA English
DT Article
DE ROCK; Rho kinase; Autophagy; Autophagosome; Lysosome
ID MAMMALIAN AUTOPHAGY; FOCAL ADHESIONS; PROTEINS; MEMBRANE; CELLS;
   MACROAUTOPHAGY; CYTOSKELETON; ROCK
AB Macroautophagy, commonly referred to as autophagy, is a protein degradation pathway that functions at a constitutive level in cells, which may become further activated by stressors such as nutrient starvation or protein aggregation. Autophagy has multiple beneficial roles for maintaining normal cellular homeostasis and these roles are related to the implications of autophagy in disease mechanisms including neurodegeneration and cancer. We previously searched for novel autophagy regulators and identified Rho-kinase 1 (ROCK1) as a candidate. Here, we show that activated ROCK1 inhibits autophagy in human embryonic kidney 293 cells. Conversely. ROCK inhibitory compounds enhanced the autophagy response to amino acid starvation or rapamycin treatment. Inhibition of ROCK during the starvation period led to a more rapid response with the production of larger early autophagosomes that matured into enlarged late degradative autolysosomes. Despite the production of enlarged LC3-positive early autophagosomes, membrane precursors containing WD-repeat protein interacting with phosphoinositides 1 (WIPI1) and mammalian Atg9 were not affected by ROCK inhibition, suggesting that phagophore elongation had been unusually extended. However, the enlarged autophagosomes were enriched in ULK1 which was essential to allow progression of autophagy flux. Our results demonstrate a novel role for ROCK in the control of autophagosome size and degradative capacity. (c) 2012 Elsevier Inc. All rights reserved.
C1 [Millar, Sarah; Chan, Edmond Y. W.] Univ Strathclyde, RICAS Grp, Strathclyde Inst Pharm & Biomed Sci, Glasgow G4 0RE, Lanark, Scotland.
   [Mleczak, Andrzej; Olson, Michael F.] Beatson Inst Canc Res, Glasgow G61 1BD, Lanark, Scotland.
   [Tooze, Sharon A.] Canc Res UK, London Res Inst, Secretory Pathways Lab, London WC2A 3LY, England.
C3 University of Strathclyde; Beatson Institute; Cancer Research UK
RP Chan, EYW (通讯作者)，Univ Strathclyde, RICAS Grp, Strathclyde Inst Pharm & Biomed Sci, 161 Cathedral St, Glasgow G4 0RE, Lanark, Scotland.
EM Edmond.Chan@strath.ac.uk
RI Chan, Edmond Y.W./A-1940-2013; Olson, Michael/ABA-4240-2021; Olson,
   Michael F/A-3240-2011
OI Chan, Edmond Y.W./0000-0001-9777-0252; Olson,
   Michael/0000-0003-3428-3507; Tooze, Sharon/0000-0002-2182-3116
FU Leonardo da Vinci European Union Lifelong Learning Programme; Cancer
   Research UK; Royal Society of London for Improving Natural Knowledge;
   Cancer Research UK [15153] Funding Source: researchfish
FX We thank Anne Ridley, Ritu Garg and Erik Sahai for providing ROCK
   expression constructs and helpful discussions. We thank Tomotsu
   Yoshimori for providing the TF-LC3 plasmid and Aviva Tolkovsky for
   providing HeLa cells expressing EGFP-LC3. We thank David Strachan of the
   Beatson Institute Imaging Centre for custom development of image
   analysis ImageJ scripts. A. Mleczak is grateful to the Leonardo da Vinci
   European Union Lifelong Learning Programme for support. S.A. Tooze and
   M.F. Olson are grateful to Cancer Research UK for funding. E.Y.W. Chan
   is grateful to the Royal Society of London for Improving Natural
   Knowledge for support.
CR Amano M, 1997, SCIENCE, V275, P1308, DOI 10.1126/science.275.5304.1308
   Amano M, 2010, CYTOSKELETON, V67, P545, DOI 10.1002/cm.20472
   Axe EL, 2008, J CELL BIOL, V182, P685, DOI 10.1083/jcb.200803137
   Bampton ETW, 2005, AUTOPHAGY, V1, P23, DOI 10.4161/auto.1.1.1495
   Bauer PO, 2009, J BIOL CHEM, V284, P13153, DOI 10.1074/jbc.M809229200
   Chan EY, 2012, ANTIOXID REDOX SIGN, V17, P775, DOI 10.1089/ars.2011.4396
   Chan EYW, 2007, J BIOL CHEM, V282, P25464, DOI 10.1074/jbc.M703663200
   Chan EYW, 2009, MOL CELL BIOL, V29, P157, DOI 10.1128/MCB.01082-08
   Cheong H, 2008, MOL BIOL CELL, V19, P668, DOI 10.1091/mbc.E07-08-0826
   Garg R, 2008, BIOCHEM J, V411, P407, DOI 10.1042/BJ20071342
   Hara T, 2008, J CELL BIOL, V181, P497, DOI 10.1083/jcb.200712064
   Ishizaki T, 1997, FEBS LETT, V404, P118, DOI 10.1016/S0014-5793(97)00107-5
   Itakura E, 2010, AUTOPHAGY, V6, P764, DOI 10.4161/auto.6.6.12709
   Itakura E, 2009, AUTOPHAGY, V5, P534, DOI 10.4161/auto.5.4.8062
   Kimura S, 2007, AUTOPHAGY, V3, P452, DOI 10.4161/auto.4451
   Levine B, 2011, NATURE, V469, P323, DOI 10.1038/nature09782
   Lin SY, 2012, SCIENCE, V336, P477, DOI 10.1126/science.1217032
   Matsunaga K, 2009, NAT CELL BIOL, V11, P385, DOI 10.1038/ncb1846
   Mizushima N, 2010, ANN REV CELL DEV BIO
   Mizushima N, 2008, NATURE, V451, P1069, DOI 10.1038/nature06639
   Mizushima N, 2010, CURR OPIN CELL BIOL, V22, P132, DOI 10.1016/j.ceb.2009.12.004
   Mizushima N, 2010, CELL, V140, P313, DOI 10.1016/j.cell.2010.01.028
   Monastyrska I, 2008, MOL BIOL CELL, V19, P1962, DOI 10.1091/mbc.E07-09-0892
   Nair U, 2011, CELL, V146, P290, DOI 10.1016/j.cell.2011.06.022
   Nakatogawa H, 2007, CELL, V130, P165, DOI 10.1016/j.cell.2007.05.021
   Nishimura Y, 2003, PATHOL ONCOL RES, V9, P83, DOI 10.1007/BF03033750
   Olson MF, 2008, CURR OPIN CELL BIOL, V20, P242, DOI 10.1016/j.ceb.2008.01.002
   Polson HE, 2010, AUTOPHAGY, V6
   Proikas-Cezanne T, 2007, FEBS LETT, V581, P3396, DOI 10.1016/j.febslet.2007.06.040
   Rabinowitz JD, 2010, SCIENCE, V330, P1344, DOI 10.1126/science.1193497
   Sun QM, 2008, P NATL ACAD SCI USA, V105, P19211, DOI 10.1073/pnas.0810452105
   Tooze SA, 2010, NAT CELL BIOL, V12, P831, DOI 10.1038/ncb0910-831
   Tooze SA, 2010, IUBMB LIFE, V62, P503, DOI 10.1002/iub.334
   Yang ZF, 2010, NAT CELL BIOL, V12, P814, DOI 10.1038/ncb0910-814
   Young ARJ, 2006, J CELL SCI, V119, P3888, DOI 10.1242/jcs.03172
NR 35
TC 39
Z9 42
U1 0
U2 14
PU ELSEVIER SCIENCE INC
PI NEW YORK
PA 360 PARK AVE SOUTH, NEW YORK, NY 10010-1710 USA
SN 0898-6568
J9 CELL SIGNAL
JI Cell. Signal.
PD JAN
PY 2013
VL 25
IS 1
BP 1
EP 11
DI 10.1016/j.cellsig.2012.09.010
PG 11
WC Cell Biology
WE Science Citation Index Expanded (SCI-EXPANDED)
SC Cell Biology
GA 058EM
UT WOS:000312616900001
PM 22975682
DA 2023-07-06
ER

PT J
AU Geng, MY
   Wang, LZ
   Song, YY
   Gu, J
   Hu, X
   Yuan, C
   Yang, M
   Pei, WJ
   Zhang, Y
   Gao, JL
AF Geng, Meng-ya
   Wang, Lizhuo
   Song, Ying-ying
   Gu, Jing
   Hu, Xin
   Yuan, Cheng
   Yang, Meng
   Pei, Wen-jun
   Zhang, Yao
   Gao, Jia-lin
TI Sidt2 is a key protein in the autophagy-lysosomal degradation pathway
   and is essential for the maintenance of kidney structure and filtration
   function
SO CELL DEATH & DISEASE
LA English
DT Article
ID CHLORIDE CHANNEL; METABOLISM; APOPTOSIS; TM7SF1
AB The regulation and homeostasis of autophagy are essential for maintaining organ morphology and function. As a lysosomal membrane protein, the effect of Sidt2 on kidney structure and renal autophagy is still unknown. In this study, we found that the kidneys of Sidt2(-/-) mice showed changes in basement membrane thickening, foot process fusion, and mitochondrial swelling, suggesting that the structure of the kidney was damaged. Increased urine protein at 24 h indicated that the kidney function was also damaged. At the same time, the absence of Sidt2 caused a decrease in the number of acidic lysosomes, a decrease in acid hydrolase activity and expression in the lysosome, and an increase of pH in the lysosome, suggesting that lysosomal function was impaired after Sidt2 deletion. The accumulation of autophagolysosomes, increased LC3-II and P62 protein levels, and decreased P62 mRNA levels indicated that the absence of the Sidt2 gene caused abnormal autophagy pathway flow. Chloroquine experiment, immunofluorescence autophagosome, and lysosome fusion assay, and Ad-mcherry-GFP-LC3B further indicated that, after Sidt2 deletion, the production of autophagosomes did not increase, but the fusion of autophagosomes and lysosomes and the degradation of autophagolysosomes were impaired. When incubating Sidt2(-/-) cells with the autophagy activator rapamycin, we found that it could activate autophagy, which manifested as an increase in autophagosomes, but it could not improve autophagolysosome degradation. Meanwhile, it further illustrated that the Sidt2 gene plays an important role in the smooth progress of autophagolysosome processes. In summary, the absence of the Sidt2 gene caused impaired lysosome function and a decreased number of acidic lysosomes, leading to formation and degradation disorders of the autophagolysosomes, which eventually manifested as abnormal kidney structure and function. Sidt2 is essential in maintaining the normal function of the lysosomes and the physiological stability of the kidneys.
C1 [Geng, Meng-ya; Song, Ying-ying; Gu, Jing; Hu, Xin; Gao, Jia-lin] Wannan Med Coll, Dept Endocrinol & Genet Metab, Affiliated Hosp 1, Yijishan Hosp, Wuhu 241001, Peoples R China.
   [Geng, Meng-ya; Song, Ying-ying; Gu, Jing; Hu, Xin; Gao, Jia-lin] Wannan Med Coll, Inst Endocrine & Metab Dis, Dept Endocrinol & Genet Metab, Affiliated Hosp 1,Yijishan Hosp, Wuhu 241001, Peoples R China.
   [Geng, Meng-ya; Yuan, Cheng] Wannan Med Coll, Sch Clin Med, Wuhu 241002, Peoples R China.
   [Wang, Lizhuo; Yuan, Cheng; Yang, Meng; Pei, Wen-jun; Zhang, Yao] Wannan Med Coll, Anhui Prov Key Lab Biol Macromol Res, Wuhu 241002, Peoples R China.
   [Wang, Lizhuo; Zhang, Yao; Gao, Jia-lin] Wannan Med Collage, Dept Biochem & Mol Biol, Wuhu 241002, Peoples R China.
C3 Wannan Medical College; Wannan Medical College; Wannan Medical College;
   Wannan Medical College; Wannan Medical College
RP Gao, JL (通讯作者)，Wannan Med Coll, Dept Endocrinol & Genet Metab, Affiliated Hosp 1, Yijishan Hosp, Wuhu 241001, Peoples R China.; Gao, JL (通讯作者)，Wannan Med Coll, Inst Endocrine & Metab Dis, Dept Endocrinol & Genet Metab, Affiliated Hosp 1,Yijishan Hosp, Wuhu 241001, Peoples R China.; Gao, JL (通讯作者)，Wannan Med Collage, Dept Biochem & Mol Biol, Wuhu 241002, Peoples R China.
EM gaojialin@wnmc.edu.cn
RI GAO, JIALIN/GWN-1905-2022
OI Pei, Wenjun/0000-0002-3106-3309; Geng, Mengya/0000-0002-8822-963X
FU National Natural Science Foundation of China [81471002, 81800766]; Key
   research and development projects in Anhui Province [1804h08020241];
   Natural Science Foundation of Anhui Province [1708085MH188,
   2108085MH267]; Key Program Research Fund of Wannan Medical College
   [WK2020Z02]; Funding of "Climbing Peak" Training Program for Innovative
   Technology team of Yijishan Hospital, Wannan Medical College
   [PF2019013]; Funding of "Peak" Training Program for Scientific Research
   of Yijishan Hospital, Wannan Medical College [GF2019J07]
FX This study was supported by the National Natural Science Foundation of
   China (No.81471002,81800766), Key research and development projects in
   Anhui Province (1804h08020241), Natural Science Foundation of Anhui
   Province (1708085MH188,2108085MH267), The Key Program Research Fund of
   Wannan Medical College (WK2020Z02), Funding of "Climbing Peak" Training
   Program for Innovative Technology team of Yijishan Hospital, Wannan
   Medical College (PF2019013), Funding of "Peak" Training Program for
   Scientific Research of Yijishan Hospital, Wannan Medical College
   (GF2019J07).
CR Ballabio A, 2016, EMBO MOL MED, V8, P73, DOI 10.15252/emmm.201505966
   Chen XR, 2018, J LIPID RES, V59, P404, DOI 10.1194/jlr.M073817
   ELLEDER M, 1989, PATHOL RES PRACT, V185, P293, DOI 10.1016/S0344-0338(89)80006-8
   Eriksson I, 2020, CELL DEATH DIS, V11, DOI 10.1038/s41419-020-2527-8
   Fang L, 2013, PLOS ONE, V8, DOI 10.1371/journal.pone.0060546
   Gao JL, 2016, BIOCHEM BIOPH RES CO, V476, P326, DOI 10.1016/j.bbrc.2016.05.122
   Gao JL, 2013, PLOS ONE, V8, DOI 10.1371/journal.pone.0066139
   Gao JL, 2010, BIOCHEM BIOPH RES CO, V402, P588, DOI 10.1016/j.bbrc.2010.09.133
   Goyal S, 2015, J HAZARD MATER, V300, P415, DOI 10.1016/j.jhazmat.2015.07.032
   Hase K, 2020, AUTOPHAGY, V16, P1974, DOI 10.1080/15548627.2020.1712109
   Hong JN, 2019, BBA-MOL CELL RES, V1866, P849, DOI 10.1016/j.bbamcr.2019.02.007
   Hryciw DH, 2006, INT J BIOCHEM CELL B, V38, P1036, DOI 10.1016/j.biocel.2005.09.009
   Hu YF, 2020, BIOCHEM BIOPH RES CO, V528, P213, DOI 10.1016/j.bbrc.2020.05.004
   Jiang PD, 2015, METHODS, V75, P13, DOI 10.1016/j.ymeth.2014.11.021
   Kaushik S, 2012, TRENDS CELL BIOL, V22, P407, DOI 10.1016/j.tcb.2012.05.006
   Klionsky DJ, 2016, AUTOPHAGY, V12, P1, DOI 10.1080/15548627.2015.1100356
   Lamming DW, 2019, TRAFFIC, V20, P27, DOI 10.1111/tra.12617
   Lanning NJ, 2018, AM J PHYSIOL-RENAL, V315, pF1465, DOI 10.1152/ajprenal.00009.2018
   Li CL, 2014, ONCOL REP, V32, P1557, DOI 10.3892/or.2014.3369
   Li GB, 2020, INT J MOL SCI, V21, DOI 10.3390/ijms21051559
   Li M, 2016, J PINEAL RES, V61, P353, DOI 10.1111/jpi.12353
   Li X, 2020, LIFE SCI, V261, DOI 10.1016/j.lfs.2020.118484
   Lian CY, 2020, J INORG BIOCHEM, V212, DOI 10.1016/j.jinorgbio.2020.111231
   Liu WJ, 2019, CELL DEATH DIS, V10, DOI 10.1038/s41419-019-2002-6
   Liu WJ, 2017, SCI REP-UK, V7, DOI 10.1038/s41598-017-07889-z
   Meng Y, 2018, EXP THER MED, V16, P246, DOI 10.3892/etm.2018.6187
   Nicoli ER, 2019, AM J HUM GENET, V104, P1127, DOI 10.1016/j.ajhg.2019.04.008
   NONCLERCQ D, 1992, RENAL FAILURE, V14, P507, DOI 10.3109/08860229209047660
   Nowosad A, 2020, NAT CELL BIOL, V22, P1076, DOI 10.1038/s41556-020-0554-4
   Orr ME, 2013, ALZHEIMERS RES THER, V5, DOI 10.1186/alzrt217
   Parenti G, 2015, ANNU REV MED, V66, P471, DOI 10.1146/annurev-med-122313-085916
   Pierzynowska K, 2020, NEUROMOL MED, V22, P25, DOI 10.1007/s12017-019-08559-1
   Pusch M, 2015, CELL CALCIUM, V58, P57, DOI 10.1016/j.ceca.2014.09.007
   Saftig P, 2008, AUTOPHAGY, V4, P510, DOI 10.4161/auto.5724
   Settembre C, 2014, TRENDS CELL BIOL, V24, P743, DOI 10.1016/j.tcb.2014.06.006
   Settembre C, 2013, NAT REV MOL CELL BIO, V14, P283, DOI 10.1038/nrm3565
   Solomon VR, 2009, EUR J PHARMACOL, V625, P220, DOI 10.1016/j.ejphar.2009.06.063
   Song XB, 2017, CELL DEATH DIS, V8, DOI 10.1038/cddis.2017.262
   Spangenberg C, 1998, GENOMICS, V48, P178, DOI 10.1006/geno.1997.5170
   Sun H, 2020, MEDIAT INFLAMM, V2020, DOI 10.1155/2020/3560793
   Tagawa A, 2016, DIABETES, V65, P755, DOI 10.2337/db15-0473
   Tojo A, 2013, KIDNEY INT, V84, P861, DOI 10.1038/ki.2013.284
   Turk B, 2000, BBA-PROTEIN STRUCT M, V1477, P98, DOI 10.1016/S0167-4838(99)00263-0
   Wang LZ, 2021, FASEB J, V35, DOI 10.1096/fj.202000424R
   Wang S, 2021, CHEM-BIOL INTERACT, V336, DOI 10.1016/j.cbi.2020.109319
   Yamamoto T, 2017, J AM SOC NEPHROL, V28, P1534, DOI 10.1681/ASN.2016070731
   Yamamoto-Nonaka K, 2016, J AM SOC NEPHROL, V27, P2685, DOI 10.1681/ASN.2015040366
   Yu L, 2010, NATURE, V465, P942, DOI 10.1038/nature09076
NR 48
TC 10
Z9 10
U1 2
U2 9
PU SPRINGERNATURE
PI LONDON
PA CAMPUS, 4 CRINAN ST, LONDON, N1 9XW, ENGLAND
SN 2041-4889
J9 CELL DEATH DIS
JI Cell Death Dis.
PY 2022
VL 13
IS 1
AR 7
DI 10.1038/s41419-021-04453-6
PG 12
WC Cell Biology
WE Science Citation Index Expanded (SCI-EXPANDED)
SC Cell Biology
GA XQ2PN
UT WOS:000731392600001
PM 34923568
OA Green Published, gold
DA 2023-07-06
ER

PT J
AU Sun, L
   Meng, ZY
   Zhu, YF
   Lu, J
   Li, ZC
   Zhao, QN
   Huang, Y
   Jiang, LW
   Yao, XQ
AF Sun, Lei
   Meng, Zhaoyue
   Zhu, Yifei
   Lu, Jun
   Li, Zhichao
   Zhao, Qiannan
   Huang, Yu
   Jiang, Liwen
   Yao, Xiaoqiang
TI TM9SF4 is a novel factor promoting autophagic flux under amino acid
   starvation
SO CELL DEATH AND DIFFERENTIATION
LA English
DT Article
ID HUMAN-MELANOMA CELLS; OXIDATIVE STRESS; GENE-FUNCTION; PROTEIN;
   DICTYOSTELIUM; CANNIBALISM; MECHANISM; ADHESION; INJURY; PHAGOCYTOSIS
AB Autophagy is a highly complicated process with participation of large numbers of autophagy-related proteins. Under nutrient starvation, autophagy promotes cell survival by breaking down nonessential cellular components for recycling use. However, due to its high complexity, molecular mechanism of autophagy is still not fully understood. In the present study, we report a novel autophagy-related protein TM9SF4, which plays a functional role in the induction phase of autophagic process. TM9SF4 proteins were abundantly expressed in the kidney, especially in renal proximal tubular epithelial cells. At subcellular cells, TM9SF4 proteins were mostly localized in lysosome, Golgi, late endosome and autophagosome. Knockdown of TM9SF4 with TM9SF4-shRNAs markedly reduced the starvation-induced autophagy in HEK293 cells, the effect of which persisted in the presence of bafilomycin A1. TM9SF4-shRNAs also substantially attenuated the starvation-induced mTOR inactivation. In animal model, starvation was able to induce LC3-II accumulation and cause mTOR inactivation in renal cortical tissue in wild-type mice, the effect of which was minimal/absent in TM9SF4 knockout (TM9SF4(-/-)) mice. Co-immunoprecipitation and proximity ligation assay demonstrated physical interaction of TM9SF4 proteins with mTOR. In addition, knockdown or knockout of TM9SF4 reduced the starvation-induced cell death in HEK293 cells and animal model. Taken together, the present study identifies TM9SF4 as a novel autophagy-related protein. Under nutrient starvation, TM9SF4 functions to facilitate mTOR inactivation, resulting in an enhanced autophagic flux, which serves to protect cells from apoptotic cell death.
C1 [Sun, Lei; Meng, Zhaoyue; Zhu, Yifei; Lu, Jun; Li, Zhichao; Zhao, Qiannan; Huang, Yu; Yao, Xiaoqiang] Chinese Univ Hong Kong, Fac Med, Li Ka Shing Inst Hlth Sci, Hong Kong, Hong Kong, Peoples R China.
   [Sun, Lei; Meng, Zhaoyue; Zhu, Yifei; Lu, Jun; Li, Zhichao; Zhao, Qiannan; Huang, Yu; Yao, Xiaoqiang] Chinese Univ Hong Kong, Fac Med, Sch Biomed Sci, Hong Kong, Hong Kong, Peoples R China.
   [Sun, Lei; Meng, Zhaoyue; Zhu, Yifei; Lu, Jun; Li, Zhichao; Zhao, Qiannan; Yao, Xiaoqiang] Chinese Univ Hong Kong, Shenzhen Res Inst, Shenzhen, Peoples R China.
   [Meng, Zhaoyue; Jiang, Liwen] Chinese Univ Hong Kong, Ctr Cell & Dev Biol, Sch Life Sci, Hong Kong, Hong Kong, Peoples R China.
   [Meng, Zhaoyue; Jiang, Liwen] Chinese Univ Hong Kong, State Key Lab Agrobiotechnol, Hong Kong, Hong Kong, Peoples R China.
C3 Chinese University of Hong Kong; Chinese University of Hong Kong;
   Chinese University of Hong Kong, Shenzhen; CUHK Shenzhen Research
   Institute; Chinese University of Hong Kong; Chinese University of Hong
   Kong
RP Yao, XQ (通讯作者)，Chinese Univ Hong Kong, Sch Biomed Sci, LIBSB, Room 224-225,Area 39, Hong Kong, Hong Kong, Peoples R China.
EM yao2068@cuhk.edu.hk
RI Huang, Yu/K-2866-2017; Yao, Xiaoqiang/I-5413-2016; JIANG,
   Liwen/S-6046-2018
OI Huang, Yu/0000-0002-1277-6784; Yao, Xiaoqiang/0000-0002-0687-8186;
   JIANG, Liwen/0000-0002-7829-1472; Li, Zhichao/0000-0001-6803-6876
FU Hong Kong Research Grant Committee [CUHK14118516, AoE/M-05/12]; RGC-NSFC
   Joint Grant [N_CUHK439/13]; China National Science Foundation [31470912]
FX We thank the Wellcome Trust Sanger Institute Mouse Genetics Project
   (Sanger MGP) and its funders for providing the mutant mouse line
   (Tm9sf4), and the distribution center from which we received the mouse
   line, the KOMP Repository at the University of California, Davis
   (www.komp.org). Funding and associated primary phenotypic information
   may be found at www.sanger.ac.uk/mouseportal. We thank Dr. Shi TP for
   providing the plasmid pCMV6-AV-RFP-LC3 and Dr. Yue JB for providing the
   plasmid RFP-GFP-LC3. We also thank Dr. Jiang X, Dr. Cao CH, Dr. Chan FL,
   Dr. Chan AM and Dr. Susan Yung for a variety of human cell lines. This
   work was supported by grants from the Hong Kong Research Grant Committee
   CUHK14118516, AoE/M-05/12, RGC-NSFC Joint Grant N_CUHK439/13 and China
   National Science Foundation Grant 31470912.
CR Benghezal M, 2006, CELL MICROBIOL, V8, P139, DOI 10.1111/j.1462-5822.2005.00607.x
   Benghezal M, 2003, MOL BIOL CELL, V14, P2890, DOI 10.1091/mbc.E02-11-0724
   Bergeret E, 2008, J CELL SCI, V121, P3325, DOI 10.1242/jcs.030163
   Bradley A, 2012, MAMM GENOME, V23, P580, DOI 10.1007/s00335-012-9422-2
   Chluba-de Tapia J, 1997, GENE, V197, P195, DOI 10.1016/S0378-1119(97)00263-1
   Cornillon S, 2000, J BIOL CHEM, V275, P34287, DOI 10.1074/jbc.M006725200
   Cosson P, 2008, CURR OPIN MICROBIOL, V11, P271, DOI 10.1016/j.mib.2008.05.005
   Fais S, 2012, TRENDS MOL MED, V18, P4, DOI 10.1016/j.molmed.2011.09.001
   Froquet R, 2008, J BIOL CHEM, V283, P6764, DOI 10.1074/jbc.M704484200
   Gao CJ, 2014, TRENDS PLANT SCI, V19, P508, DOI 10.1016/j.tplants.2014.04.004
   Ge L, 2014, CURR OPIN CELL BIOL, V29, P18, DOI 10.1016/j.ceb.2014.02.005
   Jiang M, 2010, AM J PATHOL, V176, P1181, DOI 10.2353/ajpath.2010.090594
   Johnson MA, 2014, PLOS ONE, V9, DOI 10.1371/journal.pone.0093597
   Kimura S, 2007, AUTOPHAGY, V3, P452, DOI 10.4161/auto.4451
   Kimura T, 2011, J AM SOC NEPHROL, V22, P902, DOI 10.1681/ASN.2010070705
   Klionsky DJ, 2008, AUTOPHAGY, V4, P849, DOI 10.4161/auto.6845
   Klionsky DJ, 2000, SCIENCE, V290, P1717, DOI 10.1126/science.290.5497.1717
   Laplante M, 2009, J CELL SCI, V122, P3589, DOI 10.1242/jcs.051011
   Lee J, 2012, BIOCHEM J, V441, P523, DOI 10.1042/BJ20111451
   Li HL, 1998, CELL, V94, P491, DOI 10.1016/S0092-8674(00)81590-1
   Lozupone F, 2015, CURR MOL MED, V15, P836, DOI 10.2174/1566524015666151026100916
   Lozupone F, 2015, ONCOGENE, V34, P5163, DOI 10.1038/onc.2014.437
   Lozupone F, 2009, EMBO REP, V10, P1348, DOI 10.1038/embor.2009.236
   Lugini L, 2006, CANCER RES, V66, P3629, DOI 10.1158/0008-5472.CAN-05-3204
   Marino ML, 2010, CELL DEATH DIS, V1, DOI 10.1038/cddis.2010.67
   Marino ML, 2012, J BIOL CHEM, V287, P30664, DOI 10.1074/jbc.M112.339127
   Mizushima N, 2010, CELL, V140, P313, DOI 10.1016/j.cell.2010.01.028
   Paolillo R, 2015, PLOS ONE, V10, DOI 10.1371/journal.pone.0126968
   Periyasamy-Thandavan S, 2008, KIDNEY INT, V74, P631, DOI 10.1038/ki.2008.214
   Perrin J, 2015, J CELL SCI, V128, P2269, DOI 10.1242/jcs.164848
   Puleston D., 2015, COLD SPRING HARB PRO, V2015, DOI 10.1101/pdb.prot086298
   Rotter D, 2012, PHARMACOL RES, V66, P494, DOI 10.1016/j.phrs.2012.10.001
   Skarnes WC, 2011, NATURE, V474, P337, DOI 10.1038/nature10163
   Soderberg O, 2006, NAT METHODS, V3, P995, DOI 10.1038/nmeth947
   Tan VP, 2016, J MOL CELL CARDIOL, V95, P31, DOI 10.1016/j.yjmcc.2016.01.005
   Woo CH, 2015, MOL BIOL CELL, V26, P4280, DOI 10.1091/mbc.E15-06-0361
NR 36
TC 20
Z9 21
U1 0
U2 9
PU NATURE PUBLISHING GROUP
PI LONDON
PA MACMILLAN BUILDING, 4 CRINAN ST, LONDON N1 9XW, ENGLAND
SN 1350-9047
EI 1476-5403
J9 CELL DEATH DIFFER
JI Cell Death Differ.
PD FEB
PY 2018
VL 25
IS 2
BP 368
EP 379
DI 10.1038/cdd.2017.166
PG 12
WC Biochemistry & Molecular Biology; Cell Biology
WE Science Citation Index Expanded (SCI-EXPANDED)
SC Biochemistry & Molecular Biology; Cell Biology
GA FV1RM
UT WOS:000424342100012
PM 29125601
OA Bronze, Green Published
DA 2023-07-06
ER

PT J
AU Suzuki, C
   Tanida, I
   Trejo, JAO
   Kakuta, S
   Uchiyama, Y
AF Suzuki, Chigure
   Tanida, Isei
   Trejo, Juan Alejandro Oliva
   Kakuta, Soichiro
   Uchiyama, Yasuo
TI Autophagy Deficiency in Renal Proximal Tubular Cells Leads to an
   Increase in Cellular Injury and Apoptosis under Normal Fed Conditions
SO INTERNATIONAL JOURNAL OF MOLECULAR SCIENCES
LA English
DT Article
DE autophagy; Atg7; renal proximal tubular cell; gene knockout mouse
ID KIDNEY INJURY; HOMOLOG; GABARAP; LC3; ANGIOTENSINOGEN; CONJUGATION;
   MECHANISMS; PROTECTS; GATE-16; STORAGE
AB Renal proximal tubular epithelial cells are significantly damaged during acute kidney injury. Renal proximal tubular cell-specific autophagy-deficient mice show increased sensitivity against renal injury, while showing few pathological defects under normal fed conditions. Considering that autophagy protects the proximal tubular cells from acute renal injury, it is reasonable to assume that autophagy contributes to the maintenance of renal tubular cells under normal fed conditions. To clarify this possibility, we generated a knock out mouse model which lacks Atg7, a key autophagosome forming enzyme, in renal proximal tubular cells (Atg7(flox/flox);KAP-Cre(+)). Analysis of renal tissue from two months old Atg7(flox/flox);KAP-Cre(+) mouse revealed an accumulation of LC3, binding protein p62/sequestosome 1 (a selective substrate for autophagy), and more interestingly, Kim-1, a biomarker for early kidney injury, in the renal proximal tubular cells under normal fed conditions. TUNEL (TdT-mediated dUTP Nick End Labeling)-positive cells were also detected in the autophagy-deficient renal tubular cells. Analysis of renal tissue from Atg7(flox/flox);KAP-Cre(+) mice at different age points showed that tubular cells positive for p62 and Kim-1 continually increase in number in an age-dependent manner. Ultrastructural analysis of tubular cells from Atg7(flox/flox);KAP-Cre(+) revealed the presence of intracellular inclusions and abnormal structures. These results indicated that autophagy-deficiency in the renal proximal epithelial tubular cells leads to an increase in injured cells in the kidney even under normal fed conditions.
C1 [Suzuki, Chigure; Tanida, Isei; Trejo, Juan Alejandro Oliva; Kakuta, Soichiro; Uchiyama, Yasuo] Juntendo Univ, Grad Sch Med, Dept Cellular & Mol Neuropathol, Bunkyo Ku, Tokyo 1138421, Japan.
   [Suzuki, Chigure] Juntendo Univ, Grad Sch Med, Dept Cellular & Mol Pharmacol, Bunkyo Ku, Tokyo 1138421, Japan.
   [Kakuta, Soichiro] Juntendo Univ, Grad Sch Med, Lab Morphol & Image Anal, Biomed Res Ctr,Bunkyo Ku, Tokyo 1138421, Japan.
C3 Juntendo University; Juntendo University; Juntendo University
RP Tanida, I; Uchiyama, Y (通讯作者)，Juntendo Univ, Grad Sch Med, Dept Cellular & Mol Neuropathol, Bunkyo Ku, Tokyo 1138421, Japan.
EM cgsuzuki@juntendo.ac.jp; tanida@juntendo.ac.jp; oliva@juntendo.ac.jp;
   skakuta@juntendo.ac.jp; y-uchi@juntendo.ac.jp
RI Tanida, Isei/C-8277-2009
FU JSPS [15K12749, 23111004]; Research Institute for Diseases of Old Age at
   the Juntendo University School of Medicine; Japan Society for the
   Promotion of Science [23659102]; MEXT-supported Program for the
   Strategic Research Foundation at Private Universities; Grants-in-Aid for
   Scientific Research [23659102, 15K12749] Funding Source: KAKEN
FX This work was supported by Grants-in-Aid from the JSPS (15K12749 to
   I.T), partly for Scientific Research on Innovative Areas, (23111004 to
   Y.U.), the Research Institute for Diseases of Old Age at the Juntendo
   University School of Medicine to I.T, and for challenging Exploratory
   Research (23659102 to Y.U.) from the Japan Society for the Promotion of
   Science, and by the MEXT-supported Program for the Strategic Research
   Foundation at Private Universities.
CR Bonventre JV, 2003, J AM SOC NEPHROL, V14, P2199, DOI 10.1097/01.ASN.0000079785.13922.F6
   Charlton JR, 2014, NEPHROL DIAL TRANSPL, V29, P1301, DOI 10.1093/ndt/gft510
   CHRISTENSEN EI, 1991, SEMIN NEPHROL, V11, P414
   Ding YM, 1997, J BIOL CHEM, V272, P28142, DOI 10.1074/jbc.272.44.28142
   Eskelinen EL, 2008, INT REV CEL MOL BIO, V266, P207, DOI 10.1016/S1937-6448(07)66005-5
   Feng J, 2015, AGING DIS, V6, P228, DOI 10.14336/AD.2014.0917
   Han WK, 2002, KIDNEY INT, V62, P237, DOI 10.1046/j.1523-1755.2002.00433.x
   Havasi A, 2011, KIDNEY INT, V80, P29, DOI 10.1038/ki.2011.120
   He CC, 2009, ANNU REV GENET, V43, P67, DOI 10.1146/annurev-genet-102808-114910
   Huber TB, 2012, AUTOPHAGY, V8, P1009, DOI 10.4161/auto.19821
   Humphreys BD, 2008, CELL STEM CELL, V2, P284, DOI 10.1016/j.stem.2008.01.014
   Jiang M, 2012, KIDNEY INT, V82, P1271, DOI 10.1038/ki.2012.261
   Kabeya Y, 2000, EMBO J, V19, P5720, DOI 10.1093/emboj/19.21.5720
   Kimura T, 2011, J AM SOC NEPHROL, V22, P902, DOI 10.1681/ASN.2010070705
   Klionsky DJ, 2016, AUTOPHAGY, V12, P1, DOI 10.1080/15548627.2015.1100356
   Koike M, 2005, AM J PATHOL, V167, P1713, DOI 10.1016/S0002-9440(10)61253-9
   Koike M, 2000, J NEUROSCI, V20, P6898, DOI 10.1523/JNEUROSCI.20-18-06898.2000
   Komatsu M, 2005, J CELL BIOL, V169, P425, DOI 10.1083/jcb.200412022
   Komatsu M, 2007, CELL, V131, P1149, DOI 10.1016/j.cell.2007.10.035
   Liu SY, 2012, AUTOPHAGY, V8, P826, DOI 10.4161/auto.19419
   Livingston MJ, 2016, AUTOPHAGY, V12, P976, DOI 10.1080/15548627.2016.1166317
   MAACK T, 1979, KIDNEY INT, V16, P251, DOI 10.1038/ki.1979.128
   Matsusaka T, 2012, J AM SOC NEPHROL, V23, P1181, DOI 10.1681/ASN.2011121159
   Mei SQ, 2016, SCI REP-UK, V6, DOI 10.1038/srep22171
   Ohsumi Y, 2001, NAT REV MOL CELL BIO, V2, P211, DOI 10.1038/35056522
   Periyasamy-Thandavan S, 2009, AM J PHYSIOL-RENAL, V297, pF244, DOI 10.1152/ajprenal.00033.2009
   Schneider CA, 2012, NAT METHODS, V9, P671, DOI 10.1038/nmeth.2089
   Sou Y, 2006, J BIOL CHEM, V281, P3017, DOI 10.1074/jbc.M505888200
   Suzuki C, 2019, INT J MOL SCI, V20, DOI 10.3390/ijms20071711
   Takahashi A, 2012, AM J PATHOL, V180, P517, DOI 10.1016/j.ajpath.2011.11.001
   Tanida I, 2002, J BIOL CHEM, V277, P13739, DOI 10.1074/jbc.M200385200
   Tanida I, 2001, J BIOL CHEM, V276, P1701, DOI 10.1074/jbc.C000752200
   Tanida I, 2004, INT J BIOCHEM CELL B, V36, P2503, DOI 10.1016/j.biocel.2004.05.009
   Yamahara K, 2013, J AM SOC NEPHROL, V24, P1769, DOI 10.1681/ASN.2012111080
   Yamamoto T, 2016, AUTOPHAGY, V12, P801, DOI 10.1080/15548627.2016.1159376
NR 35
TC 15
Z9 15
U1 1
U2 5
PU MDPI
PI BASEL
PA ST ALBAN-ANLAGE 66, CH-4052 BASEL, SWITZERLAND
EI 1422-0067
J9 INT J MOL SCI
JI Int. J. Mol. Sci.
PD JAN 1
PY 2020
VL 21
IS 1
AR 155
DI 10.3390/ijms21010155
PG 12
WC Biochemistry & Molecular Biology; Chemistry, Multidisciplinary
WE Science Citation Index Expanded (SCI-EXPANDED)
SC Biochemistry & Molecular Biology; Chemistry
GA KO2KF
UT WOS:000515378000155
PM 31881660
OA gold, Green Published
DA 2023-07-06
ER

PT J
AU Kimura, T
   Isaka, Y
   Yoshimori, T
AF Kimura, Tomonori
   Isaka, Yoshitaka
   Yoshimori, Tamotsu
TI Autophagy and kidney inflammation
SO AUTOPHAGY
LA English
DT Review
DE acute kidney injury; aging; autoimmune disease; autophagy; chronic
   kidney disease; cytokine; diabetes; end-stage kidney disease;
   inflammation; innate immunity; kidney; lysosome; mitochondria; sepsis
ID DIABETIC-NEPHROPATHY; EPITHELIAL-CELLS; PROXIMAL TUBULE; IN-VIVO;
   METABOLIC-ACIDOSIS; INJURY; DISEASE; MITOCHONDRIA; PROTECTS; FIBROSIS
AB Inflammation plays a pivotal role in pathophysiological processes of kidney diseases. Macroautophagy/autophagy plays multiple roles in inflammatory responses, and the regulation of inflammation by autophagy has great potential as a treatment for damaged kidneys. A growing body of evidence suggests autophagy protects kidney from versatile kidney inflammatory insults, including those that are acute, chronic, metabolic, and aging-related. It is noteworthy that, in kidney, mitophagy is active, and damaged lysosomes are removed by autophagy. In this mode, autophagy suppresses inflammation to protect the kidney. Systemic inflammation also affects the kidney via pro-inflammatory cytokines and infiltration of inflammatory cells, and autophagy also has a regulatory role in systemic inflammation. This review focuses on the roles of autophagy in kidney diseases and aging through inflammation, and discusses the potential usage of autophagy as an inflammatory modulator for the treatment of kidney diseases.
C1 [Kimura, Tomonori; Isaka, Yoshitaka] Osaka Univ, Dept Nephrol, Suita, Osaka, Japan.
   [Yoshimori, Tamotsu] Osaka Univ, Grad Sch Med, Dept Genet, Suita, Osaka, Japan.
   [Yoshimori, Tamotsu] Osaka Univ, Grad Sch Frontier Biosci, Lab Intracellular Membrane Dynam, Suita, Osaka, Japan.
C3 Osaka University; Osaka University; Osaka University
RP Kimura, T (通讯作者)，Osaka Univ, Sch Med, Dept Nephrol, Yamada Oka 2-2,Box D11, Suita, Osaka 5650871, Japan.
EM t-kimura@kid.med.osaka-u.ac.jp
RI Yoshimori, Tamotsu/K-9626-2014
OI Yoshimori, Tamotsu/0000-0001-9787-3788; Kimura,
   Tomonori/0000-0001-8186-094X
FU Nakayama Foundation for Human Science; Akaeda Medical Research
   Foundation
FX TK was supported by Nakayama Foundation for Human Science and Akaeda
   Medical Research Foundation.
CR Anders HJ, 2014, J AM SOC NEPHROL, V25, P1387, DOI 10.1681/ASN.2014010117
   Balaban RS, 2005, CELL, V120, P483, DOI 10.1016/j.cell.2005.02.001
   Bechtel W, 2013, J AM SOC NEPHROL, V24, P727, DOI 10.1681/ASN.2012070700
   Bolignano D, 2014, AGEING RES REV, V14, P65, DOI 10.1016/j.arr.2014.02.003
   BOMSEL M, 1989, J CELL BIOL, V109, P3243, DOI 10.1083/jcb.109.6.3243
   Chen JC, 2013, J AM SOC NEPHROL, V24, P198, DOI 10.1681/ASN.2012010101
   Deretic V, 2015, J CLIN INVEST, V125, P75, DOI 10.1172/JCI73945
   Ding Y, 2014, J AM SOC NEPHROL, V25, P2835, DOI 10.1681/ASN.2013101068
   Dupont N, 2011, EMBO J, V30, P4701, DOI 10.1038/emboj.2011.398
   Go AS, 2004, NEW ENGL J MED, V351, P1296, DOI 10.1056/NEJMoa041031
   Green DR, 2011, SCIENCE, V333, P1109, DOI 10.1126/science.1201940
   Hartleben B, 2010, J CLIN INVEST, V120, P1084, DOI 10.1172/JCI39492
   Isaka Y, 2016, NEPHROL DIAL TRANSPL, V31, P890, DOI 10.1093/ndt/gfv024
   Jaber N, 2012, P NATL ACAD SCI USA, V109, P2003, DOI 10.1073/pnas.1112848109
   Jiang M, 2012, KIDNEY INT, V82, P1271, DOI 10.1038/ki.2012.261
   Kalantar-Zadeh K, 2004, SEMIN DIALYSIS, V17, P455, DOI 10.1111/j.0894-0959.2004.17606.x
   Kimura T, 2017, EMBO J, V36, P42, DOI 10.15252/embj.201695081
   Kimura T, 2016, J CELL SCI, V129, P881, DOI 10.1242/jcs.163758
   Kimura T, 2015, J CELL BIOL, V210, P973, DOI 10.1083/jcb.201503023
   Kimura T, 2013, AUTOPHAGY, V9, P1876, DOI 10.4161/auto.25418
   Kimura T, 2013, CANCER RES, V73, P3, DOI 10.1158/0008-5472.CAN-12-2464
   Kimura T, 2011, J AM SOC NEPHROL, V22, P902, DOI 10.1681/ASN.2010070705
   Klionsky DJ, 2016, AUTOPHAGY, V12, P1, DOI 10.1080/15548627.2015.1100356
   Koka RM, 2000, AM J PHYSIOL-RENAL, V278, pF989, DOI 10.1152/ajprenal.2000.278.6.F989
   Lee HK, 2007, SCIENCE, V315, P1398, DOI 10.1126/science.1136880
   Lenoir O, 2016, KIDNEY INT, V90, P950, DOI 10.1016/j.kint.2016.04.014
   Lenoir O, 2015, AUTOPHAGY, V11, P1130, DOI 10.1080/15548627.2015.1049799
   Levey AS, 2007, KIDNEY INT, V72, P247, DOI 10.1038/sj.ki.5002343
   Liu SY, 2012, AUTOPHAGY, V8, P826, DOI 10.4161/auto.19419
   Liu WJ, 2015, J BIOL CHEM, V290, P20499, DOI 10.1074/jbc.M115.666354
   Ma TA, 2013, EXP CELL RES, V319, P779, DOI 10.1016/j.yexcr.2013.01.018
   Ma YT, 2013, IMMUNITY, V39, P211, DOI 10.1016/j.immuni.2013.07.017
   MACKENSENHAEN S, 1981, CLIN NEPHROL, V15, P167
   Maejima I, 2013, EMBO J, V32, P2336, DOI 10.1038/emboj.2013.171
   Martinez J, 2016, NATURE, V533, P115, DOI 10.1038/nature17950
   Masters SL, 2009, ANNU REV IMMUNOL, V27, P621, DOI 10.1146/annurev.immunol.25.022106.141627
   McWilliams TG, 2016, J CELL BIOL, V214, P333, DOI 10.1083/jcb.201603039
   Mizushima N, 2004, MOL BIOL CELL, V15, P1101, DOI 10.1091/mbc.E03-09-0704
   Mizushima N, 2011, CELL, V147, P728, DOI 10.1016/j.cell.2011.10.026
   Mizushima N, 2011, ANNU REV CELL DEV BI, V27, P107, DOI 10.1146/annurev-cellbio-092910-154005
   Naito T, 2013, J BIOL CHEM, V288, P21074, DOI 10.1074/jbc.M113.456228
   Najafian B, 2011, CONTRIB NEPHROL, V170, P36, DOI 10.1159/000324942
   Nakahira K, 2011, NAT IMMUNOL, V12, P222, DOI 10.1038/ni.1980
   Namba T, 2014, J AM SOC NEPHROL, V25, P2254, DOI 10.1681/ASN.2013090986
   O'Neill LAJ, 2016, NAT REV IMMUNOL, V16, P553, DOI 10.1038/nri.2016.70
   Rabinowitz JD, 2010, SCIENCE, V330, P1344, DOI 10.1126/science.1193497
   Randow F, 2014, CELL HOST MICROBE, V15, P404, DOI 10.1016/j.chom.2014.03.012
   Saitoh T, 2008, NATURE, V456, P264, DOI 10.1038/nature07383
   Schroder K, 2010, SCIENCE, V327, P296, DOI 10.1126/science.1184003
   Settembre C, 2013, NAT REV MOL CELL BIO, V14, P283, DOI 10.1038/nrm3565
   Tagawa A, 2016, DIABETES, V65, P755, DOI 10.2337/db15-0473
   Takabatake Y, 2014, NEPHROL DIAL TRANSPL, V29, P1639, DOI 10.1093/ndt/gft535
   Takahashi A, 2017, DIABETES
   Takahashi A, 2012, AM J PATHOL, V180, P517, DOI 10.1016/j.ajpath.2011.11.001
   Ton ALY, 2007, SEMIN NEPHROL, V27, P130, DOI 10.1016/j.semnephrol.2007.01.006
   TORELLI G, 1966, AM J PHYSIOL, V211, P576, DOI 10.1152/ajplegacy.1966.211.3.576
   WAISMAN J, 1975, AM J PATHOL, V81, P367
   Yamamoto T, 2016, J AM SOC NEPHROL
   Yamamoto T, 2016, AUTOPHAGY, V12, P801, DOI 10.1080/15548627.2016.1159376
   Zarjou A, 2011, J AM SOC NEPHROL, V22, P999, DOI 10.1681/ASN.2010050484
   Zhou RB, 2011, NATURE, V469, P221, DOI 10.1038/nature09663
NR 61
TC 114
Z9 122
U1 4
U2 49
PU TAYLOR & FRANCIS INC
PI PHILADELPHIA
PA 530 WALNUT STREET, STE 850, PHILADELPHIA, PA 19106 USA
SN 1554-8627
EI 1554-8635
J9 AUTOPHAGY
JI Autophagy
PY 2017
VL 13
IS 6
BP 997
EP 1003
DI 10.1080/15548627.2017.1309485
PG 7
WC Cell Biology
WE Science Citation Index Expanded (SCI-EXPANDED)
SC Cell Biology
GA EY7EF
UT WOS:000404150600002
PM 28441075
OA Green Published, Bronze
DA 2023-07-06
ER

PT J
AU Xiong, J
   Xia, M
   Xu, M
   Zhang, Y
   Abais, JM
   Li, GB
   Riebling, CR
   Ritter, JK
   Boini, KM
   Li, PL
AF Xiong, Jing
   Xia, Min
   Xu, Ming
   Zhang, Yang
   Abais, Justine M.
   Li, Guangbi
   Riebling, Christopher R.
   Ritter, Joseph K.
   Boini, Krishna M.
   Li, Pin-Lan
TI Autophagy maturation associated with CD38-mediated regulation of
   lysosome function in mouse glomerular podocytes
SO JOURNAL OF CELLULAR AND MOLECULAR MEDICINE
LA English
DT Article
DE CD38; autophagic flux; glomeruli; ADP-ribosylcyclase; lysosome
   trafficking
ID CORONARY ARTERIAL MYOCYTES; MEMBRANE TRAFFICKING; CA2+ MOBILIZATION;
   CD38 GENE; NAADP; CALCIUM; CELLS; DISEASE; POLYGLUTAMINE; DEGRADATION
AB Podocytes are highly differentiated glomerular epithelial cells that contribute to the glomerular barrier function of kidney. A role for autophagy has been proposed in maintenance of their cellular integrity, but the mechanisms controlling autophagy in podocytes are not clear. The present study tested whether CD38-mediated regulation of lysosome function contributes to autophagic flux or autophagy maturation in podocytes. Podocytes were found to exhibit a high constitutive level of LC3-II, a robust marker of autophagosomes (APs), suggesting a high basal level of autophagic activity. Treatment with the mTOR inhibitor, rapamycin, increased LC3-II and the content of both APs detected by Cyto-ID Green staining and autophagolysosomes (APLs) measured by acridine orange staining and colocalization of LC3 and Lamp1. Lysosome function inhibitor bafilomycin A1 increased APs, but decreased APLs content under both basal and rapamycin-induced conditions. Inhibition of CD38 activity by nicotinamide or silencing of CD38 gene produced the similar effects to that bafilomycin A1 did in podocytes. To explore the possibility that CD38 may control podocyte autophagy through its regulation of lysosome function, the fusion of APs with lysosomes in living podocytes was observed by co-transfection of GFP-LC3B and RFP-Lamp1 expression vectors. A colocalization of GFP-LC3B and RFP-Lamp1 upon stimulation of rapamycin became obvious in transfected podocytes, which could be substantially blocked by nicotinamide, CD38 shRNA, and bafilomycin. Moreover, blockade of the CD38-mediated regulation by PPADS completely abolished rapamycin-induced fusion of APs with lysosomes. These results indicate that CD38 importantly control lysosomal function and influence autophagy at the maturation step in podocytes.
C1 [Xiong, Jing; Xia, Min; Xu, Ming; Zhang, Yang; Abais, Justine M.; Li, Guangbi; Riebling, Christopher R.; Ritter, Joseph K.; Boini, Krishna M.; Li, Pin-Lan] Virginia Commonwealth Univ, Dept Pharmacol & Toxicol, Sch Med, Richmond, VA 23298 USA.
C3 Virginia Commonwealth University
RP Boini, KM (通讯作者)，Virginia Commonwealth Univ, Dept Pharmacol & Toxicol, Sch Med, 410 N 12th St, Richmond, VA 23298 USA.
EM kmboini@vcu.edu; pli@vcu.edu
RI Boini, Krishna M/H-3548-2011; Xia, Min/C-2084-2012
FU NHLBI NIH HHS [R01 HL057244] Funding Source: Medline; NIDDK NIH HHS [R01
   DK120491] Funding Source: Medline
CR Asanuma K, 2003, FASEB J, V17, P1165, DOI 10.1096/fj.02-0580fje
   Ballabio A, 2009, BBA-MOL CELL RES, V1793, P684, DOI 10.1016/j.bbamcr.2008.12.001
   Boini KM, 2012, J CELL MOL MED, V16, P1674, DOI 10.1111/j.1582-4934.2011.01462.x
   Brady NR, 2007, FEBS J, V274, P3184, DOI 10.1111/j.1742-4658.2007.05849.x
   Christensen KA, 2002, J CELL SCI, V115, P599
   Churchill GC, 2002, CELL, V111, P703, DOI 10.1016/S0092-8674(02)01082-6
   Cina DP, 2012, J AM SOC NEPHROL, V23, P412, DOI 10.1681/ASN.2011070690
   Cosker F, 2010, J BIOL CHEM, V285, P38251, DOI 10.1074/jbc.M110.125864
   Decuypere JP, 2011, CELL CALCIUM, V50, P242, DOI 10.1016/j.ceca.2011.04.001
   Dehay B, 2010, J NEUROSCI, V30, P12535, DOI 10.1523/JNEUROSCI.1920-10.2010
   Galione A, 2006, BIOCHEM SOC T, V34, P922, DOI 10.1042/BST0340922
   Ghavami S, 2010, CELL RES, V20, P314, DOI 10.1038/cr.2009.129
   Gozuacik D, 2004, ONCOGENE, V23, P2891, DOI 10.1038/sj.onc.1207521
   GRYNKIEWICZ G, 1985, J BIOL CHEM, V260, P3440
   Guse AH, 2008, SCI SIGNAL, V1, DOI 10.1126/scisignal.144re10
   Halloran PF, 2004, NEW ENGL J MED, V351, P2715, DOI 10.1056/NEJMra033540
   Hartleben B, 2010, J CLIN INVEST, V120, P1084, DOI 10.1172/JCI39492
   Hoyer-Hansen M, 2007, MOL CELL, V25, P193, DOI 10.1016/j.molcel.2006.12.009
   Inoki K, 2012, CURR OPIN NEPHROL HY, V21, P251, DOI 10.1097/MNH.0b013e3283520f38
   Kawakami T, 2009, NEPHROL DIAL TRANSPL, V24, P2665, DOI 10.1093/ndt/gfp215
   Kim HJ, 2009, TRAFFIC, V10, P1157, DOI 10.1111/j.1600-0854.2009.00924.x
   Kimura T, 2011, J AM SOC NEPHROL, V22, P902, DOI 10.1681/ASN.2010070705
   Komatsu M, 2007, CELL, V131, P1149, DOI 10.1016/j.cell.2007.10.035
   Lange I, 2009, SCI SIGNAL, V2, DOI 10.1126/scisignal.2000278
   Lee HC, 2005, J BIOL CHEM, V280, P33693, DOI 10.1074/jbc.R500012200
   Levine B, 2004, DEV CELL, V6, P463, DOI 10.1016/S1534-5807(04)00099-1
   Levine B, 2008, CELL, V132, P27, DOI 10.1016/j.cell.2007.12.018
   Malavasi F, 2008, PHYSIOL REV, V88, P841, DOI 10.1152/physrev.00035.2007
   Marino G, 2010, J CLIN INVEST, V120, P2331, DOI 10.1172/JCI42601
   Meijer AJ, 2004, INT J BIOCHEM CELL B, V36, P2445, DOI 10.1016/j.biocel.2004.02.002
   Mirnikjoo B, 2009, J BIOL CHEM, V284, P6918, DOI 10.1074/jbc.M805288200
   Mizushima N, 2011, ANNU REV CELL DEV BI, V27, P107, DOI 10.1146/annurev-cellbio-092910-154005
   Noda T, 1998, J BIOL CHEM, V273, P3963, DOI 10.1074/jbc.273.7.3963
   Pankiv S, 2007, J BIOL CHEM, V282, P24131, DOI 10.1074/jbc.M702824200
   Patel S, 2010, TRENDS CELL BIOL, V20, P277, DOI 10.1016/j.tcb.2010.02.003
   Periyasamy-Thandavan S, 2009, AM J PHYSIOL-RENAL, V297, pF244, DOI 10.1152/ajprenal.00033.2009
   Ravikumar B, 2002, HUM MOL GENET, V11, P1107, DOI 10.1093/hmg/11.9.1107
   Reggiori F, 2002, EUKARYOT CELL, V1, P11, DOI 10.1128/EC.01.1.11-21.2002
   Sarkar S, 2005, J CELL BIOL, V170, P1101, DOI 10.1083/jcb.200504035
   SEGLEN PO, 1982, P NATL ACAD SCI-BIOL, V79, P1889, DOI 10.1073/pnas.79.6.1889
   Shen DB, 2011, BIOESSAYS, V33, P448, DOI 10.1002/bies.201000152
   Webb JL, 2003, J BIOL CHEM, V278, P25009, DOI 10.1074/jbc.M300227200
   Williams A, 2008, NAT CHEM BIOL, V4, P295, DOI 10.1038/nchembio.79
   Wyttenbach A, 2002, HUM MOL GENET, V11, P1137, DOI 10.1093/hmg/11.9.1137
   Xie ZP, 2007, NAT CELL BIOL, V9, P1102, DOI 10.1038/ncb1007-1102
   Yamamoto A, 1998, CELL STRUCT FUNCT, V23, P33, DOI 10.1247/csf.23.33
   Yang J, 2011, AUTOPHAGY, V7, P748, DOI 10.4161/auto.7.7.15822
   Zhang AY, 2004, MICROVASC RES, V67, P159, DOI 10.1016/j.mvr.2003.11.001
   Zhang F, 2006, AM J PHYSIOL-HEART C, V291, pH274, DOI 10.1152/ajpheart.01064.2005
   Zhang F, 2010, AM J PHYSIOL-CELL PH, V298, pC1209, DOI 10.1152/ajpcell.00533.2009
NR 50
TC 25
Z9 28
U1 0
U2 10
PU WILEY
PI HOBOKEN
PA 111 RIVER ST, HOBOKEN 07030-5774, NJ USA
EI 1582-4934
J9 J CELL MOL MED
JI J. Cell. Mol. Med.
PD DEC
PY 2013
VL 17
IS 12
BP 1598
EP 1607
DI 10.1111/jcmm.12173
PG 10
WC Cell Biology; Medicine, Research & Experimental
WE Science Citation Index Expanded (SCI-EXPANDED)
SC Cell Biology; Research & Experimental Medicine
GA 277KM
UT WOS:000328817900009
PM 24238063
OA Green Published, gold
DA 2023-07-06
ER

PT J
AU Lei, R
   Zhao, F
   Tang, CY
   Luo, M
   Yang, SK
   Cheng, W
   Li, XW
   Duan, SB
AF Lei, Rong
   Zhao, Fei
   Tang, Cheng-Yuan
   Luo, Min
   Yang, Shi-Kun
   Cheng, Wei
   Li, Xu-Wei
   Duan, Shao-Bin
TI Mitophagy Plays a Protective Role in Iodinated Contrast-Induced Acute
   Renal Tubular Epithelial Cells Injury
SO CELLULAR PHYSIOLOGY AND BIOCHEMISTRY
LA English
DT Article
DE Acute kidney injury; Contrast media; Mitophagy; ROS; Autophagy
ID INDUCED NEPHROPATHY; AUTOPHAGY; MITOCHONDRIAL; ROS; APOPTOSIS; MEDIA;
   CYTOTOXICITY; MICE
[truncated: 37,024,303 more chars]
