# Supplementary material for: Global research trends and hot spots on autophagy and kidney diseases: a bibliometric analysis from 2000 to 2022
Source: Front Pharmacol. 2023 Nov 30;14:1275792. doi: 10.3389/fphar.2023.1275792 (PMC10719858; doi:10.3389/fphar.2023.1275792)
Supplement: Supplementary file 1 [file DataSheet1.ZIP › Raw data/savedrecs.txt]

FN Clarivate Analytics Web of Science
VR 1.0
PT J
AU Jiang, YT
   Zhao, Y
   Zhu, XD
   Liu, YQ
   Wu, BB
   Guo, YF
   Liu, BC
   Zhang, XL
AF Jiang, Yuteng
   Zhao, Yu
   Zhu, Xiaodong
   Liu, Yuqiu
   Wu, Beibei
   Guo, Yinfeng
   Liu, Bicheng
   Zhang, Xiaoliang
TI Effects of autophagy on macrophage adhesion and migration in diabetic
   nephropathy
SO RENAL FAILURE
LA English
DT Article
DE Macrophages; high glucose; autophagy; adhesion; migration
ID UP-REGULATION; RENAL INJURY; PODOCYTES; PROTECTS; CELLS
AB Objective: Macrophage infiltration in kidney is a major pathological feature of diabetic nephropathy (DN), which has been demonstrated associate with macrophages autophagy homeostasis. However, the relationships between autophagy and the infiltration response related of macrophages adhesion and migration are unknown. This study aims to investigate the impact of macrophages adhesion and migration by modulating autophagy. Methods: In vivo, rats were randomly distributed into control (NC) and DN groups. The pathological changes in renal tissue were assessed, and expression of CD68, LC3, P62 were analyzed. In vitro, RAW264.7 cells were divided into NC and high glucose (HG) groups. The capacity of macrophages adhesion migration and the expression of autophagy markers were observed with and without autophagy modulators (rapamycin, 3-methyladenine, chloroquine, and bafilomycin A1 for RAPA, 3-MA, CQ, BAFA). The macrophages autophagosome and the process of degradation and fusion of autophagosome-lysosome were observed by electron microscopy. Results: In vivo, renal injury is aggravated in diabetic rat compared with NC group. The autophagy level is inhibited in renal tissues of DN group with the increasing expression of CD68 and P62, while expression level of LC3 decreased (p < .05). In vitro, HG and 3-MA reduce the numbers of autophagosome of macrophages to inhibit autophagy level with decrease expression of LC3 and Beclin-1, but increase expression of P62, which promote the adhesion and migration capacity of macrophages (p < .05). Moreover, CQ and BAFA suppress autophagy level by inhibiting the process of autophagosome-lysosome degradation and fusion of macrophages, as well as the expression of LC3 and Beclin-1. We notice an increase expression of P62 by CQ and BAFA stimulation (p < .05). CQ and BAFA further facilitate the adhesion and migration capacity of macrophages. However, RAPA increases the numbers of macrophages autophagosome that inhibited by HG, resulting in a recovery of autophagy level with increase expression of LC3 and Beclin-1, whereas a reduction expression of P62, which lead to inhibition of adhesion and migration of macrophages induced by HG (p < .05) Conclusions: High glucose efficiently reduced the level of macrophage autophagy, following macrophages adhesion and migration enhanced when autophagy is suppressed. Activation of autophagosome improve the level of autophagy, but leading to a reduction of the macrophages adhesion and migration. While, inhibiting the process of degradation and fusion of autophagosome-lysosome suppress the level of autophagy and promote the macrophages adhesion and migration. These results indicate that high glucose may play an important role in macrophages adhesion and migration through modulating autophagy activities in diabetic nephropathy.
C1 [Jiang, Yuteng; Zhao, Yu; Zhu, Xiaodong; Liu, Yuqiu; Wu, Beibei; Guo, Yinfeng; Liu, Bicheng; Zhang, Xiaoliang] Southeast Univ, Sch Med, Zhong Da Hosp, Inst Nephrol, Nanjing 210009, Jiangsu, Peoples R China.
C3 Southeast University - China
RP Zhang, XL (通讯作者)，Southeast Univ, Sch Med, Zhong Da Hosp, Inst Nephrol, Nanjing 210009, Jiangsu, Peoples R China.
EM tonyxlz@163.com
FU National Natural Science Foundation of China [81570612, 81870497];
   Clinical Medical Science Technology Special Project of Jiangsu Province
   [BL2014080]; Scientific Innovation Research of College Graduate in
   Jangsu Province Universities [SJCX17_0056]; Fundamental Research Funds
   for the Central Universities [SJCX17_0056]
FX This work is supported by grants from the National Natural Science
   Foundation of China (No. 81570612 and No. 81870497); Clinical Medical
   Science Technology Special Project of Jiangsu Province (BL2014080);
   Scientific Innovation Research of College Graduate in Jangsu Province
   Universities (SJCX17_0056); and Fundamental Research Funds for the
   Central Universities (SJCX17_0056).
NR 36
TC 12
Z9 14
U1 0
U2 12
PU TAYLOR & FRANCIS LTD
PI ABINGDON
PA 2-4 PARK SQUARE, MILTON PARK, ABINGDON OR14 4RN, OXON, ENGLAND
SN 0886-022X
EI 1525-6049
J9 RENAL FAILURE
JI Ren. Fail.
PD JAN 1
PY 2019
VL 41
IS 1
BP 682
EP 690
DI 10.1080/0886022X.2019.1632209
PG 9
WC Urology & Nephrology
WE Science Citation Index Expanded (SCI-EXPANDED)
SC Urology & Nephrology
GA IM0YB
UT WOS:000477714500001
PM 31352855
OA gold, Green Published
DA 2023-05-21
ER

PT J
AU Lee, WK
   Probst, S
   Santoyo-Sanchez, MP
   Al-Hamdani, W
   Diebels, I
   von Sivers, JK
   Kerek, E
   Prenner, EJ
   Thevenod, F
AF Lee, W-K
   Probst, S.
   Santoyo-Sanchez, M. P.
   Al-Hamdani, W.
   Diebels, I.
   von Sivers, J-K
   Kerek, E.
   Prenner, E. J.
   Thevenod, F.
TI Initial autophagic protection switches to disruption of autophagic flux
   by lysosomal instability during cadmium stress accrual in renal NRK-52E
   cells
SO ARCHIVES OF TOXICOLOGY
LA English
DT Article
DE Unfolded protein response; Transition metal toxicity; Lysenin; Laurdan;
   Lysosomal membrane permeabilization
ID ENDOPLASMIC-RETICULUM STRESS; KIDNEY PROXIMAL TUBULE; UNFOLDED PROTEIN
   RESPONSE; ACID SPHINGOMYELINASE; INDUCED APOPTOSIS; ER-STRESS; HUMAN
   ERYTHROCYTES; EPITHELIAL-CELLS; RAT-KIDNEY; DEATH
AB The renal proximal tubule (PT) is the major target of cadmium (Cd2+) toxicity where Cd2+ causes stress and apoptosis. Autophagy is induced by cell stress, e.g., endoplasmic reticulum (ER) stress, and may contribute to cell survival or death. The role of autophagy in Cd2+-induced nephrotoxicity remains unsettled due to contradictory results and lack of evidence for autophagic machinery damage by Cd2+. Cd2+-induced autophagy in rat kidney PT cell line NRK-52E and its role in cell death was investigated. Increased LC3-II and decreased p62 as autophagy markers indicate rapid induction of autophagic flux by Cd2+ (5-10 mu M) after 1 h, accompanied by ER stress (increased p-PERK, p-eIF2 alpha, CHOP). Cd2+ exposure exceeding 3 h results in p62/LC3-II accumulation, but diminished effect of lysosomal inhibitors (bafilomycin A1, pepstatin A + E-64d) on p62/LC3-II levels, indicating decreased autophagic flux and cargo degradation. At 24 h exposure, Cd2+ ( 5-25 mu M) activates intrinsic apoptotic pathways ( Bax/Bcl-2, PARP-1), which is not evident earlier (<= 6 h) although cell viability by MTT assay is decreased. Autophagy inducer rapamycin ( 100 nM) does not overcome autophagy inhibition or Cd2+-induced cell viability loss. The autophagosome-lysosome fusion inhibitor liensinine ( 5 mu M) increases CHOP and Bax/Bcl-2-dependent apoptosis by low Cd2+ stress, but not by high Cd2+. Lysosomal instability by - Cd2+ ( 5 mu M; 6 h) is indicated by increases in cellular sphingomyelin and membrane fluidity and decreases in cathepsins and LAMP1. The data suggest dual and temporal impact of Cd2+ on autophagy: Low but - Cd2+ stress accrual disrupts autophagic flux and lysosomal stability, possibly resulting in lysosomal cell death.
C1 [Lee, W-K; Probst, S.; Santoyo-Sanchez, M. P.; Al-Hamdani, W.; Diebels, I.; von Sivers, J-K; Thevenod, F.] Witten Herdecke Univ, Dept Physiol Pathophysiol & Toxicol, Ctr Biomed Educ & Res ZBAF, Witten, Germany.
   [Santoyo-Sanchez, M. P.] IPN, CINVESTAV, Dept Toxicol, Mexico City, DF, Mexico.
   [Kerek, E.; Prenner, E. J.] Univ Calgary, Dept Biol Sci, Calgary, AB T2N 1N4, Canada.
C3 CINVESTAV - Centro de Investigacion y de Estudios Avanzados del
   Instituto Politecnico Nacional; Instituto Politecnico Nacional - Mexico;
   University of Calgary
RP Lee, WK; Thevenod, F (通讯作者)，Witten Herdecke Univ, Dept Physiol Pathophysiol & Toxicol, Ctr Biomed Educ & Res ZBAF, Witten, Germany.
EM wing-kee.lee@uni-wh.de; stephanie.probst@uni-wh.de;
   santoyomitzi@gmail.com; wasen.b.a@gmail.com; inga_diebels@gmx.de;
   jk.vsivers@gmx.de; emkerek@ucalgary.ca; eprenner@ucalgary.ca;
   frank.thevenod@uni-wh.de
OI Santoyo-Sanchez, Mitzi Paola/0000-0002-7997-7345; Lee,
   Wing-Kee/0000-0002-7352-4679; Kerek, Evan/0000-0003-1019-4227
FU Center for Biomedical Training and Research (ZBAF) of the University of
   Witten/Herdecke; Deutsche Forschungsgemeinschaft [TH345/11-1]; BMBF
   [01DN16039]; Max Kade Foundation; CONACYT (Consejo Nacional de Ciencia y
   Tecnologia, Mexico) [235537]; NSERC Discovery grant; PhD program
   Biomedicine, Witten/Herdecke University
FX Funding was obtained from the Center for Biomedical Training and
   Research (ZBAF) of the University of Witten/Herdecke (F.T.), Deutsche
   Forschungsgemeinschaft (TH345/11-1 to F.T.), BMBF 01DN16039 (F.T.) Max
   Kade Foundation (W.-K.L.), CONACYT (Consejo Nacional de Ciencia y
   Tecnologia, Mexico) (235537 to M.P.S.-S.), NSERC Discovery grant
   (E.J.P.) and a fellowship from PhD program Biomedicine, Witten/Herdecke
   University (W.A.-H.).
NR 84
TC 44
Z9 45
U1 2
U2 25
PU SPRINGER HEIDELBERG
PI HEIDELBERG
PA TIERGARTENSTRASSE 17, D-69121 HEIDELBERG, GERMANY
SN 0340-5761
EI 1432-0738
J9 ARCH TOXICOL
JI Arch. Toxicol.
PD OCT
PY 2017
VL 91
IS 10
BP 3225
EP 3245
DI 10.1007/s00204-017-1942-9
PG 21
WC Toxicology
WE Science Citation Index Expanded (SCI-EXPANDED)
SC Toxicology
GA FH7QR
UT WOS:000411386000002
PM 28321485
DA 2023-05-21
ER

PT J
AU Chen, XC
   Li, ZH
   Yang, C
   Tang, JX
   Lan, HY
   Liu, HF
AF Chen, Xiao-cui
   Li, Zhi-hang
   Yang, Chen
   Tang, Ji-xin
   Lan, Hui-yao
   Liu, Hua-feng
TI Lysosome Depletion-Triggered Autophagy Impairment in Progressive Kidney
   Injury
SO KIDNEY DISEASES
LA English
DT Review
DE Autophagy; Lysosome; Kidney disease; Tubular epithelial cell; Podocyte
ID DYSFUNCTION; INHIBITION
AB Background: Macroautophagy (autophagy) is a cellular recycling process involving the destruction of damaged organelles and proteins in intracellular lysosomes for efficient nutrient reuse. Summary: Impairment of the autophagy-lysosome pathway is tightly associated with multiple kidney diseases, such as diabetic nephropathy, proteinuric kidney disease, acute kidney injury, crystalline nephropathy, and drug- and heavy metal-induced renal injury. The impairment in the process of autophagic clearance may induce injury in renal intrinsic cells by activating the inflammasome, inducing cell cycle arrest, and cell death. The lysosome depletion may be a key mechanism triggering this process. In this review, we discuss this pathway and summarize the protective mechanisms for restoration of lysosome function and autophagic flux via the endosomal sorting complex required for transport (ESCRT) machinery, lysophagy, and transcription factor EB-mediated lysosome biogenesis. Key Message: Further exploring mechanisms of ESCRT, lysophagy, and lysosome biogenesis may provide novel therapy strategies for the management of kidney diseases.
C1 [Chen, Xiao-cui; Li, Zhi-hang; Yang, Chen; Tang, Ji-xin; Liu, Hua-feng] Guangdong Med Univ, Affiliated Hosp, Inst Nephrol, Key Lab Prevent & Management Chron Kidney Dis Zha, Zhanjiang, Peoples R China.
   [Lan, Hui-yao] Chinese Univ Hong Kong, Dept Med & Therapeut, Hong Kong, Peoples R China.
   [Lan, Hui-yao] Chinese Univ Hong Kong, Li Ka Shing Inst Hlth Sci, Hong Kong, Peoples R China.
C3 Guangdong Medical University; Chinese University of Hong Kong; Chinese
   University of Hong Kong
RP Liu, HF (通讯作者)，Guangdong Med Univ, Affiliated Hosp, Inst Nephrol, Key Lab Prevent & Management Chron Kidney Dis Zha, Zhanjiang, Peoples R China.; Lan, HY (通讯作者)，Chinese Univ Hong Kong, Dept Med & Therapeut, Hong Kong, Peoples R China.; Lan, HY (通讯作者)，Chinese Univ Hong Kong, Li Ka Shing Inst Hlth Sci, Hong Kong, Peoples R China.
EM hylan@cuhk.edu.hk; hf_liu@263.net
RI Tang, jixin/HJH-3869-2023; Lan, Hui Yao/C-9734-2015
OI Lan, Hui Yao/0000-0003-4283-9755
FU National Natural Science Foundation of China [81670654, 81700627,
   81974095]; Funds for Science and Technology Innovation Strategy of
   Guangdong Province [2019A1515010678]; Grants Research Council of Hong
   Kong [GRF 14163317, 14117418, 14104019, C7018-16G, R4012-18]; Health and
   Medical Research Fund of Hong Kong [05161326, 14152321]; Guangdong-Hong
   Kong-Macao-Joint Labs Program from Guangdong Science and Technology
   Department [2019B121205005]
FX This work was supported by grants from the National Natural Science
   Foundation of China (No. 81670654, No. 81700627, and No. 81974095); the
   Funds for Science and Technology Innovation Strategy of Guangdong
   Province (2019A1515010678); the Grants Research Council of Hong Kong
   (GRF 14163317, 14117418, 14104019, C7018-16G, and R4012-18), and the
   Health and Medical Research Fund of Hong Kong (05161326 and 14152321);
   and the Guangdong-Hong Kong-Macao-Joint Labs Program from Guangdong
   Science and Technology Department (2019B121205005).
NR 117
TC 8
Z9 8
U1 4
U2 16
PU KARGER
PI BASEL
PA ALLSCHWILERSTRASSE 10, CH-4009 BASEL, SWITZERLAND
SN 2296-9381
EI 2296-9357
J9 KIDNEY DIS-BASEL
JI Kidney Dis.
PD JUL
PY 2021
VL 7
IS 4
BP 254
EP 267
DI 10.1159/000515035
EA MAY 2021
PG 14
WC Urology & Nephrology
WE Science Citation Index Expanded (SCI-EXPANDED)
SC Urology & Nephrology
GA TF3RW
UT WOS:000655133100001
PM 34395541
OA gold, Green Published
DA 2023-05-21
ER

PT J
AU Herzog, C
   Yang, C
   Holmes, A
   Kaushal, GP
AF Herzog, Christian
   Yang, Cheng
   Holmes, Alexandrea
   Kaushal, Gur P.
TI zVAD-fmk prevents cisplatin-induced cleavage of autophagy proteins but
   impairs autophagic flux and worsens renal function
SO AMERICAN JOURNAL OF PHYSIOLOGY-RENAL PHYSIOLOGY
LA English
DT Article
DE LC3; beclin-1; Atg5; p62; acute kidney injury
ID CASPASE-MEDIATED CLEAVAGE; CELL-DEATH; ENDOPLASMIC-RETICULUM; INDUCED
   APOPTOSIS; PROTECTIVE ROLE; CALPAIN; INJURY; INHIBITION; MACROAUTOPHAGY;
   ACTIVATION
AB Herzog C, Yang C, Holmes A, Kaushal GP. zVAD-fmk prevents cisplatin-induced cleavage of autophagy proteins but impairs autophagic flux and worsens renal function. Am J Physiol Renal Physiol 303: F1239-F1250, 2012. First published August 15, 2012; doi:10.1152/ajprenal.00659.2011.-Cisplatin injury to renal tubular epithelial cells (RTEC) is accompanied by autophagy and caspase activation. However, autophagy gradually decreases during the course of cisplatin injury. The role of autophagy and the mechanism of its decrease during cisplatin injury are not well understood. This study demonstrated that autophagy proteins beclin-1, Atg5, and Atg12 were cleaved and degraded during the course of cisplatin injury in RTEC and the kidney. zVAD-fmk, a widely used pancaspase inhibitor, blocked cleavage of autophagy proteins suggesting that zVAD-fmk would promote the autophagy pathway. Unexpectedly, zVAD-fmk blocked clearance of the autophagosomal cargo, indicating lysosomal dysfunction. zVAD-fmk markedly inhibited cisplatin-induced lysosomal cathepsin B and calpain activities and therefore impaired autophagic flux. In a mouse model of cisplatin nephrotoxicity, zVAD-fmk impaired autophagic flux by blocking autophagosomal clearance as revealed by accumulation of key autophagic substrates p62 and LC3-II. Furthermore, zVAD-fmk worsened cisplatin-induced renal dysfunction. Chloroquine, a lysomotropic agent that is known to impair autophagic flux, also exacerbated cisplatin-induced decline in renal function. These findings demonstrate that impaired autophagic flux induced by zVAD-fmk or a lysomotropic agent worsened renal function in cisplatin acute kidney injury (AKI) and support a protective role of autophagy in AKI. These studies also highlight that the widely used antiapoptotic agent zVAD-fmk may be contraindicated as a therapeutic agent for preserving renal function in AKI.
C1 [Herzog, Christian; Yang, Cheng; Holmes, Alexandrea; Kaushal, Gur P.] Cent Arkansas Vet Healthcare Syst, Dept Med, Little Rock, AR 72205 USA.
   [Kaushal, Gur P.] Cent Arkansas Vet Healthcare Syst, Dept Biochem, Little Rock, AR 72205 USA.
   [Kaushal, Gur P.] Univ Arkansas Med Sci, Little Rock, AR 72205 USA.
C3 US Department of Veterans Affairs; Veterans Health Administration (VHA);
   Central Arkansas Veterans Healthcare System; US Department of Veterans
   Affairs; Veterans Health Administration (VHA); Central Arkansas Veterans
   Healthcare System; University of Arkansas System; University of Arkansas
   Medical Sciences
RP Kaushal, GP (通讯作者)，Cent Arkansas Vet Healthcare Syst, Dept Med, 4300 W 7th St, Little Rock, AR 72205 USA.
EM kaushalgurp@uams.edu
OI Herzog, Christian/0000-0001-6024-3491
FU VA Merit grant; National Institutes of Health (NIH) grant [DK081690];
   National Center for Research Resources from the NIH [5P20RR016460-11];
   National Institute of General Medical Sciences from the NIH [8 P20
   GM103429-11]
FX This work was supported by VA Merit and National Institutes of Health
   (NIH) (DK081690) grants to G. P. Kaushal. This project was also
   supported by grants to C. Herzog from the National Center for Research
   Resources (5P20RR016460-11) and the National Institute of General
   Medical Sciences (8 P20 GM103429-11) from the NIH. A part of this study
   was presented in abstract form at the annual meeting of the American
   Society of Nephrology in 2010.
NR 68
TC 60
Z9 62
U1 0
U2 5
PU AMER PHYSIOLOGICAL SOC
PI BETHESDA
PA 9650 ROCKVILLE PIKE, BETHESDA, MD 20814 USA
SN 1931-857X
EI 1522-1466
J9 AM J PHYSIOL-RENAL
JI Am. J. Physiol.-Renal Physiol.
PD OCT
PY 2012
VL 303
IS 8
BP F1239
EP F1250
DI 10.1152/ajprenal.00659.2011
PG 12
WC Physiology; Urology & Nephrology
WE Science Citation Index Expanded (SCI-EXPANDED)
SC Physiology; Urology & Nephrology
GA 022SA
UT WOS:000309981400015
PM 22896037
OA Green Published
DA 2023-05-21
ER

PT J
AU Huang, CL
   Lin, MZ
   Cheng, D
   Braet, F
   Pollock, CA
   Chen, XM
AF Huang, Chunling
   Lin, Mike Z.
   Cheng, Delfine
   Braet, Filip
   Pollock, Carol A.
   Chen, Xin-Ming
TI Thioredoxin-interacting protein mediates dysfunction of tubular
   autophagy in diabetic kidneys through inhibiting autophagic flux
SO LABORATORY INVESTIGATION
LA English
DT Article
DE autophagy; autophagy flux; diabetic nephropathy; renal proximal tubular
   cells; thioredoxin-interacting protein
ID OXIDATIVE STRESS; ELECTRON-MICROSCOPY; PROXIMAL TUBULE; PATHOGENESIS;
   CELLS; COMPLICATIONS; EXPRESSION; LC3; GLUCOSE; SYSTEM
AB Thioredoxin-interacting protein (TXNIP) expression is ubiquitous and is induced by a variety of cellular stresses, including high intracellular glucose. TXNIP is associated with activation of oxidative stress and tubulointerstitial fibrosis in diabetic nephropathy. Autophagy is a major pathway that delivers damaged proteins and organelles to lysosomes to maintain cellular homeostasis. This study aimed to investigate the dysregulation of autophagy and the regulation of TXNIP on autophagy in renal proximal tubular cells (PTCs) under diabetic conditions. The formation of autophagosomes was measured using transmission electron microscopy, and LC3-II, and the effectiveness of autophagic clearance was determined by p62 expression in diabetic kidney and in human PTCs exposed to high glucose (HG). The results collectively demonstrated increased expression of TXNIP, LC3/LC3-II and p62 in renal tubular cells of mice with diabetic nephropathy and in cultured human PTCs exposed to HG (30 mM/l) for 48 h compared with control. The formation of autophagic vacuoles was increased in HG-induced cells. Furthermore, silencing of TXNIP by siRNA transfection reduced autophagic vacuoles and the expression of LC3-II and p62 in human PTCs exposed to HG compared with control and partially reversed the accumulation of LC3-II and p62 induced by bafilomycin A(1) (50 nM/l), a pharmacological inhibitor of autophagy which blocks the fusion of autophagosomes with lysosomes and impairs the degradation of LC3-II and p62. Collectively, these results suggest that hyperglycemia leads to dysfunction of autophagy in renal tubular cells and decreases autophagic clearance. HG-induced overexpression of TXNIP may contribute to the dysfunction of tubular autophagy in diabetes.
C1 [Huang, Chunling; Lin, Mike Z.; Pollock, Carol A.; Chen, Xin-Ming] Univ Sydney, Royal N Shore Hosp, Sydney Med Sch, Kolling Inst Med Res, St Leonards, NSW 2065, Australia.
   [Huang, Chunling] Xiamen Univ, Xiamen Ctr, Clin Lab, Xiamen Zhongshan Hosp,Med Coll, Xiamen, Peoples R China.
   [Cheng, Delfine; Braet, Filip] Univ Sydney, Bosch Inst, Sch Med Sci, Discipline Anat & Histol, Sydney, NSW 2006, Australia.
   [Braet, Filip] Univ Sydney, Australian Ctr Microscopy & Microanal, Sydney, NSW 2006, Australia.
C3 Royal North Shore Hospital; University of Sydney; Kolling Institute of
   Medical Research; Xiamen University; University of Sydney; University of
   Sydney
RP Pollock, CA (通讯作者)，Royal N Shore Hosp, Dept Med, Professorial Suite,Level 7,Kolling Bldg, St Leonards, NSW 2065, Australia.
EM carol.pollock@sydney.edu.au
RI Braet, F/AAB-3660-2022; Braet, F/V-7003-2019; Chen, Xin-Ming/D-2923-2015
OI Braet, F/0000-0002-5222-0895; Cheng, Delfine/0000-0002-8575-0534; Chen,
   Xin-Ming/0000-0003-3212-7172
NR 52
TC 47
Z9 54
U1 1
U2 15
PU ELSEVIER SCIENCE INC
PI NEW YORK
PA STE 800, 230 PARK AVE, NEW YORK, NY 10169 USA
SN 0023-6837
EI 1530-0307
J9 LAB INVEST
JI Lab. Invest.
PD MAR
PY 2014
VL 94
IS 3
BP 309
EP 320
DI 10.1038/labinvest.2014.2
PG 12
WC Medicine, Research & Experimental; Pathology
WE Science Citation Index Expanded (SCI-EXPANDED)
SC Research & Experimental Medicine; Pathology
GA AB9DW
UT WOS:000332091200006
PM 24492284
OA Bronze
DA 2023-05-21
ER

PT J
AU Sansanwal, P
   Sarwal, MM
AF Sansanwal, Poonam
   Sarwal, Minnie M.
TI p62/SQSTM1 prominently accumulates in renal proximal tubules in
   nephropathic cystinosis
SO PEDIATRIC NEPHROLOGY
LA English
DT Article
DE Cystinosis; Autophagy; LC3; p62; SQSTM1; Renal proximal tubules; Renal
   Fanconi Syndrome
ID CONSTITUTIVE AUTOPHAGY; EPITHELIAL-CELLS; MICE; FIBROBLASTS; APOPTOSIS;
   P62; MECHANISMS; MODEL; ATP
AB Nephropathic cystinosis, a lysosomal storage disorder, is associated with generalized proximal tubular dysfunction and progressive renal failure. The underlying molecular and cellular mechanisms leading to renal tubular injury remain largely unknown. Abnormal induction of autophagy has been shown in cystinosis. We have studied the autophagic flux in cystinosis by evaluating autophagy-specific substrates.
   LC3 and p62 expression was evaluated by (1) immunohistochemistry performed on kidney biopsies obtained from four nephropathic cystinosis patients, four patients with renal injury due to causes other than cystinosis, and four normal kidney tissues and (2) fluorescence imaging in cultured renal proximal tubular epithelial (RPTE) cells obtained from four nephropathic cystinosis patients and two lots of normal primary RPTE cells, both in basal and starvation conditions. p62 expression was also corroborated by western blot analysis in RPTE cells.
   There was a significant buildup of p62 protein in patients with nephropathic cystinosis, specifically in the proximal tubules in kidney biopsies and RPTE cells (p = 0.0004), and the accumulation was further enhanced upon starvation. Cystinotic RPTE cells exhibited a significant co-localization of p62 with LC3.
   Our findings indicate a potential block in the autophagic flux in cystinosis, thus providing key insights into the underlying mechanisms of tubular injury in cystinosis.
C1 [Sansanwal, Poonam; Sarwal, Minnie M.] Calif Pacific Med Ctr Res Inst, San Francisco, CA 94107 USA.
C3 California Pacific Medical Center; California Pacific Medical Center
   Research Institute
RP Sansanwal, P (通讯作者)，Calif Pacific Med Ctr Res Inst, 475 Brannan St,Ste 220, San Francisco, CA 94107 USA.
EM poonam@cpmcri.org; sarwalm@cpmcri.org
FU Cystinosis Foundation Ireland; Health Research Board Ireland; National
   Human Genome Research Institute, National Institutes of Health
FX We thank Dr. William Gahl and Dr. Lorraine Racusen for their generous
   gift of cystinosis RPTE cells. We gratefully acknowledge Dr. Neeraja
   Kambham's (Stanford University) help with immunohistochemistry
   experiments. This work was supported by grants from the Cystinosis
   Foundation Ireland, Health Research Board Ireland and the Intramural
   Research Program of the National Human Genome Research Institute,
   National Institutes of Health.
NR 31
TC 22
Z9 23
U1 0
U2 4
PU SPRINGER
PI NEW YORK
PA 233 SPRING ST, NEW YORK, NY 10013 USA
SN 0931-041X
J9 PEDIATR NEPHROL
JI Pediatr. Nephrol.
PD NOV
PY 2012
VL 27
IS 11
BP 2137
EP 2144
DI 10.1007/s00467-012-2227-4
PG 8
WC Pediatrics; Urology & Nephrology
WE Science Citation Index Expanded (SCI-EXPANDED)
SC Pediatrics; Urology & Nephrology
GA 013YK
UT WOS:000309342000018
PM 22714671
DA 2023-05-21
ER

PT J
AU Turkmen, K
   Martin, J
   Akcay, A
   Nguyen, Q
   Ravichandran, K
   Faubel, S
   Pacic, A
   Ljubanovic, D
   Edelstein, CL
   Jani, A
AF Turkmen, Kultigin
   Martin, Jessica
   Akcay, Ali
   Quocan Nguyen
   Ravichandran, Kameswaran
   Faubel, Sarah
   Pacic, Arijana
   Ljubanovic, Danica
   Edelstein, Charles L.
   Jani, Alkesh
TI Apoptosis and Autophagy in Cold Preservation Ischemia
SO TRANSPLANTATION
LA English
DT Article
DE Autophagy; Apoptosis; Cold preservation ischemia
ID TUBULAR EPITHELIAL-CELLS; DELAYED GRAFT FUNCTION; ACUTE-RENAL-FAILURE;
   REPERFUSION INJURY; RISK-FACTORS; INHIBITION; KIDNEY; RAT;
   TRANSPLANTATION; MACROAUTOPHAGY
AB Background. Prolonged cold ischemia (CI) is a risk factor for the development of delayed graft function that predicts reduced 5-year kidney transplant survival. CI results in caspase-3 activation, tubular injury, and apoptosis. Autophagy, a highly conserved pathway that permits recycling of nutrients within the cell during stress, is linked to apoptosis. We hypothesized that CI during kidney preservation would induce autophagy. We sought to determine apoptosis and autophagic flux in CI.
   Methods. Autophagic flux and apoptosis were examined in kidneys of wild-type and green fluorescent protein (GFP)-microtubule-associated protein1 light chain 3 (LC3) transgenic mice that were subjected to 48 hr of CI. Autophagic flux was determined by performing experiments with and without bafilomycin A1.
   Results. CI alone significantly increased the number of apoptotic cells/hpf, caspase-3/7 activity, and protein expression of autophagy markers LC3 II and autophagy-related protein 5. To determine the effect of inhibiting autophagic flux on apoptosis, kidneys of wild-type and GFP-LC3 transgenic mice were subjected to 48 hr of CI in the presence of lysosomal inhibitor bafilomycin A1. The combination of CI and bafilomycin A1 suppressed autophagic flux and significantly reduced the number of apoptotic cells/hpf, caspase-3/7 activity, LC3 II (both by immunoblot and in GFP-LC3 transgenic mice), and autophagy-related protein 5 protein expression.
   Conclusion. In summary, we have shown that autophagy and autophagic flux are reduced in cold ischemic kidneys treated with bafilomycin A1. Reduced autophagy and autophagic flux were associated with a significant reduction in apoptotic cell death, which may provide a therapeutic rationale for including bafilomycin A1 in University of Wisconsin solution during organ preservation.
C1 [Turkmen, Kultigin; Martin, Jessica; Akcay, Ali; Quocan Nguyen; Ravichandran, Kameswaran; Faubel, Sarah; Edelstein, Charles L.] Univ Colorado, Denver, CO 80202 USA.
   [Pacic, Arijana; Ljubanovic, Danica] Univ Zagreb, Hosp Dubrava, Univ Zagreb SOM, Zagreb 41000, Croatia.
   [Jani, Alkesh] Denver Vet Affairs Med Ctr, Denver, CO USA.
C3 University of Colorado System; University of Colorado Denver; University
   of Zagreb; US Department of Veterans Affairs; Veterans Health
   Administration (VHA); Veterans Affairs Medical Center - Denver
RP Jani, A (通讯作者)，Univ Colorado Denver, Div Renal Dis & Hypertens, 12700 E 19th Ave,C281, Aurora, CO 80045 USA.
EM Alkesh.jani@ucdenver.edu
RI RAVICHANDRAN, KAMESWARAN/Y-6920-2019; Turkmen, Kultigin/AFR-4244-2022
OI RAVICHANDRAN, KAMESWARAN/0000-0002-0596-2044; Turkmen,
   Kultigin/0000-0002-1667-7716
FU NIH [RO1DK056851, RO1-DK-074835]; Turkish Society of Nephrology; 
   [KO8DK069512];  [R01HL095363]
FX This work was supported by KO8DK069512 (A.J.), R01HL095363 (S.F.), and
   NIH grants RO1DK056851 and RO1-DK-074835 (C.L.E.), and Turkish Society
   of Nephrology (K.T.).
NR 32
TC 34
Z9 35
U1 0
U2 8
PU LIPPINCOTT WILLIAMS & WILKINS
PI PHILADELPHIA
PA 530 WALNUT ST, PHILADELPHIA, PA 19106-3621 USA
SN 0041-1337
J9 TRANSPLANTATION
JI Transplantation
PD JUN 15
PY 2011
VL 91
IS 11
BP 1192
EP 1197
DI 10.1097/TP.0b013e31821ab9c8
PG 6
WC Immunology; Surgery; Transplantation
WE Science Citation Index Expanded (SCI-EXPANDED)
SC Immunology; Surgery; Transplantation
GA 769JN
UT WOS:000291008800009
PM 21577181
DA 2023-05-21
ER

PT J
AU Liu, F
   Wang, XY
   Zhou, XP
   Liu, ZP
   Song, XB
   Wang, ZY
   Wang, L
AF Liu, Fei
   Wang, Xin-Yu
   Zhou, Xu-Ping
   Liu, Zong-Ping
   Song, Xiang-Bin
   Wang, Zhen-Yong
   Wang, Lin
TI Cadmium disrupts autophagic flux by inhibiting cytosolic Ca2+-dependent
   autophagosome-lysosome fusion in primary rat proximal tubular cells
SO TOXICOLOGY
LA English
DT Article
DE Cadmium; Autophagy; Cytosolic calcium overload; Proximal tubular cells;
   Oxidative stress; Autophagosome-lysosome fusion
ID OXIDATIVE STRESS; PRIMARY CULTURES; CALCIUM; APOPTOSIS; KIDNEY;
   PROGRESSION; ACTIVATION; MECHANISM; CHANNEL; KINASE
AB Previous studies have shown that subcellular Ca2+ redistribution is involved in Cd-induced autophagy inhibition in primary rat proximal tubular (rPT) cells, but the mechanism remains unclear. In this study, the status of autophagic flux was monitored by the GFP and RFP tandemly tagged LC3 method. Pharmacological inhibition of cytosolic Ca2+ concentration ([Ca2+](c)) with 2-APB or BAPTA-AM significantly alleviated Cd-elevated yellow puncta formation and restored Cd-inhibited red puncta formation, while thapsigargin (TG) had the opposite regulatory effect, demonstrating that Cd-induced [Ca2+](c) elevation inhibited the autophagic flux in rPT cells. Resultantly, Cd-induced autophagosomes accumulation was obviously modulated by 2-APB, BAPTA-AM and TG, respectively. Meanwhile, blockage of autophagosome-lysosome fusion and decreased recruitment of Rab7 to autophagosomes by Cd exposure was noticeably restored by 2-APB or BAPTA-AM, but co-treatment with Cd and TG further impaired Cd-induced autophagy arrest. Moreover, Cd-induced oxidative stress intimately correlated with cytosolic Ca2+ mobilization, and N-acetylcysteine (NAC) markedly rescued Cd-blocked autophagosome-lysosome fusion and recruitment of Rab7 to autophagosomes in rPT cells, implying that Cd-induced autophagy inhibition was due to [Ca2+](c) elevation-triggered oxidative stress. In summary, these results suggest that Cd-mediated autophagy inhibition in rPT cells is dependent on cytosolic Ca2+ overload. Elevation of [Ca2+](c) inhibited the autophagosome-lysosome fusion to block the degradation of autophagosomes, which aggravated Cd-induced cytotoxicity in rPT cells. (C) 2017 Elsevier B.V. All rights reserved.
C1 [Liu, Fei; Wang, Xin-Yu; Song, Xiang-Bin; Wang, Zhen-Yong; Wang, Lin] Shandong Agr Univ, Coll Anim Sci & Vet Med, Daizong Rd 61, Tai An 271018, Shandong, Peoples R China.
   [Zhou, Xu-Ping] Beijing Agr Univ, Beijing 102206, Peoples R China.
   [Liu, Zong-Ping] Yangzhou Univ, Coll Vet Med, 12 East Wenhui Rd, Yangzhou 225009, Jiangsu, Peoples R China.
C3 Shandong Agricultural University; Beijing University of Agriculture;
   Yangzhou University
RP Wang, L (通讯作者)，Shandong Agr Univ, Coll Anim Sci & Vet Med, Daizong Rd 61, Tai An 271018, Shandong, Peoples R China.; Liu, ZP (通讯作者)，Yangzhou Univ, Coll Vet Med, 12 East Wenhui Rd, Yangzhou 225009, Jiangsu, Peoples R China.
EM liuzongping@yzu.edu.cn; wanglin2013@sdau.edu.cn
RI Wang, Xin/GYU-1129-2022; Wang, Xin/AAN-8435-2021; Wang,
   Xiaoqiang/IQS-3727-2023; Wang, Xin/HZL-4695-2023
OI Wang, Xin/0000-0002-4457-7376; 
FU National Nature Science Foundation of China [31472251]; National
   Excellent Doctoral Dissertation of PR China [201266]; Fok Ying Tung
   Education Foundation [141022]; Priority Academic Program Development of
   Jiangsu Higher Education Institutions (PADD)
FX This work was supported by the National Nature Science Foundation of
   China (No. 31472251), a foundation for the author of National Excellent
   Doctoral Dissertation of PR China (No. 201266), the fund of Fok Ying
   Tung Education Foundation (No.141022) and a project funded by the
   Priority Academic Program Development of Jiangsu Higher Education
   Institutions (PADD).
NR 43
TC 88
Z9 94
U1 0
U2 17
PU ELSEVIER IRELAND LTD
PI CLARE
PA ELSEVIER HOUSE, BROOKVALE PLAZA, EAST PARK SHANNON, CO, CLARE, 00000,
   IRELAND
SN 0300-483X
J9 TOXICOLOGY
JI Toxicology
PD MAY 15
PY 2017
VL 383
BP 13
EP 23
DI 10.1016/j.tox.2017.03.016
PG 11
WC Pharmacology & Pharmacy; Toxicology
WE Science Citation Index Expanded (SCI-EXPANDED)
SC Pharmacology & Pharmacy; Toxicology
GA EW4UQ
UT WOS:000402496800002
PM 28347754
DA 2023-05-21
ER

PT J
AU Radovanovic, M
   Vidicevic, S
   Tasic, J
   Tomonjic, N
   Stanojevic, Z
   Nikic, P
   Vuksanovic, A
   Dzamic, Z
   Bumbasirevic, U
   Isakovic, A
   Trajkovic, V
AF Radovanovic, Milan
   Vidicevic, Sasenka
   Tasic, Jelena
   Tomonjic, Nina
   Stanojevic, Zeljka
   Nikic, Predrag
   Vuksanovic, Aleksandar
   Dzamic, Zoran
   Bumbasirevic, Uros
   Isakovic, Aleksandra
   Trajkovic, Vladimir
TI Role of AMPK/mTOR-independent autophagy in clear cell renal cell
   carcinoma
SO JOURNAL OF INVESTIGATIVE MEDICINE
LA English
DT Article
DE apoptosis; carcinoma; cell death; kidney; prognosis
ID EXPRESSION; APOPTOSIS; PROTEIN; GROWTH; BAX; LC3
AB We examined the status and role of autophagy, a process of lysosomal recycling of cellular material, in clear cell renal cell carcinoma (ccRCC). Paired samples of tumor and adjacent non-malignant tissue were collected from 20 patients with ccRCC after radical nephrectomy. The mRNA levels of apoptosis (BAD, BAX, BCL2, BCLXL, BIM) and autophagy (ATG4, BECN1, GABARAP, p62, UVRAG) regulators were measured by RT-qPCR. The protein levels of autophagosome-associated LC3-II, autophagy receptor p62, apoptotic marker PARP, as well as phosphorylation of autophagy initiator Unc 51-like kinase 1 (ULK1), its activator AMP-activated protein kinase (AMPK) and 4EBP1, the substrate of ULK1 inhibitor mechanistic target of rapamycin (mTOR), were analyzed by immunoblotting. The mRNA levels of pro-apoptotic BAX, anti-apoptotic BCLXL and pro-autophagic ATG4, p62 and UVRAG were higher in ccRCC tumors. Autophagy induction was confirmed by an increase in phospho-ULK1 and degradation of the autophagic target p62, while apoptotic PARP cleavage was unaltered. AMPK phosphorylation was reduced and 4EBP1 phosphorylation was increased in ccRCC tissue. The expression of apoptosis regulators did not correlate with clinicopathological features of ccRCC. Conversely, high mRNA levels of ATG4, GABARAP and p62 were associated with lower tumor stage, as well as with smaller tumor size and better disease-specific 5-year survival (ATG4 and p62). Accordingly, low p62 protein levels, corresponding to increased autophagic flux, were associated with lower tumor stage, reduced metastasis and improved 5-year survival. These data demonstrate that transcriptional induction of autophagy in ccRCC is accompanied by AMPK/mTOR-independent increase in ULK1 activation and autophagic flux, which might slow tumor progression and metastasis independently of apoptosis.
C1 [Radovanovic, Milan; Nikic, Predrag; Vuksanovic, Aleksandar; Dzamic, Zoran; Bumbasirevic, Uros] Clin Ctr Serbia, Clin Urol, Belgrade, Serbia.
   [Vidicevic, Sasenka; Tasic, Jelena; Tomonjic, Nina; Stanojevic, Zeljka; Isakovic, Aleksandra] Univ Belgrade, Inst Med & Clin Biochem, Fac Med, Belgrade, Serbia.
   [Trajkovic, Vladimir] Univ Belgrade, Inst Microbiol & Immunol, Fac Med, Belgrade 11000, Serbia.
C3 Clinical Centre of Serbia; University of Belgrade; University of
   Belgrade
RP Trajkovic, V (通讯作者)，Univ Belgrade, Inst Microbiol & Immunol, Fac Med, Belgrade 11000, Serbia.
EM vladimir.trajkovic@med.bg.ac.rs
RI Bumbasirevic, Uros/AAB-4162-2019
OI Bumbasirevic, Uros/0000-0003-0367-2745; Tomonjic,
   Nina/0000-0001-7386-8757; Nikic, Predrag/0009-0001-2063-4057; Tasic,
   Jelena/0000-0003-2496-0359; Vidicevic Novakovic,
   Sasenka/0000-0001-9751-8540; Radovanovic, Milan/0000-0001-8835-2489
FU Ministry of Education, Science and Technology of the Republic of Serbia
   [41025]
FX This work was supported by a grant from the Ministry of Education,
   Science and Technology of the Republic of Serbia (grant no. 41025).
NR 30
TC 4
Z9 4
U1 3
U2 11
PU BMJ PUBLISHING GROUP
PI LONDON
PA BRITISH MED ASSOC HOUSE, TAVISTOCK SQUARE, LONDON WC1H 9JR, ENGLAND
SN 1081-5589
EI 1708-8267
J9 J INVEST MED
JI J. Invest. Med.
PD DEC
PY 2020
VL 68
IS 8
BP 1386
EP 1393
DI 10.1136/jim-2020-001524
PG 8
WC Medicine, General & Internal; Medicine, Research & Experimental
WE Science Citation Index Expanded (SCI-EXPANDED)
SC General & Internal Medicine; Research & Experimental Medicine
GA PR3ZQ
UT WOS:000607177600012
PM 33087428
DA 2023-05-21
ER

PT J
AU Takabatake, Y
   Yamamoto, T
   Isaka, Y
AF Takabatake, Yoshitsugu
   Yamamoto, Takeshi
   Isaka, Yoshitaka
TI Stagnation of autophagy: A novel mechanism of renal lipotoxicity
SO AUTOPHAGY
LA English
DT Editorial Material
DE autophagy; high fat diet; lipid overload; mitophagy; palmitic acid
AB Excessive fat intake can lead to cellular injury and inflammation (termed lipotoxicity), but studies on lipid metabolism in the kidney have been scarce. We recently identified a novel mechanism of lipotoxicity in the kidney proximal tubules especially focusing on the effect of lipid overload on lysosomal function and autophagic activity. Lipid overload basically stimulates macroautophagy/autophagy for renovation of the plasma and organelle membranes, which plays an essential role in maintaining the integrity of proximal tubules. However, this autophagic activation is inevitably accompanied with lysosomal stress and consequent downstream suppression of autophagy, which manifest as phospholipid accumulation in the lysosome. Stagnation of autophagy can enhance vulnerability to additional stress such as ischemic injury. Pharmacological correction of phospholipid accumulation that restores autophagic flux will be a novel therapeutic option for obesity-related kidney diseases.
C1 [Takabatake, Yoshitsugu; Yamamoto, Takeshi; Isaka, Yoshitaka] Osaka Univ, Grad Sch Med, Dept Nephrol, Box D11,2-2 Yamada Oka, Suita, Osaka 5650871, Japan.
C3 Osaka University
RP Takabatake, Y (通讯作者)，Osaka Univ, Grad Sch Med, Dept Nephrol, Box D11,2-2 Yamada Oka, Suita, Osaka 5650871, Japan.
EM takaba@kid.med.osaka-u.ac.jp
FU Grants-in-Aid for Scientific Research [15K09260] Funding Source: KAKEN
NR 0
TC 11
Z9 14
U1 0
U2 3
PU TAYLOR & FRANCIS INC
PI PHILADELPHIA
PA 530 WALNUT STREET, STE 850, PHILADELPHIA, PA 19106 USA
SN 1554-8627
EI 1554-8635
J9 AUTOPHAGY
JI Autophagy
PY 2017
VL 13
IS 4
BP 775
EP 776
DI 10.1080/15548627.2017.1283084
PG 2
WC Cell Biology
WE Science Citation Index Expanded (SCI-EXPANDED)
SC Cell Biology
GA ES2EH
UT WOS:000399338800019
PM 28165842
OA Green Published
DA 2023-05-21
ER

PT J
AU Yamamoto, T
   Takabatake, Y
   Minami, S
   Sakai, S
   Fujimura, R
   Takahashi, A
   Namba-Hamano, T
   Matsuda, J
   Kimura, T
   Matsui, I
   Kaimori, JY
   Takeda, H
   Takahashi, M
   Izumi, Y
   Bamba, T
   Matsusaka, T
   Niimura, F
   Yanagita, M
   Isaka, Y
AF Yamamoto, Takeshi
   Takabatake, Yoshitsugu
   Minami, Satoshi
   Sakai, Shinsuke
   Fujimura, Ryuta
   Takahashi, Atsushi
   Namba-Hamano, Tomoko
   Matsuda, Jun
   Kimura, Tomonori
   Matsui, Isao
   Kaimori, Jun-Ya
   Takeda, Hiroaki
   Takahashi, Masatomo
   Izumi, Yoshihiro
   Bamba, Takeshi
   Matsusaka, Taiji
   Niimura, Fumio
   Yanagita, Motoko
   Isaka, Yoshitaka
TI Eicosapentaenoic acid attenuates renal lipotoxicity by restoring
   autophagic flux
SO AUTOPHAGY
LA English
DT Article
DE Autophagic flux; autophagy; lipid droplet; lysosome; mitochondria
ID FATTY-ACIDS; TRANSCRIPTIONAL REGULATOR; LYSOSOMAL BIOGENESIS;
   MEMBRANE-FLUIDITY; DOMAIN FORMATION; PROXIMAL TUBULE; CELLS;
   ACCUMULATION; HOMEOSTASIS; APOPTOSIS
AB Recently, we identified a novel mechanism of lipotoxicity in the kidney proximal tubular cells (PTECs); lipid overload stimulates macroautophagy/autophagy for the renovation of plasma and organelle membranes to maintain the integrity of the PTECs. However, this autophagic activation places a burden on the lysosomal system, leading to a downstream suppression of autophagy, which manifests as phospholipid accumulation and inadequate acidification in lysosomes. Here, we investigated whether pharmacological correction by eicosapentaenoic acid (EPA) supplementation could restore autophagic flux and alleviate renal lipotoxicity. EPA supplementation to high-fat diet (HFD)-fed mice reduced several hallmarks of lipotoxicity in the PTECs, such as phospholipid accumulation in the lysosome, mitochondrial dysfunction, inflammation, and fibrosis. In addition to improving the metabolic syndrome, EPA alleviated renal lipotoxicity via several mechanisms. EPA supplementation to HFD-fed mice or the isolated PTECs cultured in palmitic acid (PA) restored lysosomal function with significant improvements in the autophagic flux. The PA-induced redistribution of phospholipids from cellular membranes into lysosomes and the HFD-induced accumulation of SQSTM1/p62 (sequestosome 1), an autophagy substrate, during the temporal and genetic ablation of autophagy were significantly reduced by EPA, indicating that EPA attenuated the HFD-mediated increases in autophagy demand. Moreover, a fatty acid pulse-chase assay revealed that EPA promoted lipid droplet (LD) formation and transfer from LDs to the mitochondria for beta-oxidation. Noteworthy, the efficacy of EPA on lipotoxicity is autophagy-dependent and cell-intrinsic. In conclusion, EPA counteracts lipotoxicity in the proximal tubule by alleviating autophagic numbness, making it potentially suitable as a novel treatment for obesity-related kidney diseases.
C1 [Yamamoto, Takeshi; Takabatake, Yoshitsugu; Minami, Satoshi; Sakai, Shinsuke; Fujimura, Ryuta; Takahashi, Atsushi; Namba-Hamano, Tomoko; Matsuda, Jun; Kimura, Tomonori; Matsui, Isao; Isaka, Yoshitaka] Osaka Univ, Grad Sch Med, Dept Nephrol, Suita, Osaka 5850871, Japan.
   [Kimura, Tomonori] Natl Inst Biomed Innovat Hlth & Nutr NIBIOHN, Reverse Translat Project, Ctr Rare Dis Res, Osaka, Japan.
   [Kimura, Tomonori] Natl Inst Biomed Innovat Hlth & Nutr NIBIOHN, KAGAMI Project, Osaka, Japan.
   [Kaimori, Jun-Ya] Osaka Univ, Grad Sch Med, Dept Adv Technol Transplantat, Osaka, Japan.
   [Takeda, Hiroaki; Takahashi, Masatomo; Izumi, Yoshihiro; Bamba, Takeshi] Kyushu Univ, Med Inst Bioregulat, Div Metabol, Fukuoka, Japan.
   [Matsusaka, Taiji] Tokai Univ, Sch Med, Inst Med Sci, Isehara, Kanagawa, Japan.
   [Matsusaka, Taiji] Tokai Univ, Sch Med, Dept Mol Life Sci, Isehara, Kanagawa, Japan.
   [Niimura, Fumio] Tokai Univ, Sch Med, Dept Pediat, Isehara, Kanagawa, Japan.
   [Yanagita, Motoko] Kyoto Univ, Grad Sch Med, Dept Nephrol, Kyoto, Japan.
   [Yanagita, Motoko] Kyoto Univ, Inst Adv Study Human Biol, Kyoto, Japan.
C3 Osaka University; Osaka University; Kyushu University; Tokai University;
   Tokai University; Tokai University; Kyoto University; Kyoto University
RP Takabatake, Y (通讯作者)，Osaka Univ, Grad Sch Med, Dept Nephrol, Suita, Osaka 5850871, Japan.
EM takaba@kid.med.osaka-u.ac.jp
RI Minami, Satoshi/GMW-8861-2022; Yanagita, Motoko/AAJ-7731-2021
OI Minami, Satoshi/0000-0001-5043-3435; Yanagita,
   Motoko/0000-0002-0339-9008; Matsuda, Jun/0000-0003-1492-6157; Izumi,
   Yoshihiro/0000-0003-4608-4652; Takeda, Hiroaki/0000-0002-9299-4748;
   Kimura, Tomonori/0000-0001-8186-094X; Matsui, Isao/0000-0001-8378-6130;
   Namba-Hamano, Tomoko/0000-0002-6049-7616
FU Ministry of Education, Culture, Sports, Science, and Technology in Japan
   [15H06371, 17K16083, 24591196, 15K09260, 24659416]; Osaka Kidney
   Foundation [OKF17-0006]; Takeda Medical Research Foundation; Merck Sharp
   and Dohme (MSD); Grants-in-Aid for Scientific Research [24659416,
   17K16083, 15H06371, 24591196, 15K09260] Funding Source: KAKEN
FX This work was supported by a Grant-in-Aid for Scientific Research from
   the Ministry of Education, Culture, Sports, Science, and Technology in
   Japan (15H06371 and 17K16083 [to T.Y.], 24591196 and 15K09260 [to Y.
   T.], and 24659416 [to Y.I.]), the Osaka Kidney Foundation (OKF17-0006 to
   T.Y.), Takeda Medical Research Foundation (to Y.T.), and Merck Sharp and
   Dohme (MSD) (to Y.I.)
NR 42
TC 28
Z9 28
U1 1
U2 24
PU TAYLOR & FRANCIS INC
PI PHILADELPHIA
PA 530 WALNUT STREET, STE 850, PHILADELPHIA, PA 19106 USA
SN 1554-8627
EI 1554-8635
J9 AUTOPHAGY
JI Autophagy
PD JUL 3
PY 2021
VL 17
IS 7
BP 1700
EP 1713
DI 10.1080/15548627.2020.1782034
EA JUN 2020
PG 14
WC Cell Biology
WE Science Citation Index Expanded (SCI-EXPANDED)
SC Cell Biology
GA TX3WW
UT WOS:000549491100001
PM 32546086
OA Green Submitted, Bronze, Green Published
DA 2023-05-21
ER

PT J
AU Yang, C
   Chen, XC
   Li, ZH
   Wu, HL
   Jing, KP
   Huang, XR
   Ye, L
   Wei, BA
   Lan, HY
   Liu, HF
AF Yang, Chen
   Chen, Xiao-Cui
   Li, Zhi-Hang
   Wu, Hong-Luan
   Jing, Kai-Peng
   Huang, Xiao-Ru
   Ye, Lin
   Wei, Biao
   Lan, Hui-Yao
   Liu, Hua-Feng
TI SMAD3 promotes autophagy dysregulation by triggering lysosome depletion
   in tubular epithelial cells in diabetic nephropathy
SO AUTOPHAGY
LA English
DT Article
DE Autophagy; diabetic nephropathy; lysosome; SMAD3; TFEB; tubular
   epithelial cell
ID GLYCATION END-PRODUCTS; TGF-BETA; MESENCHYMAL TRANSITION; DAMAGED
   LYSOSOMES; BIOGENESIS; FIBROSIS; INJURY; DEGRADATION; ACTIVATION;
   EXPRESSION
AB Macroautophagy/autophagy dysregulation has been noted in diabetic nephropathy; however, the regulatory mechanisms controlling this process remain unclear. In this study, we showed that SMAD3 (SMAD family member 3), the key effector of TGFB (transforming growth factor beta)-SMAD signaling, induces lysosome depletion via the inhibition of TFEB-dependent lysosome biogenesis. The pharmacological inhibition or genetic deletion of SMAD3 restored lysosome biogenesis activity by alleviating the suppression ofTFEB, thereby protecting lysosomes from depletion and improving autophagic flux in renal tubular epithelial cells in diabetic nephropathy. Mechanistically, we found thatSMAD3directly binds to the 3MODIFIER LETTER PRIME-UTR ofTFEBand inhibits its transcription. SilencingTFEBsuppressed lysosome biogenesis and resulted in a loss of the protective effects of SMAD3 inactivation on lysosome depletion under diabetic conditions. In conclusion, SMAD3 promotes lysosome depletion via the inhibition of TFEB-dependent lysosome biogenesis; this may be an important mechanism underlying autophagy dysregulation in the progression of diabetic nephropathy.
C1 [Yang, Chen; Chen, Xiao-Cui; Li, Zhi-Hang; Wu, Hong-Luan; Jing, Kai-Peng; Ye, Lin; Liu, Hua-Feng] Guangdong Med Univ, Key Lab Prevent & Management Chron Kidney Dis Zha, Inst Nephrol, Affiliated Hosp, Zhanjiang, Guangdong, Peoples R China.
   [Huang, Xiao-Ru; Wei, Biao; Lan, Hui-Yao] Chinese Univ Hong Kong, Dept Med & Therapeut, Hong Kong 999077, Peoples R China.
   [Huang, Xiao-Ru; Wei, Biao; Lan, Hui-Yao] Chinese Univ Hong Kong, Li Ka Shing Inst Hlth Sci, Hong Kong 999077, Peoples R China.
C3 Guangdong Medical University; Chinese University of Hong Kong; Chinese
   University of Hong Kong
RP Lan, HY (通讯作者)，Chinese Univ Hong Kong, Dept Med & Therapeut, Hong Kong 999077, Peoples R China.; Lan, HY (通讯作者)，Chinese Univ Hong Kong, Li Ka Shing Inst Hlth Sci, Hong Kong 999077, Peoples R China.; Liu, HF (通讯作者)，Guangdong Med Univ, Inst Nephrol, Affiliated Hosp, Zhanjiang 524001, Guangdong, Peoples R China.
EM hylan@cuhk.edu.hk; hf-liu@263.net
RI Lan, Hui Yao/C-9734-2015
OI Lan, Hui Yao/0000-0003-4283-9755; Li, Zhihang/0000-0003-3621-7036; YANG,
   Chen/0000-0001-5252-1914
FU National Natural Science Foundation of China [81700627, 81670654,
   81974095]; Funds for Natural Science Foundation of Guangdong Province
   [2019A1515010678]; Research Grants Council of Hong Kong, University
   Grants Committee [GRF 14163317, 14117418, 14104019, C7018-16G,
   R4012-18F]; Health and Medical Research Fund of Hong Kong [05161326,
   14152321]; Guangdong-Hong KongMacao-Joint Labs Program from Guangdong
   Science and Technology Department [2019B121205005]
FX This work was supported by grants from the National Natural Science
   Foundation of China [No. 81700627, 81670654, and 81974095]; the Funds
   for Natural Science Foundation of Guangdong Province [2019A1515010678];
   the Research Grants Council of Hong Kong, University Grants
   Committee[GRF 14163317, 14117418, 14104019, C7018-16G, and R4012-18F],
   the Health and Medical Research Fund of Hong Kong [05161326 and
   14152321], and the Guangdong-Hong KongMacao-Joint Labs Program from
   Guangdong Science and Technology Department [2019B121205005].
NR 61
TC 38
Z9 40
U1 7
U2 39
PU TAYLOR & FRANCIS INC
PI PHILADELPHIA
PA 530 WALNUT STREET, STE 850, PHILADELPHIA, PA 19106 USA
SN 1554-8627
EI 1554-8635
J9 AUTOPHAGY
JI Autophagy
PD SEP 2
PY 2021
VL 17
IS 9
BP 2325
EP 2344
DI 10.1080/15548627.2020.1824694
EA OCT 2020
PG 20
WC Cell Biology
WE Science Citation Index Expanded (SCI-EXPANDED)
SC Cell Biology
GA WF3LU
UT WOS:000579404500001
PM 33043774
OA Green Published, Bronze
DA 2023-05-21
ER

PT J
AU Lim, SW
   Doh, KC
   Jin, L
   Jin, J
   Piao, SG
   Heo, SB
   Chung, BH
   Yang, CW
AF Lim, Sun Woo
   Doh, Kyoung Chan
   Jin, Long
   Jin, Jian
   Piao, Shang Guo
   Heo, Seong Beom
   Chung, Byung Ha
   Yang, Chul Woo
TI Ginseng treatment attenuates autophagic cell death in chronic
   cyclosporine nephropathy
SO NEPHROLOGY
LA English
DT Article
DE autophagy; cyclosporine; ginseng; nephropathy; oxidative stress
ID KOREAN RED GINSENG; OXIDATIVE STRESS; PANAX-GINSENG; NEPHROTOXICITY;
   EXPRESSION; EXTRACT; INJURY; DAMAGE; GENES; BRAIN
AB Aims: Chronic cyclosporine (CsA) treatment induces autophagic cell death characterized by excessive autophagosome formation and decreased autophagic clearance. In this study, we evaluated the influence of ginseng treatment on autophagy in chronic CsA nephropathy.
   Methods: Mice were treated with CsA (30 mg/kg) with or without Korean red ginseng (KRG) extract (0.2, 0.4 g/kg) for 4 weeks. The effect of KRG on CsA-induced autophagosome formation was measured using phospholipid-conjugated form of LC3-II, beclin-1, and autophagic vacuoles were visualized with electron microscopy. Autophagic clearance was evaluated by accumulation of p62/sequestosome 1 (p62) and ubiquitin, then double immunolabeling for p62 and either LC3-II or ubiquitin. To demonstrate the association between the effects of KRG treatment on autophagy and apoptosis, double immunolabelling for LC3-II and active caspase-3 was performed. Multiple autophagy pathways were also examined.
   Results: KRG co-treatment significantly decreased the expression of LC3-II, beclin-1, and the number of autophagic vacuoles compared with the CsA group, and these changes were accompanied by improvements in renal dysfunction and fibrosis. CsA-induced accumulation of p62 and ubiquitin was also decreased by KRG treatment, and these proteins were colocalized with LC3-II and with each other. KRG treatment simultaneously reduced the expression of both active caspase-3 and LC3-II in the injured area. KRG treatment during chronic CsA nephropathy induced the expression of AKT/mTOR, which is a pathway that inhibits autophagy, and reduced AMPK expression.
   Conclusion: Ginseng treatment attenuated CsA-induced excessive autophagosome formation and autophagic aggregates. These findings suggest that ginseng has a renoprotective effect against CsA-induced autophagic cell death.
C1 [Lim, Sun Woo; Doh, Kyoung Chan; Jin, Long; Jin, Jian; Piao, Shang Guo; Heo, Seong Beom; Chung, Byung Ha; Yang, Chul Woo] Catholic Univ Korea, Convergent Res Consortium Immunol Dis, Seoul 137701, South Korea.
   [Lim, Sun Woo; Doh, Kyoung Chan; Jin, Long; Jin, Jian; Piao, Shang Guo; Yang, Chul Woo] Catholic Univ Korea, Transplant Res Ctr, Seoul 137701, South Korea.
   [Chung, Byung Ha; Yang, Chul Woo] Catholic Univ Korea, Seoul St Marys Hosp, Dept Internal Med, Div Nephrol, Seoul 137701, South Korea.
C3 Catholic University of Korea; Catholic University of Korea; Catholic
   University of Korea; Seoul St. Mary's Hospital
RP Yang, CW (通讯作者)，Catholic Univ Korea, Seoul St Marys Hosp, Dept Internal Med, Div Nephrol, 641 Banpo Ro, Seoul 137701, South Korea.
EM yangch@catholic.ac.kr
NR 31
TC 27
Z9 28
U1 0
U2 21
PU WILEY
PI HOBOKEN
PA 111 RIVER ST, HOBOKEN 07030-5774, NJ USA
SN 1320-5358
EI 1440-1797
J9 NEPHROLOGY
JI Nephrology
PD AUG
PY 2014
VL 19
IS 8
BP 490
EP 499
DI 10.1111/nep.12273
PG 10
WC Urology & Nephrology
WE Science Citation Index Expanded (SCI-EXPANDED)
SC Urology & Nephrology
GA AN0DE
UT WOS:000340251800006
PM 24796922
DA 2023-05-21
ER

PT J
AU Minami, S
   Yamamoto, T
   Takabatake, Y
   Takahashi, A
   Namba, T
   Matsuda, J
   Kimura, T
   Kaimori, J
   Matsui, I
   Hamano, T
   Takeda, H
   Takahashi, M
   Izumi, Y
   Bamba, T
   Matsusaka, T
   Niimura, F
   Isaka, Y
AF Minami, Satoshi
   Yamamoto, Takeshi
   Takabatake, Yoshitsugu
   Takahashi, Atsushi
   Namba, Tomoko
   Matsuda, Jun
   Kimura, Tomonori
   Kaimori, Jun-ya
   Matsui, Isao
   Hamano, Takayuki
   Takeda, Hiroaki
   Takahashi, Masatomo
   Izumi, Yoshihiro
   Bamba, Takeshi
   Matsusaka, Taiji
   Niimura, Fumio
   Isaka, Yoshitaka
TI Lipophagy maintains energy homeostasis in the kidney proximal tubule
   during prolonged starvation
SO AUTOPHAGY
LA English
DT Article
DE autophagic flux; autophagy; beta-oxidation; lipid droplet; lipophagy;
   lysosome; mitochondria
ID CELLULAR LIPID-METABOLISM; FREE FATTY-ACIDS; AUTOPHAGY PROTECTS;
   EPITHELIAL-CELLS; ISCHEMIC-INJURY; RAT-KIDNEY; LIPOLYSIS; ALBUMIN;
   LIPASE; LIVER
AB Macroautophagy/autophagy is a self-degradation process that combats starvation. Lipids are the main energy source in kidney proximal tubular cells (PTCs). During starvation, PTCs increase fatty acid (FA) uptake, form intracellular lipid droplets (LDs), and hydrolyze them for use. The involvement of autophagy in lipid metabolism in the kidney remains largely unknown. Here, we investigated the autophagy-mediated regulation of renal lipid metabolism during prolonged starvation using PTC-specific Atg5-deficient (atg5-TSKO) mice and an in vitro serum starvation model. Twenty-four h of starvation comparably induced LD formation in the PTCs of control and atg5-TSKO mice; however, additional 24 h of starvation reduced the number of LDs in control mice, whereas increases were observed in atg5-TSKO mice. Autophagic degradation of LDs (lipophagy) in PTCs was demonstrated by electron microscopic observation and biochemical analysis. In vitro pulse-chase assays demonstrated that lipophagy mobilizes FAs from LDs to mitochondria during starvation, whereas impaired LD degradation in autophagy-deficient PTCs led to decreased ATP production and subsequent cell death. In contrast to the in vitro assay, despite impaired LD degradation, kidney ATP content was preserved in 48-h starved atg5-TSKO mice, probably due to increased utilization of ketone bodies. This compensatory mechanism was accompanied by a higher plasma FGF21 (fibroblast growth factor 21) level and its expression in the PTCs; however, this was not essential for the production of ketone bodies in the liver during prolonged starvation. In conclusion, lipophagy combats prolonged starvation in PTCs to avoid cellular energy depletion.
C1 [Minami, Satoshi; Yamamoto, Takeshi; Takabatake, Yoshitsugu; Takahashi, Atsushi; Namba, Tomoko; Matsuda, Jun; Kimura, Tomonori; Matsui, Isao; Isaka, Yoshitaka] Osaka Univ, Grad Sch Med, Dept Nephrol, Box D11,2-2 Yamada Oka, Suita, Osaka 5650871, Japan.
   [Kaimori, Jun-ya] Osaka Univ, Grad Sch Med, Dept Adv Technol Transplantat, Suita, Osaka, Japan.
   [Hamano, Takayuki] Osaka Univ, Grad Sch Med, Dept Comprehens Kidney Dis Res CKDR, Suita, Osaka, Japan.
   [Takeda, Hiroaki; Takahashi, Masatomo; Izumi, Yoshihiro; Bamba, Takeshi] Kyushu Univ, Med Inst Bioregulat, Div Metabol, Higashi Ku, Fukuoka, Japan.
   [Matsusaka, Taiji] Tokai Univ, Sch Med, Inst Med Sci, Isehara, Kanagawa, Japan.
   [Matsusaka, Taiji] Tokai Univ, Sch Med, Dept Mol Life Sci, Isehara, Kanagawa, Japan.
   [Niimura, Fumio] Tokai Univ, Sch Med, Dept Pediat, Isehara, Kanagawa, Japan.
C3 Osaka University; Osaka University; Osaka University; Kyushu University;
   Tokai University; Tokai University; Tokai University
RP Takabatake, Y (通讯作者)，Osaka Univ, Grad Sch Med, Dept Nephrol, Box D11,2-2 Yamada Oka, Suita, Osaka 5650871, Japan.
EM takaba@kid.med.osaka-u.ac.jp
RI Minami, Satoshi/GMW-8861-2022; Hamano, TAKAYUKI/AAZ-4837-2021
OI Minami, Satoshi/0000-0001-5043-3435; Hamano,
   TAKAYUKI/0000-0002-2100-9106; Takeda, Hiroaki/0000-0002-9299-4748;
   Matsui, Isao/0000-0001-8378-6130; Kimura, Tomonori/0000-0001-8186-094X;
   Namba-Hamano, Tomoko/0000-0002-6049-7616; Matsuda,
   Jun/0000-0003-1492-6157
FU Ministry of Education, Culture, Sports, Science and Technology in Japan
   [JP15H06371, JP24591196, JP15K09260, JP24659416]; Ono Medical Research
   Foundation; Japan Foundation for Applied Enzymology; Takeda Medical
   Research Foundation; Merck Sharp and Dohme (MSD); Grants-in-Aid for
   Scientific Research [15K09260] Funding Source: KAKEN
FX This work was supported by a Grant-in-Aid for Scientific Research from
   the Ministry of Education, Culture, Sports, Science and Technology in
   Japan (JP15H06371 [to T.Y.], JP24591196 and JP15K09260 [to Y.T.], and
   JP24659416 [to Y.I.]), Ono Medical Research Foundation (to A.T.), Japan
   Foundation for Applied Enzymology (to A.T.), Takeda Medical Research
   Foundation [to Y.T.], and Merck Sharp and Dohme (MSD) (to Y.I.).
NR 49
TC 40
Z9 43
U1 4
U2 23
PU TAYLOR & FRANCIS INC
PI PHILADELPHIA
PA 530 WALNUT STREET, STE 850, PHILADELPHIA, PA 19106 USA
SN 1554-8627
EI 1554-8635
J9 AUTOPHAGY
JI Autophagy
PY 2017
VL 13
IS 10
BP 1629
EP 1647
DI 10.1080/15548627.2017.1341464
PG 19
WC Cell Biology
WE Science Citation Index Expanded (SCI-EXPANDED)
SC Cell Biology
GA FL3OS
UT WOS:000414133400003
PM 28813167
OA Green Published
DA 2023-05-21
ER

PT S
AU Choi, ME
AF Choi, Mary E.
BE Nelson, MT
   Walsh, K
TI Autophagy in Kidney Disease
SO ANNUAL REVIEW OF PHYSIOLOGY, VOL 82
SE Annual Review of Physiology
LA English
DT Review; Book Chapter
DE acute kidney injury; autophagy; chronic kidney disease; mitophagy;
   inflammation
ID UNFOLDED PROTEIN RESPONSE; PODOCYTE AUTOPHAGY; MITOCHONDRIAL
   DYSFUNCTION; DIABETIC-NEPHROPATHY; SELECTIVE AUTOPHAGY; MEDIATED
   AUTOPHAGY; RENAL INJURY; CELL; PROGRESSION; STRESS
AB Autophagy is a cellular homeostatic program for the turnover of cellular organelles and proteins, in which double-membraned vesicles (autophagosomes) sequester cytoplasmic cargos, which are subsequently delivered to the lysosome for degradation. Emerging evidence implicates autophagy as an important modulator of human disease. Macroautophagy and selective autophagy (e.g., mitophagy, aggrephagy) can influence cellular processes, including cell death, inflammation, and immune responses, and thereby exert both adaptive and maladaptive roles in disease pathogenesis. Autophagy has been implicated in acute kidney injury, which can arise in response to nephrotoxins, sepsis, and ischemia/reperfusion, and in chronic kidney diseases. The latter includes comorbidities of diabetes and recent evidence for chronic obstructive pulmonary disease-associated kidney injury. Roles of autophagy in polycystic kidney disease and kidney cancer have also been described. Targeting the autophagy pathway may have therapeutic benefit in the treatment of kidney disorders.
C1 [Choi, Mary E.] Weill Cornell Med, Div Nephrol & Hypertens, Joan & Sanford I Weill Dept Med, New York, NY 10065 USA.
   [Choi, Mary E.] NewYork Presbyterian Hosp, Weill Cornell Med Ctr, New York, NY 10065 USA.
C3 Cornell University; Weill Cornell Medicine; Cornell University; Weill
   Cornell Medicine; NewYork-Presbyterian Hospital
RP Choi, ME (通讯作者)，Weill Cornell Med, Div Nephrol & Hypertens, Joan & Sanford I Weill Dept Med, New York, NY 10065 USA.; Choi, ME (通讯作者)，NewYork Presbyterian Hosp, Weill Cornell Med Ctr, New York, NY 10065 USA.
EM mechoi@med.cornell.edu
FU US National Institutes of Health [R01 HL133801, R01 HL132198]
FX This work was supported in part by the US National Institutes of Health
   grants R01 HL133801 and R01 HL132198.
NR 148
TC 61
Z9 65
U1 7
U2 55
PU ANNUAL REVIEWS
PI PALO ALTO
PA 4139 EL CAMINO WAY, PO BOX 10139, PALO ALTO, CA 94303-0897 USA
SN 0066-4278
EI 1545-1585
BN 978-0-8243-0382-2
J9 ANNU REV PHYSIOL
JI Annu. Rev. Physiol.
PY 2020
VL 82
BP 297
EP 322
DI 10.1146/annurev-physiol-021119-034658
PG 26
WC Physiology
WE Book Citation Index– Science (BKCI-S); Science Citation Index Expanded (SCI-EXPANDED)
SC Physiology
GA BO3YP
UT WOS:000513490800014
PM 31640469
DA 2023-05-21
ER

PT J
AU Bi, LY
   Hou, RL
   Yang, DS
   Li, SJ
   Zhao, DA
AF Bi, Lingyun
   Hou, Ruanling
   Yang, Dasheng
   Li, Shujun
   Zhao, Dean
TI Erythropoietin protects lipopolysaccharide-induced renal mesangial cells
   from autophagy
SO EXPERIMENTAL AND THERAPEUTIC MEDICINE
LA English
DT Article
DE erythropoietin; renal mesangial cells; autophagy; p62/sequestosome-1
ID OXIDATIVE STRESS; KIDNEY INJURY; MACROAUTOPHAGY; INFLAMMATION;
   APOPTOSIS; TOXICITY; CANCER
AB The aim of this study was to investigate the effects of erythropoietin (EPO) on the impairment of autophagy induced by lipopolysaccharide (LPS) in primary cultured rat glomerular mesangial cells (GMCs). Rat GMCs were isolated and cultured in normal glucose, high-glucose, LPS or LPS + EPO medium. At 24 and 72 h of culture, the cells were examined for expression levels of the autophagy markers LC3 and p62/sequestosome-1 (SQSTM1) using western blot analysis. At 24 h, no significant difference in the expression of LC3 and p62/SQSTM1 was observed among the groups; however, the cells exposed to high-glucose medium for 72 h showed downregulated LC3 expression and upregulated p62/SQSTM1 expression. The cells exposed to LPS (10 ng/ml) for 72 h showed upregulated LC3 expression and upregulated p62/SQSTM1 expression. These changes were reversed in the LPS + EPO group at 72 h:In conclusion, EPO can inhibit LPS-induced autophagy in rat GMCs.
C1 [Bi, Lingyun; Yang, Dasheng; Li, Shujun; Zhao, Dean] Xinxiang Med Univ, Affiliated Hosp 1, Dept Pediat, Weihui 453100, Henan, Peoples R China.
   [Hou, Ruanling] Xinxiang Med Univ, Physiol Lab, Xinxiang 453000, Henan, Peoples R China.
C3 Xinxiang Medical University; Xinxiang Medical University
RP Yang, DS (通讯作者)，Xinxiang Med Univ, Affiliated Hosp 1, Dept Pediat, 88 Jiankang Rd, Weihui 453100, Henan, Peoples R China.
EM dashengyang@yeah.net
NR 23
TC 10
Z9 11
U1 0
U2 11
PU SPANDIDOS PUBL LTD
PI ATHENS
PA POB 18179, ATHENS, 116 10, GREECE
SN 1792-0981
EI 1792-1015
J9 EXP THER MED
JI Exp. Ther. Med.
PD FEB
PY 2015
VL 9
IS 2
BP 559
EP 562
DI 10.3892/etm.2014.2124
PG 4
WC Medicine, Research & Experimental
WE Science Citation Index Expanded (SCI-EXPANDED)
SC Research & Experimental Medicine
GA CB3CX
UT WOS:000349506900048
PM 25574234
OA Green Published, gold, Green Submitted
DA 2023-05-21
ER

PT J
AU Yi, XY
   Yan, WH
   Guo, TL
   Liu, N
   Wang, ZZ
   Shang, J
   Wei, XT
   Cui, X
   Sun, YZ
   Ren, ST
   Chen, LA
AF Yi, Xinyao
   Yan, Wenhui
   Guo, Tingli
   Liu, Na
   Wang, Zhuanzhuan
   Shang, Jia
   Wei, Xiaotong
   Cui, Xin
   Sun, Yuzhuo
   Ren, Shuting
   Chen, Lina
TI Erythropoietin Mitigates Diabetic Nephropathy by Restoring
   PINK1/Parkin-Mediated Mitophagy
SO FRONTIERS IN PHARMACOLOGY
LA English
DT Article
DE EPO; Pink1; parkin; LC3; mitophagy; diabetic nephropathy
ID MITOCHONDRIAL DYSFUNCTION; AUTOPHAGY; APOPTOSIS; INJURY
AB Diabetic nephropathy (DN), one of the most detrimental microvascular complications of diabetes, is the leading cause of end-stage renal disease. The pathogenesis of DN is complicated, including hemodynamic changes, inflammatory response, oxidative stress, among others. Recently, many studies have demonstrated that mitophagy, especially PINK1/Parkin-mediated mitophagy, plays an important role in the pathogenesis of DN. Erythropoietin (EPO), a glycoprotein hormone mainly secreted by the kidney, regulates the production of erythrocytes. This research intends to explore the beneficial effects of EPO on DN and investigate related mechanisms. In in vitro experiments, we found that EPO promoted autophagic flux and alleviated mitochondrial dysfunction in terms of mitochondrial fragmentation, elevated mitochondrial ROS as well as the loss of mitochondrial potential, and lowered the apoptosis level in high-glucose-treated mesangial cells. Moreover, EPO increased protein expressions of PINK1 and Parkin, enhanced the co-localization of LC3 with mitochondria, Parkin with mitochondria as well as LC3 with Parkin, and increased the number of GFP-LC3 puncta, resulting in increased level of PINK1/Parkin-mediated mitophagy in mesangial cells. The knockdown of PINK1 abrogated the effect of EPO on mitophagy. In addition, in vivo experiments demonstrated that EPO attenuated renal injury, reduced oxidative stress, and promoted expressions of genes related to PINK1/Parkin-mediated mitophagy in the kidneys of DN mice. In summary, these results suggest that PINK1/Parkin-mediated mitophagy is involved in the development of DN and EPO mitigates DN by restoring PINK1/Parkin-mediated mitophagy.
C1 [Yi, Xinyao; Yan, Wenhui; Guo, Tingli; Liu, Na; Wang, Zhuanzhuan; Shang, Jia; Wei, Xiaotong; Cui, Xin; Sun, Yuzhuo; Chen, Lina] Xi An Jiao Tong Univ, Hlth Sci Ctr, Sch Basic Med Sci, Dept Pharmacol, Xian, Peoples R China.
   [Ren, Shuting] Xi An Jiao Tong Univ, Hlth Sci Ctr, Sch Basic Med Sci, Dept Phathol, Xian, Peoples R China.
   [Chen, Lina] Xi An Jiao Tong Univ, Key Lab Environm & Genes Related Dis, Minist Educ, Xian, Peoples R China.
C3 Xi'an Jiaotong University; Xi'an Jiaotong University; Xi'an Jiaotong
   University
RP Chen, LA (通讯作者)，Xi An Jiao Tong Univ, Hlth Sci Ctr, Sch Basic Med Sci, Dept Pharmacol, Xian, Peoples R China.; Ren, ST (通讯作者)，Xi An Jiao Tong Univ, Hlth Sci Ctr, Sch Basic Med Sci, Dept Phathol, Xian, Peoples R China.; Chen, LA (通讯作者)，Xi An Jiao Tong Univ, Key Lab Environm & Genes Related Dis, Minist Educ, Xian, Peoples R China.
EM rst@mail.xjtu.edu.cn; chenlin@mail.xjtu.edu.cn
FU National Natural Science Foundation of China [81471031, 82070792];
   Special project of Qinnong Bank-Xian Jiaotong University [QNXJTU-11]
FX This work was supported by grants from National Natural Science
   Foundation of China (81471031, 82070792) and Special project of Qinnong
   Bank-Xian Jiaotong University (QNXJTU-11).
NR 38
TC 3
Z9 3
U1 1
U2 6
PU FRONTIERS MEDIA SA
PI LAUSANNE
PA AVENUE DU TRIBUNAL FEDERAL 34, LAUSANNE, CH-1015, SWITZERLAND
EI 1663-9812
J9 FRONT PHARMACOL
JI Front. Pharmacol.
PD MAY 17
PY 2022
VL 13
AR 883057
DI 10.3389/fphar.2022.883057
PG 12
WC Pharmacology & Pharmacy
WE Science Citation Index Expanded (SCI-EXPANDED)
SC Pharmacology & Pharmacy
GA 1U0JL
UT WOS:000805107400001
PM 35656290
OA Green Published, gold
DA 2023-05-21
ER

PT J
AU Chevrier, M
   Brakch, N
   Lesueur, C
   Genty, D
   Ramdani, Y
   Moll, S
   Djavaheri-Mergny, M
   Brasse-Lagnel, C
   Laquerriere, A
   Barbey, F
   Bekri, S
AF Chevrier, Marc
   Brakch, Noureddine
   Lesueur, Celine
   Genty, Damien
   Ramdani, Yasmina
   Moll, Solange
   Djavaheri-Mergny, Mojgan
   Brasse-Lagnel, Carole
   Laquerriere, Annie
   Barbey, Frederic
   Bekri, Soumeya
TI Autophagosome maturation is impaired in Fabry disease
SO AUTOPHAGY
LA English
DT Article
DE Fabry disease; enzyme replacement therapy; autophagy; ubiquitin pathway;
   Gb3
ID ENZYME REPLACEMENT THERAPY; AGALSIDASE-ALPHA; CELL-DEATH; KIDNEY;
   MARKER; GLOBOTRIAOSYLCERAMIDE; ACCUMULATION; DYSFUNCTION; MICE; LC3
AB Fabry disease is a lysosomal storage disorder (LSD) caused by a deficiency in alpha-galactosidase A. The disease is characterized by severe major organ involvement, but the pathologic mechanisms responsible have not been elucidated. Disruptions of autophagic processes have been reported for other LSDs, but have not yet been investigated in Fabry disease. Renal biopsies were obtained from five adult male Fabry disease patients before and after three years of enzyme replacement therapy (ERT) with agalsidase alfa. Vacuole accumulation was seen in renal biopsies from all patients compared with control biopsies. Decreases in the number of vacuoles were seen after three years of ERT primarily in renal endothelial cells and mesangial cells. Measurement of the levels of LC3, a specific autophagy marker, in cultured cells from Fabry patients revealed increased basal levels compared to cells from non-Fabry subjects and a larger increase in response to starvation than seen in non-Fabry cells. Starvation in the presence of protease inhibitors did not result in a significant increase in LC3 in Fabry cells, whereas a further increase in LC3 was observed in non-Fabry cells, an observation that is consistent with impaired autophagic flux in Fabry disease. Overexpression of LC3 mRNA in Fabry fibroblasts compared to control cells is consistent with an upregulation of autophagy. Furthermore, LC3 and p62/SQSTM1 (that binds to LC3) staining in renal tissues and in cultured fibroblasts from Fabry patients supports impairment of autophagic flux. These findings suggest that Fabry disease is linked to a deregulation of autophagy.
C1 [Chevrier, Marc; Lesueur, Celine; Ramdani, Yasmina; Brasse-Lagnel, Carole; Bekri, Soumeya] Rouen Univ Hosp, Lab Biochim Med, Rouen, France.
   [Genty, Damien; Laquerriere, Annie] Rouen Univ Hosp, Lab Anat & Cytol Pathol, Rouen, France.
   Univ Rouen, EA 4309, F-76821 Mont St Aignan, France.
   [Brakch, Noureddine] Univ Lausanne, CHU Vaudois, Div Vasc Med, CH-1015 Lausanne, Switzerland.
   [Moll, Solange] Hop Univ Geneve, Serv Pathol, Geneva, Switzerland.
   [Djavaheri-Mergny, Mojgan] Univ Paris 11, INSERM, U756, Paris, France.
   [Djavaheri-Mergny, Mojgan] INSERM, Vinco Bordeaux U916, F-75654 Paris 13, France.
   [Barbey, Frederic] Univ Lausanne, CHU Vaudois, Transplantat Ctr, CH-1015 Lausanne, Switzerland.
C3 Universite de Rouen Normandie; CHU de Rouen; Universite de Rouen
   Normandie; CHU de Rouen; Universite de Rouen Normandie; University of
   Lausanne; Centre Hospitalier Universitaire Vaudois (CHUV); University of
   Geneva; Institut National de la Sante et de la Recherche Medicale
   (Inserm); UDICE-French Research Universities; Universite Paris Saclay;
   Institut National de la Sante et de la Recherche Medicale (Inserm);
   University of Lausanne; Centre Hospitalier Universitaire Vaudois (CHUV)
RP Bekri, S (通讯作者)，Rouen Univ Hosp, Lab Biochim Med, Rouen, France.
EM soumeya.bekri@chu-rouen.fr
RI ; Djavaheri-Mergny, Mojgan/N-6315-2017
OI Bekri, Soumeya/0000-0001-6184-7270; Brasse-Lagnel,
   carole/0000-0003-4370-2865; Djavaheri-Mergny, Mojgan/0000-0003-4893-6505
FU Shire Human Genetic Therapies, Inc.; Edward Weselcouch, Ph.D
FX The authors thank the patients for their participation in this study.
   This work was supported by a grant from Shire Human Genetic Therapies,
   Inc., 700 Main Street, Cambridge, MA 02139, USA. Editorial support was
   paid for by Shire Human Genetic Therapies, Inc., and was provided by
   Edward Weselcouch, Ph.D. and Erika Myer, Ph. D. of PharmaWrite
   (Princeton, NJ, USA). The authors participated fully in the writing of
   this manuscript and are responsible for all of its content.
NR 29
TC 73
Z9 77
U1 1
U2 9
PU LANDES BIOSCIENCE
PI AUSTIN
PA 1806 RIO GRANDE ST, AUSTIN, TX 78702 USA
SN 1554-8627
J9 AUTOPHAGY
JI Autophagy
PD JUL 1
PY 2010
VL 6
IS 5
BP 589
EP 599
DI 10.4161/auto.6.5.11943
PG 11
WC Cell Biology
WE Science Citation Index Expanded (SCI-EXPANDED)
SC Cell Biology
GA 619KN
UT WOS:000279429200002
PM 20431343
DA 2023-05-21
ER

PT J
AU Brown, CN
   Atwood, D
   Pokhrel, D
   Holditch, SJ
   Altmann, C
   Skrypnyk, NI
   Bourne, J
   Klawitter, J
   Blaine, J
   Faubel, S
   Thorburn, A
   Edelstein, CL
AF Brown, Carolyn N.
   Atwood, Daniel
   Pokhrel, Deepak
   Holditch, Sara J.
   Altmann, Christopher
   Skrypnyk, Nataliya, I
   Bourne, Jennifer
   Klawitter, Jelena
   Blaine, Judith
   Faubel, Sarah
   Thorburn, Andrew
   Edelstein, Charles L.
TI Surgical procedures suppress autophagic flux in the kidney
SO CELL DEATH & DISEASE
LA English
DT Article
ID MOUSE MODEL; INJURY; LYSOSOME; CELLS; MTOR; INTERLEUKIN-6; EXPRESSION;
   TFEB
AB Many surgical models are used to study kidney and other diseases in mice, yet the effects of the surgical procedure itself on the kidney and other tissues have not been elucidated. In the present study, we found that both sham surgery and unilateral nephrectomy (UNX), which is used as a model of renal compensatory hypertrophy, in mice resulted in increased mammalian target of rapamycin complex 1/2 (mTORC1/2) in the remaining kidney. mTORC1 is known to regulate lysosomal biogenesis and autophagy. Genes associated with lysosomal biogenesis and function were decreased in sham surgery and UNX kidneys. In both sham surgery and UNX, there was suppressed autophagic flux in the kidney as indicated by the lack of an increase in LC3-II or autophagosomes seen on immunoblot, IF and EM after bafilomycin A1 administration and a concomitant increase in p62, a marker of autophagic cargo. There was a massive increase in pro-inflammatory cytokines, which are known to activate ERK1/2, in the serum after sham surgery and UNX. There was a large increase in ERK1/2 in sham surgery and UNX kidneys, which was blocked by the MEK1/2 inhibitor, trametinib. Trametinib also resulted in a significant decrease in p62. In summary, there was an intense systemic inflammatory response, an ERK-mediated increase in p62 and suppressed autophagic flux in the kidney after sham surgery and UNX. It is important that researchers are aware that changes in systemic pro-inflammatory cytokines, ERK1/2 and autophagy can be caused by sham surgery as well as the kidney injury/disease itself.
C1 [Brown, Carolyn N.; Atwood, Daniel; Pokhrel, Deepak; Holditch, Sara J.; Altmann, Christopher; Skrypnyk, Nataliya, I; Klawitter, Jelena; Blaine, Judith; Faubel, Sarah; Edelstein, Charles L.] Univ Colorado Denver, Div Renal Dis & Hypertens, Aurora, CO 80045 USA.
   [Bourne, Jennifer] Univ Colorado Denver, Electron Microscopy Ctr, Aurora, CO 80045 USA.
   [Klawitter, Jelena] Univ Colorado Denver, Dept Anesthesiol, Aurora, CO USA.
   [Thorburn, Andrew] Univ Colorado Denver, Dept Pharmacol, Aurora, CO USA.
C3 Children's Hospital Colorado; University of Colorado System; University
   of Colorado Anschutz Medical Campus; Children's Hospital Colorado;
   University of Colorado System; University of Colorado Anschutz Medical
   Campus; Children's Hospital Colorado; University of Colorado System;
   University of Colorado Anschutz Medical Campus; Children's Hospital
   Colorado; University of Colorado System; University of Colorado Anschutz
   Medical Campus
RP Edelstein, CL (通讯作者)，Univ Colorado Denver, Div Renal Dis & Hypertens, Aurora, CO 80045 USA.
EM Charles.edelstein@cuanschutz.edu
RI Brown, Carolyn Nicole/HOF-9859-2023
OI Brown, Carolyn Nicole/0000-0002-3612-1125
FU Department of Veteran's Affairs Merit award [BX003803-01A1]; Department
   of Defense [W81XWH-16-1-0172]; Zell Family Foundation
FX This work was supported by the Department of Veteran's Affairs Merit
   award under Grant BX003803-01A1 to CLE; Department of Defense under
   Grant W81XWH-16-1-0172 to CLE; Zell Family Foundation.
NR 54
TC 3
Z9 3
U1 0
U2 0
PU SPRINGERNATURE
PI LONDON
PA CAMPUS, 4 CRINAN ST, LONDON, N1 9XW, ENGLAND
SN 2041-4889
J9 CELL DEATH DIS
JI Cell Death Dis.
PD MAR 5
PY 2021
VL 12
IS 3
AR 248
DI 10.1038/s41419-021-03518-w
PG 15
WC Cell Biology
WE Science Citation Index Expanded (SCI-EXPANDED)
SC Cell Biology
GA QU3XL
UT WOS:000627215500001
PM 33674554
OA Green Published, gold
DA 2023-05-21
ER

PT J
AU Xue, X
   Ren, JF
   Sun, XL
   Gui, Y
   Feng, Y
   Shu, BY
   Wei, W
   Lu, QM
   Liang, Y
   He, WC
   Yang, JW
   Dai, CS
AF Xue, Xian
   Ren, Jiafa
   Sun, Xiaoli
   Gui, Yuan
   Feng, Ye
   Shu, Bingyan
   Wei, Wei
   Lu, Qingmiao
   Liang, Yan
   He, Weichun
   Yang, Junwei
   Dai, Chunsun
TI Protein kinase C drives fibroblast activation and kidney fibrosis by
   stimulating autophagic flux
SO JOURNAL OF BIOLOGICAL CHEMISTRY
LA English
DT Article
DE kidney; fibroblast; signal transduction; cell signaling; fibrosis
ID MOLECULAR-MECHANISMS; LYSOSOME BIOGENESIS; MTOR; LAMP-2;
   PHOSPHORYLATION; TARGET; GROWTH; CELLS; AMPK
AB Kidney fibrosis is a histological hallmark of chronic kidney disease and arises in large part through extracellular matrix deposition by activated fibroblasts. The signaling protein complex mTOR complex 2 (mTORC2) plays a critical role in fibroblast activation and kidney fibrosis. Protein kinase C (PKC) is one of the major sub-pathways of mTORC2, but its role in fibroblast activation and kidney fibrosis remains to be determined. Here, we found that transforming growth factor 1 (TGF1) activates PKC signaling in cultured NRK-49F cells in a time-dependent manner. Blocking PKC signaling with the chemical inhibitor Go6976 or by transfection with PKC siRNA largely reduced expression of the autophagy-associated protein lysosomal-associated membrane protein 2 (LAMP2) and also inhibited autophagosome-lysosome fusion and autophagic flux in the cells. Similarly to chloroquine, Go6976 treatment and PKC siRNA transfection also markedly inhibited TGF1-induced fibroblast activation. In murine fibrotic kidneys with unilateral ureteral obstruction (UUO) nephropathy, PKC signaling is activated in the interstitial myofibroblasts. Go6976 administration largely blocked autophagic flux in fibroblasts in the fibrotic kidneys and attenuated the UUO nephropathy. Together, our findings suggest that blocking PKC activity may retard autophagic flux and thereby prevent fibroblast activation and kidney fibrosis.
C1 [Xue, Xian; Ren, Jiafa; Sun, Xiaoli; Gui, Yuan; Feng, Ye; Shu, Bingyan; Wei, Wei; Lu, Qingmiao; Liang, Yan; He, Weichun; Yang, Junwei; Dai, Chunsun] Nanjing Med Univ, Affiliated Hosp 2, Ctr Kidney Dis, 262 North Zhongshan Rd, Nanjing 210003, Jiangsu, Peoples R China.
   [Ren, Jiafa] Duke Univ, Div Nephrol, Dept Med, Durham, NC 27705 USA.
   [Ren, Jiafa] Durham Vet Affairs Med Ctr, Durham, NC 27705 USA.
C3 Nanjing Medical University; Duke University; US Department of Veterans
   Affairs; Veterans Health Administration (VHA); Durham VA Medical Center
RP Dai, CS (通讯作者)，Nanjing Med Univ, Affiliated Hosp 2, Ctr Kidney Dis, 262 North Zhongshan Rd, Nanjing 210003, Jiangsu, Peoples R China.
EM daichunsun@njmu.edu.cn
FU National Science Foundation of China [81570611/H0503, 81770675/H0503];
   Science Foundation of Jiangsu Province [BK20140048]
FX This work was supported by National Science Foundation of China Grants
   81570611/H0503 and 81770675/H0503 and Science Foundation of Jiangsu
   Province Grant BK20140048 (to C.D.). The authors declare that they have
   no conflicts of interest with the contents of this article. The content
   is solely the responsibility of the authors and does not necessarily
   represent the official views of the National Institutes of Health.
NR 42
TC 21
Z9 23
U1 0
U2 10
PU AMER SOC BIOCHEMISTRY MOLECULAR BIOLOGY INC
PI BETHESDA
PA 9650 ROCKVILLE PIKE, BETHESDA, MD 20814-3996 USA
EI 1083-351X
J9 J BIOL CHEM
JI J. Biol. Chem.
PD JUL 13
PY 2018
VL 293
IS 28
BP 11119
EP 11130
DI 10.1074/jbc.RA118.002191
PG 12
WC Biochemistry & Molecular Biology
WE Science Citation Index Expanded (SCI-EXPANDED)
SC Biochemistry & Molecular Biology
GA GN3DD
UT WOS:000438882800024
PM 29794026
OA hybrid, Green Published
DA 2023-05-21
ER

PT J
AU Dong, W
   Li, ZL
   Chen, YH
   Zhang, L
   Ye, ZM
   Liang, HB
   Li, RZ
   Xu, LX
   Zhang, B
   Liu, SX
   Wang, WD
   Li, CL
   Shi, W
   Liang, XL
AF Dong, Wei
   Li, Zhilian
   Chen, Yuanhan
   Zhang, Li
   Ye, Zhiming
   Liang, Huaban
   Li, Ruizhao
   Xu, Lixia
   Zhang, Bin
   Liu, Shuangxin
   Wang, Weidong
   Li, Chunling
   Shi, Wei
   Liang, Xinling
TI Necrostatin-1 attenuates sepsis-associated acute kidney injury by
   promoting autophagosome elimination in renal tubular epithelial cells
SO MOLECULAR MEDICINE REPORTS
LA English
DT Article
DE necrostatin-1; renal tubular epithelial cell; acute kidney injury;
   sepsis; autophagy
ID INDUCED AKI; DEATH; NECROPTOSIS; CONTRIBUTES; DYSFUNCTION; ACTIVATION;
   INHIBITOR; APOPTOSIS; KINASE; MICE
AB The aim of the present study was to investigate the protective effect of necrostatin-1 (Nec-1) in sepsis-associated acute kidney injury (SA-AKI). An SA-AKI mouse model was established through an intraperitoneal injection of lipopolysaccharide (LPS), and Nec-1 was administered to the mice prior to the establishment of SA-AKI. Renal function and histological changes were evaluated, and the expression levels of microtubule-associated protein light chain 3-II (LC3-II) and p62, as markers of autophagic flux, were detected. Autophagosomes and autolysosomes in renal tubular epithelial cells were also identified using electron microscopy. Pretreatment with Nec-1 could attenuate the LPS-induced increases in the concentrations of blood urea nitrogen (LPS+Nec-1 vs. LPS group, 14.15 +/- 4.14 mmol/l vs. 32.54 +/- 5.46 mmol/l, respectively; P<0.001) and serum creatinine (11.50 +/- 1.67 mu mol/l vs. 30.08 +/- 4.18 mu mol/l, respectively; P<0.001). However, there were no significant differences in the rate of renal tubular epithelial cell necrosis between the groups. In the renal tissues of SA-AKI mice, protein analysis showed that the LC3-II and p62 proteins were increased, while a reverse transcription-quantitative Reverse transcription-polymerase chain reaction analysis detected no increase in LC3-II or p62 mRNA. Additionally, a high number of autophagosomes, but not of autolysosomes, were observed by electron microscopy. When mice were pretreated with Nec-1, the levels of LC3-II and p62 decreased, and a large number of autolysosomes were observed by electron microscopy in the Nec-1 pretreatment group. These results indicated that Nec-1 improved autophagosome elimination, a process that is impaired by LPS, in renal tubular epithelial cells. This potentially enabled Nec-1 to prevent SA-AKI. Furthermore, the findings suggested that the protective effect of Nec-1 may not have involved the inhibition of necroptosis, but may have occurred through the promotion of autophagosome elimination in renal tubular epithelial cells.
C1 [Dong, Wei; Li, Zhilian; Chen, Yuanhan; Zhang, Li; Ye, Zhiming; Liang, Huaban; Li, Ruizhao; Xu, Lixia; Zhang, Bin; Liu, Shuangxin; Shi, Wei; Liang, Xinling] Guangdong Acad Med Sci, Div Nephrol, Guangdong Gen Hosp, 106 Zhongshan 2 Rd, Guangzhou 510080, Guangdong, Peoples R China.
   [Wang, Weidong; Li, Chunling] Sun Yat Sen Univ, Zhongshan Sch Med, Inst Hypertens, Guangzhou 510080, Guangdong, Peoples R China.
C3 Guangdong Academy of Medical Sciences & Guangdong General Hospital; Sun
   Yat Sen University
RP Liang, XL (通讯作者)，Guangdong Acad Med Sci, Div Nephrol, Guangdong Gen Hosp, 106 Zhongshan 2 Rd, Guangzhou 510080, Guangdong, Peoples R China.
EM xinlingliang_ggh@163.com
RI liu, shuangxin/AAS-7429-2020
OI liang, Xinling/0000-0002-6764-9571; Dong, Wei/0000-0002-8644-6251; Wang,
   Weidong/0000-0003-2523-3145
FU National Natural Science Foundation [81570609, 81200544]; Natural
   Science Foundation of Guangdong Province [2014A030313545]; National
   Clinical Key Specialty Construction Preparatory Projects
FX The present study was supported by the National Natural Science
   Foundation (grant nos. 81570609 and 81200544), the Natural Science
   Foundation of Guangdong Province (grant no. 2014A030313545), and the
   National Clinical Key Specialty Construction Preparatory Projects.
NR 34
TC 20
Z9 22
U1 2
U2 16
PU SPANDIDOS PUBL LTD
PI ATHENS
PA POB 18179, ATHENS, 116 10, GREECE
SN 1791-2997
EI 1791-3004
J9 MOL MED REP
JI Mol. Med. Rep.
PD FEB
PY 2018
VL 17
IS 2
BP 3194
EP 3199
DI 10.3892/mmr.2017.8214
PG 6
WC Oncology; Medicine, Research & Experimental
WE Science Citation Index Expanded (SCI-EXPANDED)
SC Oncology; Research & Experimental Medicine
GA FT5WP
UT WOS:000423224300143
PM 29257238
OA Bronze
DA 2023-05-21
ER

PT J
AU Wang, XY
   Yang, H
   Wang, MG
   Yang, DB
   Wang, ZY
   Wang, L
AF Wang, Xin-Yu
   Yang, Heng
   Wang, Min-Ge
   Yang, Du-Bao
   Wang, Zhen-Yong
   Wang, Lin
TI Trehalose protects against cadmium-induced cytotoxicity in primary rat
   proximal tubular cells via inhibiting apoptosis and restoring autophagic
   flux
SO CELL DEATH & DISEASE
LA English
DT Article
ID LYSOSOME FUSION; PRIMARY CULTURES; CANCER-CELLS; CELLULAR MECHANISMS;
   OXIDATIVE STRESS; MOUSE MODEL; ACTIVATION; MOLECULES; PROTEINS; KIDNEY
AB Autophagy has an important renoprotective function and we recently found that autophagy inhibition is involved in cadmium (Cd)-induced nephrotoxicity. Here, we aimed to investigate the protective effect of trehalose (Tre), a novel autophagy activator, against Cd-induced cytotoxicity in primary rat proximal tubular (rPT) cells. First, data showed that Tre treatment significantly decreased Cd-induced apoptotic cell death of rPT cells via inhibiting caspase-dependent apoptotic pathway, evidenced by morphological analysis, flow cytometric and immunoblot assays. Also, administration with Tre protected rPT cells against Cd-induced lipid peroxidation. Inhibition of autophagic flux in Cd-exposed rPT cells was markedly restored by Tre administration, demonstrated by immunoblot analysis of autophagy marker proteins and GFP and RFP tandemly tagged LC3 method. Resultantly, Cd-induced autophagosome accumulation was obviously alleviated by Tre treatment. Meanwhile, blockage of autophagosome-lysosome fusion by Cd exposure was noticeably restored by Tre, which promoted the autophagic degradation in Cd-exposed rPT cells. Moreover, Tre treatment markedly recovered Cd-induced lysosomal alkalinization and impairment of lysosomal degradation capacity in rPT cells, demonstrating that Tre has the ability to restore Cd-impaired lysosomal function. Collectively, these findings demonstrate that Tre treatment alleviates Cd-induced cytotoxicity in rPT cells by inhibiting apoptosis and restoring autophagic flux.
C1 [Wang, Xin-Yu; Yang, Heng; Wang, Min-Ge; Yang, Du-Bao; Wang, Zhen-Yong; Wang, Lin] Shandong Agr Univ, Coll Anim Sci & Vet Med, 61 Daizong St, Tai An 271018, Shandong, Peoples R China.
   [Wang, Xin-Yu; Yang, Heng; Wang, Min-Ge; Yang, Du-Bao; Wang, Zhen-Yong; Wang, Lin] Shandong Agr Univ, Shandong Prov Key Lab Anim Biotechnol & Dis Cont, 61 Daizong St, Tai An 271018, Shandong, Peoples R China.
   [Wang, Xin-Yu; Yang, Heng; Wang, Min-Ge; Yang, Du-Bao; Wang, Zhen-Yong; Wang, Lin] Shandong Agr Univ, Shandong Prov Engn Technol Res Ctr Anim Dis Cont, 61 Daizong St, Tai An 271018, Shandong, Peoples R China.
C3 Shandong Agricultural University; Shandong Agricultural University;
   Shandong Agricultural University
RP Wang, L (通讯作者)，Shandong Agr Univ, Coll Anim Sci & Vet Med, Daizong Rd 61, Tai An 271018, Shandong, Peoples R China.
EM wanglin2013@sdau.edu.cn
RI Wang, Xin/GYU-1129-2022; Wang, Xin/HZL-4695-2023; Wang,
   Xin/AAN-8435-2021; Wang, Xiaoqiang/IQS-3727-2023
OI Wang, Xin/0000-0002-4457-7376; 
FU national nature science foundation of China [31472251]; foundation for
   the author of national excellent doctoral dissertation of PR China
   [201266]; Funds of Shandong "Double Tops" Program
FX This work was supported by the national nature science foundation of
   China (No. 31472251), a foundation for the author of national excellent
   doctoral dissertation of PR China (No. 201266) and Funds of Shandong
   "Double Tops" Program.
NR 63
TC 75
Z9 77
U1 1
U2 25
PU NATURE PUBLISHING GROUP
PI LONDON
PA MACMILLAN BUILDING, 4 CRINAN ST, LONDON N1 9XW, ENGLAND
SN 2041-4889
J9 CELL DEATH DIS
JI Cell Death Dis.
PD OCT
PY 2017
VL 8
AR e3099
DI 10.1038/cddis.2017.475
PG 11
WC Cell Biology
WE Science Citation Index Expanded (SCI-EXPANDED)
SC Cell Biology
GA FL2CV
UT WOS:000414022900060
PM 29022917
OA Green Published, gold
DA 2023-05-21
ER

PT J
AU Liu, BH
   Cao, YW
   Wang, DJ
   Zhou, Y
   Zhang, PC
   Wu, JB
   Chen, JQ
   Qiu, JG
   Zhou, JY
AF Liu, Bihao
   Cao, Yiwen
   Wang, Dejuan
   Zhou, Yuan
   Zhang, Peichun
   Wu, Junbiao
   Chen, Junqi
   Qiu, Jianguang
   Zhou, Jiuyao
TI Zhen-Wu-Tang Induced Mitophagy to Protect Mitochondrial Function in
   Chronic Glomerulonephritis via PI3K/AKT/mTOR and AMPK Pathways
SO FRONTIERS IN PHARMACOLOGY
LA English
DT Article
DE chronic glomerulonephritis; Zhen-wu-tang; mitochondrial function;
   mitophagy; PI3K; Akt; mTOR pathway; AMPK pathway
ID DYSFUNCTION; AUTOPHAGY; NEPHROPATHY; DISEASE; INJURY
AB Chronic glomerulonephritis (CGN) is one of the major causes of end-stage kidney disease. Zhen-wu-tang (ZWT), as a famous Chinese herbal prescription, is widely used in China for CGN therapy in clinic. However, the mechanism of ZWT in CGN has not been fully understood. The present study explored the therapeutic effect and the underlying mechanism of ZWT on mitochondrial function in cationic bovine serum albumin (C-BSA)-induced CGN model rats and tumor necrosis factor (TNF-alpha)-damaged mouse podocytes. The renal functions were measured by serum creatinine (Scr) and blood urea nitrogen (BUN). Renal pathological changes and ultrastructure of kidney tissues were evaluated by periodic acid-Schiff (PAS) staining and transmission electron microscopy. The levels of antioxidases, including mitochondrial catalase (CAT), superoxide dismutase 2 (SOD2), and peroxiredoxin 3 (PRDX3), in CGN rats were examined by real-time PCR. The mitochondrial functions of podocytes were measured by ATP concentration, mitochondrial membrane potential (MMP), and mitochondrial ROS (mtROS). For mitophagy level detection, the expressions of mitophagy-related proteins, including LC3, p62, heat shock protein 60 (HSP60), and translocase of outer mitochondrial membrane 20 (TOMM20), were measured by Western blot, as the colocation of LC3 and mitochondrial marker COX IV were evaluated by immunofluorescence. Our results manifested that ZWT ameliorated CGN model rats by a remarkable decrease in Scr and BUN, inhibition of mesangial matrix proliferation, protection against foot processes fusion, and basement membrane thickening. More importantly, ZWT protected against mitochondrial dysfunction by increasing the expressions of CAT, SOD2, and PRDX3 in CGN model rats, increased ATP content and MMP in podocytes, and decreased excessive mtROS. Furthermore, ZWT induced mitophagy in CGN through increasing the expression of LC3, and decreasing p62, HSP60, TOMM20, and ZWT also enhanced the colocation of LC3 to the mitochondria. We found that ZWT inhibited the PI3K/AKT/mTOR pathway, which could be disturbed by PI3K inhibitor LY294002 and agonist insulin-like growth factor 1. Moreover, ZWT reversed the inhibition of the AMPK pathway in CGN. Overall, ZWT ameliorated renal mitochondrial dysfunction probably by inducing mitophagy via the PI3K/AKT/mTOR and AMPK pathways.
C1 [Liu, Bihao; Wang, Dejuan; Qiu, Jianguang] Sun Yat Sen Univ, Dept Urol, Affiliated Hosp 6, Guangzhou, Peoples R China.
   [Liu, Bihao; Zhou, Yuan] Sun Yat Sen Univ, Guangdong Inst Gastroenterol, Affiliated Hosp 6, Guangzhou, Peoples R China.
   [Cao, Yiwen; Chen, Junqi; Zhou, Jiuyao] Guangzhou Univ Chinese Med, Sch Pharmaceut Sci, Dept Pharmacol, Guangzhou, Peoples R China.
   [Zhang, Peichun] Zhongshan Jishuitan Orthp Aedic Hosp, Dept Pharm, Zhongshan, Peoples R China.
   [Wu, Junbiao] Guangzhou Univ Chinese Med, Affiliated Hosp 2, Guangzhou, Peoples R China.
C3 Sun Yat Sen University; Sun Yat Sen University; Guangzhou University of
   Chinese Medicine; Guangzhou University of Chinese Medicine
RP Qiu, JG (通讯作者)，Sun Yat Sen Univ, Dept Urol, Affiliated Hosp 6, Guangzhou, Peoples R China.; Zhou, JY (通讯作者)，Guangzhou Univ Chinese Med, Sch Pharmaceut Sci, Dept Pharmacol, Guangzhou, Peoples R China.
EM qiujg@mail.sysu.edu.cn; zhoujiuyao@tom.com
FU National Natural Science Foundation of China [82174061, 81974531,
   81803824]; Natural Science Foundation of Guangdong Province
   [2019A1515010386]
FX Funding This work was supported by the National Natural Science
   Foundation of China (no. 82174061, 81974531, 81803824) and the Natural
   Science Foundation of Guangdong Province (no. 2019A1515010386).
NR 46
TC 7
Z9 7
U1 6
U2 17
PU FRONTIERS MEDIA SA
PI LAUSANNE
PA AVENUE DU TRIBUNAL FEDERAL 34, LAUSANNE, CH-1015, SWITZERLAND
EI 1663-9812
J9 FRONT PHARMACOL
JI Front. Pharmacol.
PD DEC 21
PY 2021
VL 12
AR 777670
DI 10.3389/fphar.2021.777670
PG 13
WC Pharmacology & Pharmacy
WE Science Citation Index Expanded (SCI-EXPANDED)
SC Pharmacology & Pharmacy
GA YB4ZW
UT WOS:000739023500001
PM 35757387
OA Green Published, gold
DA 2023-05-21
ER

PT J
AU Woo, CY
   Kc, R
   Kim, M
   Kim, HS
   Baek, JY
   Koh, EH
AF Woo, Chang-Yun
   Kc, Ranjan
   Kim, Mina
   Kim, Hyoun Sik
   Baek, Ji Yeon
   Koh, Eun Hee
TI Autophagic flux defect in diabetic kidney disease results in
   megamitochondria formation in podocytes
SO BIOCHEMICAL AND BIOPHYSICAL RESEARCH COMMUNICATIONS
LA English
DT Article
DE Diabetic nephropathy; Podocyte; Megamitochondria; Autophagy;
   Mitochondria
ID MITOCHONDRIAL DYSFUNCTION; NEPHROPATHY; PROTEINS; LONG
AB Podocyte injury is an important factor in the pathogenesis of diabetic nephropathy. Podocytes are characterized by large numbers of mitochondria. However, mitochondrial dysfunction as it relates to kidney pathology remains poorly understood. The present study found that podocyte mitochondria in different animal models of diabetes mellitus became elongated with the development of albuminuria, suggesting a change in mitochondrial dynamics. We then treated cells with a combination of glucose, fatty acids, and angiotensin II (GFA) to mimic the diabetic milieu. Cultured podocytes exposed to GFA showed megamitochondria formation and decreased autophagosome degradation. We also found that GFA treatment decreased the binding of the autophagosome to the lysosome. Our results suggest that megamitochondria are common in podocytes during diabetic nephropathy and that insufficient autophagy flux may underlie this effect. These findings have expanded our understanding of the pathogenesis of diabetic nephropathy and identified a potential pharmacological target for treatment. (C) 2019 Published by Elsevier Inc.
C1 [Woo, Chang-Yun; Baek, Ji Yeon; Koh, Eun Hee] Univ Ulsan, Asan Inst Life Sci, Dept Internal Med, Coll Med, 88 Olymp Ro 43 Gil, Seoul 05505, South Korea.
   [Kc, Ranjan; Kim, Mina; Kim, Hyoun Sik; Koh, Eun Hee] Univ Ulsan, Asan Inst Life Sci, Coll Med, 88 Olymp Ro 43 Gil, Seoul 05505, South Korea.
   [Kc, Ranjan] Childrens Hosp Philadelphia, Div Orthoped Surg, Dept Surg, Philadelphia, PA 19104 USA.
C3 University of Ulsan; University of Ulsan; University of Pennsylvania;
   Pennsylvania Medicine; Childrens Hospital of Philadelphia
RP Koh, EH (通讯作者)，Univ Ulsan, Coll Med, Asan Med Ctr, Dept Internal Med, 88 Olymp Ro 43 Gil, Seoul 05505, South Korea.
EM ehk@amc.seoul.kr
FU National Research Foundation of Korea (NRF) - Ministry of Education,
   Science, and Technology, Korea [2017R1E1A1A01074207]; Asan Institute for
   Life Sciences, Korea [2016-557]
FX This study was supported by grants from the National Research Foundation
   of Korea (NRF), funded by the Ministry of Education, Science, and
   Technology, Korea (2017R1E1A1A01074207: E.H.K), and the Asan Institute
   for Life Sciences, Korea (2016-557).
NR 36
TC 8
Z9 9
U1 0
U2 3
PU ACADEMIC PRESS INC ELSEVIER SCIENCE
PI SAN DIEGO
PA 525 B ST, STE 1900, SAN DIEGO, CA 92101-4495 USA
SN 0006-291X
EI 1090-2104
J9 BIOCHEM BIOPH RES CO
JI Biochem. Biophys. Res. Commun.
PD JAN 15
PY 2020
VL 521
IS 3
BP 660
EP 667
DI 10.1016/j.bbrc.2019.10.132
PG 8
WC Biochemistry & Molecular Biology; Biophysics
WE Science Citation Index Expanded (SCI-EXPANDED)
SC Biochemistry & Molecular Biology; Biophysics
GA KC9IX
UT WOS:000507485800016
PM 31679688
DA 2023-05-21
ER

PT J
AU Rodrigues, SD
   Santos, SS
   Meireles, T
   Romero, N
   Glorieux, G
   Pecoits, R
   Zhang, DD
   Nakao, LS
AF Rodrigues, Silvia D.
   Santos, Sabrina S.
   Meireles, Tassiana
   Romero, Natalia
   Glorieux, Griet
   Pecoits-Filho, Roberto
   Zhang, Donna D.
   Nakao, Lia S.
TI Uremic toxins promote accumulation of oxidized protein and increased
   sensitivity to hydrogen peroxide in endothelial cells by impairing the
   autophagic flux
SO BIOCHEMICAL AND BIOPHYSICAL RESEARCH COMMUNICATIONS
LA English
DT Article
DE Uremic toxins; Autophagy impairment; Protein carbonylation; Chronic
   kidney disease; Oxidative stress
ID OXIDATIVE STRESS; ADHESION MOLECULES; DYSFUNCTION; EXPRESSION; PATHWAY
AB Chronic kidney disease (CKD) is associated with high mortality rates, mainly due to cardiovascular diseases (CVD). Uremia has been considered a relevant risk factor for CVD in CKD patients, since uremic toxins (UTs) promote systemic and vascular inflammation, oxidative stress and senescence. Here, we demonstrate that uremic toxins indoxyl sulfate (IxS), p-cresyl sulfate (pCS) and indole acetic acid (IAA) are incorporated by human endothelial cells and inhibit the autophagic flux, demonstrated by cellular p62 accumulation. Moreover, isolated and mixed UTs impair the lysosomal stage of autophagy, as determined by cell imaging of the mRFP-GFP-LC3 protein. Endothelial cells exposed to UTs display accumulation of carbonylated proteins and increased sensitivity to hydrogen peroxide. Rapamycin, an autophagy activator which induces both autophagosome formation and clearance, prevented these effects. Collectively, our findings demonstrate that accumulation of oxidized proteins and enhanced cell sensitivity to hydrogen peroxide are consequences of impaired autophagic flux. These data provide evidence that UTs-induced impaired autophagy may be a novel contributor to endothelial dysfunction. (C) 2019 Elsevier Inc. All rights reserved.
C1 [Rodrigues, Silvia D.; Santos, Sabrina S.; Meireles, Tassiana; Nakao, Lia S.] Univ Fed Parana, Dept Basic Pathol, BR-81531980 Curitiba, Parana, Brazil.
   [Romero, Natalia] Agilent Technol, Cell Anal Div, Lexington, MA 02421 USA.
   [Glorieux, Griet] Ghent Univ Hosp, Dept Nephrol, B-9000 Ghent, Belgium.
   [Pecoits-Filho, Roberto] Pontific Catholic Univ Parana, Ctr Hlth & Biol Sci, BR-80215901 Curitiba, Parana, Brazil.
   [Zhang, Donna D.] Univ Arizona, Dept Pharmacol & Toxicol, Tucson, AZ 85721 USA.
C3 Universidade Federal do Parana; Agilent Technologies; Ghent University;
   Ghent University Hospital; University of Arizona
RP Nakao, LS (通讯作者)，Univ Fed Parana, Dept Basic Pathol, BR-81531980 Curitiba, Parana, Brazil.
EM lia.nakao@ufpr.br
RI Nakao, Lia S/M-1507-2018
OI Nakao, Lia S/0000-0001-9647-6350; Rodrigues, Silvia/0000-0002-7239-8324
FU CNPq [573530/2008-4, 401591/2014-0, 420782/2016-8, 309423/2018-0]; CAPES
   [001]; CAPES-Fundacao Araucaria
FX This study was supported by CNPq (573530/2008-4, 401591/2014-0,
   420782/2016-8, 309423/2018-0) and CAPES (Finance Code 001). Authors
   acknowledge the microscopy core facility CTAF-UFPR and fellowships from
   CAPES-Fundacao Araucaria and CNPq.
NR 47
TC 12
Z9 12
U1 0
U2 2
PU ACADEMIC PRESS INC ELSEVIER SCIENCE
PI SAN DIEGO
PA 525 B ST, STE 1900, SAN DIEGO, CA 92101-4495 USA
SN 0006-291X
EI 1090-2104
J9 BIOCHEM BIOPH RES CO
JI Biochem. Biophys. Res. Commun.
PD FEB 26
PY 2020
VL 523
IS 1
BP 123
EP 129
DI 10.1016/j.bbrc.2019.12.022
PG 7
WC Biochemistry & Molecular Biology; Biophysics
WE Science Citation Index Expanded (SCI-EXPANDED)
SC Biochemistry & Molecular Biology; Biophysics
GA LB6BO
UT WOS:000524719500020
PM 31837804
OA hybrid
DA 2023-05-21
ER

PT J
AU Lim, SW
   Hyoung, BJ
   Piao, SG
   Doh, KC
   Chung, BH
   Yang, CW
AF Lim, Sun Woo
   Hyoung, Bok Jin
   Piao, Shang Guo
   Doh, Kyoung Chan
   Chung, Byung Ha
   Yang, Chul Woo
TI Chronic Cyclosporine Nephropathy Is Characterized by Excessive
   Autophagosome Formation and Decreased Autophagic Clearance
SO TRANSPLANTATION
LA English
DT Article
DE Cyclosporine A; Autophagy; Apoptosis; Oxidative stress; Kidney
ID OXIDATIVE STRESS; RENAL DYSFUNCTION; SODIUM DEPLETION; CELL-DEATH;
   NEPHROTOXICITY; EXPRESSION; INHIBITION; PROTECTS; FIBROSIS; ALPHA
AB Background. The study was performed to investigate the influence of cyclosporine A (CsA)-induced renal injury on autophagy in an experimental model of chronic CsA nephropathy.
   Methods. Three dosages of CsA (7.5, 15, and 30 mg/kg/day) were administered to mice for 4 weeks. The formation of autophagosomes was measured with microtubule-associated protein 1 light chain 3 phospholipid-conjugated form (LC3-II) and beclin-1, and the ability of autophagic clearance was examined with sequestosome-1 (p62). Autophagic vacuoles were visualized and counted using electron microscopy. Double immunolabeling of LC3-II and active caspase-3 was performed to evaluate the association between autophagy and apoptosis. Oxidative stress was evaluated by measuring urinary 8-hydroxy-2'-deoxyguanosine excretion, demonstrating oxidative DNA damage. Antioxidative drugs, pravastatin and N-acetylcysteine, were used to evaluate the role of CsA-induced oxidative stress on autophagy.
   Results. CsA treatment increased the expressions of LC3-II and beclin-1 in the kidney in a dose-dependent manner. The number of p62-positive cells was also significantly increased in a CsA dose dependent manner. Electron microscopy revealed excessive autophagic vacuoles in the CsA group compared with the vehicle group. Expression of active caspase-3 was increased in a CsA dose-dependent manner and was colocalized with LC3-II in the injured area of CsA-treated kidneys. Concurrent pravastatin or N-acetylcysteine treatment reduced urinary excretion of 8-hydroxy-2'-deoxyguanosine and subsequently decreased LC3-II expression and the number of p62-positive cells compared with the CsA group.
   Conclusions. Chronic CsA nephropathy is a state of excessive autophagic vacuoles and decreased autophagic clearance. Oxidative stress may play an importation role in the induction of autophagy.
C1 [Hyoung, Bok Jin; Chung, Byung Ha; Yang, Chul Woo] Catholic Univ Korea, Coll Med, Seoul St Marys Hosp, Dept Internal Med,Div Nephrol, Seoul 137040, South Korea.
   [Lim, Sun Woo; Piao, Shang Guo; Doh, Kyoung Chan; Chung, Byung Ha; Yang, Chul Woo] Catholic Univ Korea, Seoul St Marys Hosp, Convergent Res Consortium Immunol Dis, Seoul 137040, South Korea.
   [Lim, Sun Woo; Hyoung, Bok Jin; Piao, Shang Guo; Doh, Kyoung Chan; Chung, Byung Ha; Yang, Chul Woo] Catholic Univ Korea, Seoul St Marys Hosp, Transplant Res Ctr, Seoul 137040, South Korea.
C3 Catholic University of Korea; Seoul St. Mary's Hospital; Catholic
   University of Korea; Seoul St. Mary's Hospital; Catholic University of
   Korea; Seoul St. Mary's Hospital
RP Yang, CW (通讯作者)，Catholic Univ Korea, Coll Med, Seoul St Marys Hosp, Dept Internal Med,Div Nephrol, 505 Banpo Dong, Seoul 137040, South Korea.
EM yangch@catholic.ac.kr
FU Korean Health Technology R&D Project, Ministry for Health & Welfare,
   Republic of Korea [A092258]
FX This study was supported by Grant A092258 of the Korean Health
   Technology R&D Project, Ministry for Health & Welfare, Republic of
   Korea.
NR 29
TC 37
Z9 43
U1 0
U2 11
PU LIPPINCOTT WILLIAMS & WILKINS
PI PHILADELPHIA
PA TWO COMMERCE SQ, 2001 MARKET ST, PHILADELPHIA, PA 19103 USA
SN 0041-1337
EI 1534-6080
J9 TRANSPLANTATION
JI Transplantation
PD AUG 15
PY 2012
VL 94
IS 3
BP 218
EP 225
DI 10.1097/TP.0b013e31825ace5c
PG 8
WC Immunology; Surgery; Transplantation
WE Science Citation Index Expanded (SCI-EXPANDED)
SC Immunology; Surgery; Transplantation
GA 988MN
UT WOS:000307495200003
PM 22790389
OA Bronze
DA 2023-05-21
ER

PT J
AU Li, RZ
   Zhao, XC
   Zhang, S
   Dong, W
   Zhang, L
   Chen, YH
   Li, ZL
   Yang, H
   Huang, Y
   Xie, ZY
   Wang, WD
   Li, CL
   Ye, ZM
   Dong, Z
   Liang, XL
AF Li, Ruizhao
   Zhao, Xingchen
   Zhang, Shu
   Dong, Wei
   Zhang, Li
   Chen, Yuanhan
   Li, Zhilian
   Yang, Huan
   Huang, Ying
   Xie, Zhiyong
   Wang, Weidong
   Li, Chunling
   Ye, Zhiming
   Dong, Zheng
   Liang, Xinling
TI RIP3 impedes transcription factor EB to suppress autophagic degradation
   in septic acute kidney injury
SO CELL DEATH & DISEASE
LA English
DT Article
ID CRITICALLY-ILL PATIENTS; CLINICAL CHARACTERISTICS; NECROPTOSIS; CELLS;
   TFEB; APOPTOSIS; PATHWAYS; NECROSIS; OUTCOMES; SEPSIS
AB Autophagy is an important renal-protective mechanism in septic acute kidney injury (AKI). Receptor interacting protein kinase 3 (RIP3) has been implicated in the renal tubular injury and renal dysfunction during septic AKI. Here we investigated the role and mechanism of RIP3 on autophagy in septic AKI. We showed an activation of RIP3, accompanied by an accumulation of the autophagosome marker LC3II and the autophagic substrate p62, in the kidneys of lipopolysaccharide (LPS)-induced septic AKI mice and LPS-treated cultured renal proximal tubular epithelial cells (PTECs). The lysosome inhibitor did not further increase the levels of LCII or p62 in LPS-treated PTECs. Moreover, inhibition of RIP3 attenuated the aberrant accumulation of LC3II and p62 under LPS treatment in vivo and in vitro. By utilizing mCherry-GFP-LC3 autophagy reporter mice in vivo and PTECs overexpression mRFP-GFP-LC3 in vitro, we observed that inhibition of RIP3 restored the formation of autolysosomes and eliminated the accumulated autophagosomes under LPS treatment. These results indicated that RIP3 impaired autophagic degradation, contributing to the accumulation of autophagosomes. Mechanistically, the nuclear translocation of transcription factor EB (TFEB), a master regulator of the lysosome and autophagy pathway, was inhibited in LPS-induced mice and LPS-treated PTECs. Inhibition of RIP3 restored the nuclear translocation of TFEB in vivo and in vitro. Co-immunoprecipitation further showed an interaction of RIP3 and TFEB in LPS-treated PTECs. Also, the expression of LAMP1 and cathepsin B, two potential target genes of TFEB involved in lysosome function, were decreased under LPS treatment in vivo and in vitro, and this decrease was rescued by inhibiting RIP3. Finally, overexpression of TFEB restored the autophagic degradation in LPS-treated PTECs. Together, the present study has identified a pivotal role of RIP3 in suppressing autophagic degradation through impeding the TFEB-lysosome pathway in septic AKI, providing potential therapeutic targets for the prevention and treatment of septic AKI.
C1 [Li, Ruizhao; Zhao, Xingchen; Zhang, Shu; Dong, Wei; Zhang, Li; Chen, Yuanhan; Li, Zhilian; Huang, Ying; Xie, Zhiyong; Ye, Zhiming; Liang, Xinling] Guangdong Acad Med Sci, Guangdong Prov Peoples Hosp, Div Nephrol, Guangzhou, Guangdong, Peoples R China.
   [Yang, Huan] Sun Yat Sen Univ, Sun Yat Sen Mem Hosp, Dept Nephrol, Guangzhou, Guangdong, Peoples R China.
   [Huang, Ying; Xie, Zhiyong] Southern Med Univ, Sch Clin Med 2, Guangzhou, Peoples R China.
   [Wang, Weidong; Li, Chunling] Sun Yat Sen Univ, Zhongshan Sch Med, Inst Hypertens, Guangzhou, Guangdong, Peoples R China.
   [Dong, Zheng] Augusta Univ, Dept Cellular Biol & Anat, Med Coll Georgia, Augusta, GA USA.
   [Dong, Zheng] Charlie Norwood Vet Affairs Med Ctr, Augusta, GA USA.
C3 Guangdong Academy of Medical Sciences & Guangdong General Hospital; Sun
   Yat Sen University; Southern Medical University - China; Sun Yat Sen
   University; University System of Georgia; Augusta University; US
   Department of Veterans Affairs; Veterans Health Administration (VHA)
RP Liang, XL (通讯作者)，Guangdong Acad Med Sci, Guangdong Prov Peoples Hosp, Div Nephrol, Guangzhou, Guangdong, Peoples R China.
EM xinlingliang_ggh@163.com
OI liang, Xinling/0000-0002-6764-9571
FU National Natural Science Foundation of China [81570609, 81770667,
   81970575]; Medical Scientific Research Foundation of Guangdong Province
   [A2019028]; Guangdong-Hong Kong Joint Laboratory on Immunological and
   Genetic Kidney Diseases [2019B121205005]
FX This study was supported by the National Natural Science Foundation of
   China (81570609, 81770667, and 81970575), Medical Scientific Research
   Foundation of Guangdong Province (A2019028), and Guangdong-Hong Kong
   Joint Laboratory on Immunological and Genetic Kidney Diseases
   (2019B121205005).
NR 52
TC 12
Z9 14
U1 1
U2 8
PU SPRINGERNATURE
PI LONDON
PA CAMPUS, 4 CRINAN ST, LONDON, N1 9XW, ENGLAND
SN 2041-4889
J9 CELL DEATH DIS
JI Cell Death Dis.
PD JUN 8
PY 2021
VL 12
IS 6
AR 593
DI 10.1038/s41419-021-03865-8
PG 16
WC Cell Biology
WE Science Citation Index Expanded (SCI-EXPANDED)
SC Cell Biology
GA SU3BL
UT WOS:000663015600005
PM 34103472
OA Green Published, gold
DA 2023-05-21
ER

PT J
AU Martinet, W
   Schrijvers, DM
   Timmermans, JP
   Bult, H
   De Meyer, GRY
AF Martinet, Wim
   Schrijvers, Dorien M.
   Timmermans, Jean-Pierre
   Bult, Hidde
   De Meyer, Guido R. Y.
TI Immunohistochemical analysis of macroautophagy Recommendations and
   limitations
SO AUTOPHAGY
LA English
DT Article
DE immunohistochemistry; liver; autophagy; LC3; GFP-LC3; Envision
ID BECLIN 1 EXPRESSION; AUTOPHAGOSOME MARKER; ELECTRON-MICROSCOPY;
   POOR-PROGNOSIS; CELL-DEATH; PROTEIN; LC3; STARVATION; DISEASE;
   PROTEOLYSIS
AB Transmission electron microscopy (TEM) is an indispensable standard method to monitor macroautophagy in tissue samples. Because TEM is time consuming and not suitable for daily routine, many groups try to identify macroautophagy in tissue by conventional immunohistochemistry. The aim of the present study was to evaluate whether immunohistochemical assessment of macroautophagy-related marker proteins such as LC3, ATG5, CTSD/cathepsin D, BECN1/Beclin 1 or SQSTM1/p62 is feasible and autophagy-specific. For this purpose, livers from starved mice were used as a model because hepatocytes are highly sensitive to autophagy induction. ATG7-deficient mouse livers served as negative control. Our findings indicate that unambiguous immunodetection of LC3 in paraffin-embedded tissue specimens was hampered due to low in situ levels of this protein. Maximum sensitivity could only be obtained using high-quality, isoform-specific antibodies, such as antibody 5F10, in combination with Envision+ signal amplification. Moreover, LC3 stains were optimal in neutral-buffered formalin-fixed tissue, immersed in citrate buffer during antigen retrieval. However, even when using this methodology, LC3 monitoring required overexpression of the protein, e. g., in GFP-LC3 transgenic mice. This was not only the case for the liver but also for other organs including heart, skeletal muscle, kidney and gut. Immunohistochemical detection of the autophagy-related proteins ATG5, CTSD or BECN1 is not recommendable for monitoring autophagy, due to lack of differential gene expression or doubtful specificity. SQSTM1 accumulated in autophagy-deficient liver, thus it is not a useful marker for tissue with autophagic activity. We conclude that TEM remains an indispensable technique for in situ evaluation of macroautophagy, particularly in clinical samples for which genetic manipulation or other in vitro techniques are not feasible.
C1 [Martinet, Wim; Schrijvers, Dorien M.; Bult, Hidde; De Meyer, Guido R. Y.] Univ Antwerp, Lab Physiopharmacol, B-2020 Antwerp, Belgium.
   [Timmermans, Jean-Pierre] Univ Antwerp, Lab Cell Biol & Histol, B-2020 Antwerp, Belgium.
C3 University of Antwerp; University of Antwerp
RP Martinet, W (通讯作者)，Univ Antwerp, Lab Physiopharmacol, B-2020 Antwerp, Belgium.
EM wim.martinet@ua.ac.be
RI Martinet, Wim/I-7375-2015; Bult, Hidde/J-5342-2013; De Meyer,
   Guido/R-8129-2016; Schrijvers, Dorien/I-7535-2013
OI Martinet, Wim/0000-0003-1967-9343; De Meyer, Guido/0000-0003-3848-8702;
   Schrijvers, Dorien/0000-0003-0826-4943; Timmermans,
   Jean-Pierre/0000-0003-2506-6252
FU Fund for Scientific Research (FWO)-Flanders [G.0431.11N, G.0448.11N,
   G.0443.12N, G.0074.12N]; University of Antwerp (BOF)
FX The authors are indebted to Rita Van Den Bossche, Hermine Fret,
   Anne-Elise Van Hoydonck, Lieve Svensson, Francis Terloo and Dominique De
   Rijck for excellent technical assistance. The authors also thank Dr.
   Masaaki Komatsu (The Tokyo Metropolitan Institute of Medical Science,
   Tokyo, Japan) for providing Atg7<SUP>F/F</SUP> mice. This work was
   supported by the Fund for Scientific Research (FWO)-Flanders (projects
   G.0431.11N, G.0448.11N, G.0443.12N and G.0074.12N) and the University of
   Antwerp (BOF). The Tecnai G2 Spirit BioTwin TEM was purchased with
   support of the Hercules Foundation (Hercules Type 2: AUHA004).
NR 52
TC 58
Z9 58
U1 0
U2 21
PU TAYLOR & FRANCIS INC
PI PHILADELPHIA
PA 530 WALNUT STREET, STE 850, PHILADELPHIA, PA 19106 USA
SN 1554-8627
EI 1554-8635
J9 AUTOPHAGY
JI Autophagy
PD MAR
PY 2013
VL 9
IS 3
BP 386
EP 402
DI 10.4161/auto.22968
PG 17
WC Cell Biology
WE Science Citation Index Expanded (SCI-EXPANDED)
SC Cell Biology
GA 094XY
UT WOS:000315300000011
PM 23242143
OA Green Published, Bronze
DA 2023-05-21
ER

PT J
AU Cui, J
   Shi, SZ
   Sun, XF
   Cai, GY
   Cui, SY
   Hong, Q
   Chen, XM
   Bai, XY
AF Cui, Jing
   Shi, Suozhu
   Sun, Xuefeng
   Cai, Guangyan
   Cui, Shaoyuan
   Hong, Quan
   Chen, Xiangmei
   Bai, Xue-Yuan
TI Mitochondrial Autophagy Involving Renal Injury and Aging Is Modulated by
   Caloric Intake in Aged Rat Kidneys
SO PLOS ONE
LA English
DT Article
ID MAMMALIAN AUTOPHAGY; IN-VIVO; RESTRICTION; PARKIN; MITOPHAGY;
   EXPRESSION; DISEASE; CELLS; MUSCLE; DIET
AB Background: A high-calorie (HC) diet induces renal injury and promotes aging, and calorie restriction (CR) may ameliorate these responses. However, the effects of long-term HC and CR on renal damage and aging have been not fully determined. Autophagy plays a crucial role in removing protein aggregates and damaged organelles to maintain intracellular homeostasis and function. The role of autophagy in HC-induced renal damage is unknown.
   Methods: We evaluated the expression of LC3/Atg8 as a marker of the autophagosome; p62/SQSTM1; polyubiquitin aggregates as markers of autophagy flux; Ambra1, PINK1, Parkin and Bnip3 as markers of mitophagy; 8-hydroxydeoxyguanosine (8-OHdG) as a marker of DNA oxidative damage; and p16 as a marker of organ aging by western blot and immunohistochemical staining in the kidneys of 24-month-old Fischer 344 rats. We also observed mitochondrial structure and autolysosomes by transmission electron microscopy.
   Results: Expression of the autophagosome formation marker LC3/Atg8 and markers of mitochondrial autophagy (mitophagy) were markedly decreased in the kidneys of the HC group, and markedly increased in CR kidneys. p62/SQSTM1 and polyubiquitin aggregates increased in HC kidneys, and decreased in CR kidneys. Transmission electron microscopy demonstrated that HC kidneys showed severe abnormal mitochondrial morphology with fewer autolysosomes, while CR kidneys exhibited normal mitochondrial morphology with numerous autolysosomes. The level of 8-hydroxydeoxyguanosine was increased in HC kidneys and decreased in CR kidneys. Markers of aging, such as p16 and senescence-associated-galactosidase, were increased significantly in the HC group and decreased significantly in the CR group.
   Conclusion: The study firstly suggests that HC diet inhibits renal autophagy and aggravates renal oxidative damage and aging, while CR enhances renal autophagy and ameliorates oxidative damage and aging in the kidneys.
C1 [Cui, Jing; Shi, Suozhu; Sun, Xuefeng; Cai, Guangyan; Cui, Shaoyuan; Hong, Quan; Chen, Xiangmei; Bai, Xue-Yuan] Chinese Peoples Liberat Army Gen Hosp, State Key Lab Kidney Dis, Dept Nephrol, Beijing, Peoples R China.
   [Cui, Jing; Shi, Suozhu; Sun, Xuefeng; Cai, Guangyan; Cui, Shaoyuan; Hong, Quan; Chen, Xiangmei; Bai, Xue-Yuan] Coll Med, Beijing, Peoples R China.
C3 Chinese People's Liberation Army General Hospital
RP Chen, XM (通讯作者)，Chinese Peoples Liberat Army Gen Hosp, State Key Lab Kidney Dis, Dept Nephrol, Beijing, Peoples R China.; Chen, XM (通讯作者)，Coll Med, Beijing, Peoples R China.
EM xmchen301@126.com; xueyuan_bai@yahoo.com.cn
FU National Basic Research Program of China [2011CBA01003]; National Key
   Scientific Program of China [2011CB964904]
FX This work was supported by a grant (No. 2011CBA01003) from the National
   Basic Research Program of China to X.Y.B. and a grant (No. 2011CB964904)
   from the National Key Scientific Program of China to X.Y.B. The funders
   had no role in study design, data collection and analysis, decision to
   publish, or preparation of the manuscript.
NR 58
TC 49
Z9 52
U1 0
U2 11
PU PUBLIC LIBRARY SCIENCE
PI SAN FRANCISCO
PA 1160 BATTERY STREET, STE 100, SAN FRANCISCO, CA 94111 USA
SN 1932-6203
J9 PLOS ONE
JI PLoS One
PD JUL 22
PY 2013
VL 8
IS 7
AR e69720
DI 10.1371/journal.pone.0069720
PG 9
WC Multidisciplinary Sciences
WE Science Citation Index Expanded (SCI-EXPANDED)
SC Science & Technology - Other Topics
GA 187PW
UT WOS:000322132100078
PM 23894530
OA Green Submitted, Green Published, gold
DA 2023-05-21
ER

PT J
AU Qi, JY
   Xue, Q
   Kuang, LY
   Xie, LF
   Luo, R
   Nie, XL
AF Qi, Jieying
   Xue, Qi
   Kuang, Liuyan
   Xie, Lifen
   Luo, Ren
   Nie, Xiaoli
TI Berberine alleviates cisplatin-induced acute kidney injury by regulating
   mitophagy via PINK 1/Parkin pathway
SO TRANSLATIONAL ANDROLOGY AND UROLOGY
LA English
DT Article
DE Berberine (BBR); cisplatin; acute kidney injury (AKI); mitophagy; renal
   tubular epithelial cells (RTECs)
ID AUTOPHAGY; INHIBITION; LC3
AB Background: To study the protective effect of berberine (BBR) on cisplatin-induced acute kidney injury (AKI) and its effect on mitophagy.
   Methods: ( I) Male C57BL/6 mice aged 6-8 weeks were randomly divided into control group (saline), cisplatin group (cisplatin), and cisplatin + BBR (5, 10 mg/kg) groups. In the cisplatin group and BBR groups, mice were injected intraperitoneally with 15 mg/kg of cisplatin. Mice in BBR groups were given BBR at 72, 48, 24, 0.5 h before and 24, 48 h after cisplatin injection. Mice were sacrificed 72 h after cisplatin injection, and blood were collected for detecting serum creatinine (SCr) and blood urea nitrogen ( BUN) levels. Kidneys were collected for detecting protein expression levels of Kidney injury molecule 1 (KIM-1), LC3 II/LC3 I, p62, PINK 1, Parkin in the renal tissue by Western blotting. The pathological changes in renal tissues were observed using periodic acid-Schiff (PAS) staining. (II) Renal tubular epithelial cells (RTECs) were pretreated with different concentrations (1, 2, and 4 mu M) of BBR, and then incubated with cisplatin. Changes in autophagy proteins LC3 II/LC3 I, p62, PINK 1, and Parkin were detected by Western blotting, and changes in cellular reactive oxygen species (ROS) and mitochondrial membrane potential (MMP) were detected by flow cytometry.
   Results: (I) Mice treated with BBR at dosage of 5 and 10 mg/kg for 6 days showed significant reduction in SCr and BUN compared to that in mice treated with cisplatin. PAS staining and immunohistochemistry showed that BBR ameliorated cisplatin-induced nephrotoxicity and reduced cisplatin-induced increase in protein expression levels of KIM-1. Compared to cisplatin-treated mice, the mice treated with BBR showed increased LC3 II/LC3 I, PINK 1, and Parkin, and decreased p62 protein expression. (II) Compared to cisplatin-incubated RTECs, cells pretreated with BBR for 24 h exhibited increased protein expressions of LC3 II/LC3 I, PINK1, and Parkin and decreased protein expression of p62. BBR reversed cellular ROS and cell MMP level induced by cisplatin.
   Conclusions: BBR plays a protective role in cisplatin-induced AKI by up-regulating mitophagy in RTECs.
C1 [Qi, Jieying; Kuang, Liuyan; Xie, Lifen; Luo, Ren] Southern Med Univ, Sch Tradit Chinese Med, Guangzhou 510515, Peoples R China.
   [Xue, Qi; Nie, Xiaoli] Southern Med Univ, Hosp Integrated Tradit Chinese Med & Western Med, Guangzhou 510315, Peoples R China.
C3 Southern Medical University - China; Southern Medical University - China
RP Luo, R (通讯作者)，Southern Med Univ, Sch Tradit Chinese Med, Guangzhou 510515, Peoples R China.; Nie, XL (通讯作者)，Southern Med Univ, Hosp Integrated Tradit Chinese Med & Western Med, Guangzhou 510315, Peoples R China.
EM luoren@wo.com.cn; nxl117@163.com
FU National Natural Science Foundation of China [81774038]; Guangdong
   Province Natural Science Foundation [2015A030313300, 2016A030313538,
   2020A1515010849]; Guangdong Science and Technology Program
   [2014A020221073]; Innovation Team of Chronic Kidney disease with
   Integrated Traditional Chinese and Western Medicine [2019KCXTD014];
   Clinical Research Project on National Inheritance and Innovation of
   Traditional Chinese Medicine [202006002]; Hospital of Integrated
   Traditional Chinese Medicine, Southern Medical University
FX The National Natural Science Foundation of China (no. 81774038), the
   Guangdong Province Natural Science Foundation (no. 2015A030313300,
   2016A030313538, and 2020A1515010849), the Guangdong Science and
   Technology Program (no. 2014A020221073); the Innovation Team of Chronic
   Kidney disease with Integrated Traditional Chinese and Western Medicine
   (no. 2019KCXTD014), the Clinical Research Project on National
   Inheritance and Innovation of Traditional Chinese Medicine, (no.
   202006002), the Hospital of Integrated Traditional Chinese Medicine,
   Southern Medical University.
NR 27
TC 22
Z9 23
U1 2
U2 21
PU AME PUBL CO
PI SHATIN
PA FLAT-RM C 16F, KINGS WING PLAZA 1, NO 3 KWAN ST, SHATIN, HONG KONG
   00000, PEOPLES R CHINA
SN 2223-4683
EI 2223-4691
J9 TRANSL ANDROL UROL
JI Transl. Androl. Urol.
PD AUG
PY 2020
VL 9
IS 4
BP 1712
EP 1724
DI 10.21037/tau-20-1129
PG 13
WC Andrology; Urology & Nephrology
WE Science Citation Index Expanded (SCI-EXPANDED)
SC Endocrinology & Metabolism; Urology & Nephrology
GA NK5RJ
UT WOS:000566789700017
PM 32944532
OA gold, Green Published
DA 2023-05-21
ER

PT J
AU Decleves, AE
   Sharma, K
   Satriano, J
AF Decleves, Anne-Emilie
   Sharma, Kumar
   Satriano, Joseph
TI Beneficial Effects of AMP-Activated Protein Kinase Agonists in Kidney
   Ischemia-Reperfusion: Autophagy and Cellular Stress Markers
SO NEPHRON EXPERIMENTAL NEPHROLOGY
LA English
DT Article
DE Mammalian target of rapamycin; Mitophagy; p62/SQSTM1; PTEN-induced
   putative kinase-1
ID MITOCHONDRIAL BIOGENESIS; DIABETIC-NEPHROPATHY; MYOCARDIAL-ISCHEMIA;
   ENDOTHELIAL-CELLS; INDUCED APOPTOSIS; HEME OXYGENASE-1; IN-VIVO; INJURY;
   SENESCENCE; MITOPHAGY
AB Background: Kidney ischemia-reperfusion is a form of acute kidney injury resulting in a cascade of cellular events prompting rapid cellular damage and suppression of kidney function. A cellular response to ischemic stress is the activation of AMP-activated protein kinase (AMPK), where AMPK induces a number of homeostatic and renoprotective mechanisms, including autophagy. However, whether autophagy is beneficial or detrimental in ischemia-reperfusion remains controversial. We investigated the effects of agonist induction of AMPK activity on autophagy and cell stress proteins in the model of kidney ischemia-reperfusion. Methods: AMPK agonists, AICAR (0.1 g/kg) and metformin (0.3 g/kg), were administered 24 h prior to ischemia, with kidneys harvested at 24 h of reperfusion. Results: We observed a paradoxical decrease in AMPK activity accompanied by increases in mammalian target of rapamycin (mTOR) C1 activity and p62/SQSTM1 expression. These results led us to propose that AMPK and autophagy are insufficient to properly counter the cellular insults in ischemia-reperfusion. Agonist induction of AMPK activity with AICAR or metformin increased macroautophagy protein LC3 and normalized p62/SQSTM1 expression and mTOR activity. Ischemia-reperfusion increases in Beclin-1 and PINK1 expressions, consistent with increased mitophagy, were also mitigated with AMPK agonists. Stress-responsive and apoptotic marker expressions increase in ischemia-reperfusion and are significantly attenuated with agonist administration, as are early indicators of fibrosis. Conclusions: Our data suggest that levels of renoprotective AMPK activity and canonical autophagy are insufficient to maintain cellular homeostasis, contributing to the progression of ischemia-reperfusion injury. We further demonstrate that induction of AMPK activity can provide beneficial cellular effects in containing injury in ischemia-reperfusion. (C) 2014 S. Karger AG, Basel
C1 [Decleves, Anne-Emilie; Sharma, Kumar; Satriano, Joseph] Univ Calif San Diego, OBrien Kidney Ctr, Div Nephrol Hypertens, San Diego, CA 92161 USA.
   [Decleves, Anne-Emilie; Sharma, Kumar; Satriano, Joseph] Univ Calif San Diego, Ctr Renal Translat Med, San Diego, CA 92161 USA.
   [Sharma, Kumar] Univ Calif San Diego, Inst Metabol Med, San Diego, CA 92161 USA.
   [Satriano, Joseph] Univ Calif San Diego, Stein Inst Res Aging, San Diego, CA 92161 USA.
   [Sharma, Kumar; Satriano, Joseph] Univ Calif San Diego, San Diego, CA 92161 USA.
   [Sharma, Kumar; Satriano, Joseph] Vet Affairs San Diego Healthcare Syst, La Jolla, CA USA.
   [Decleves, Anne-Emilie] Univ Libre Bruxelles, Fac Med, Lab Expt Nephrol, Brussels, Belgium.
C3 University of California System; University of California San Diego;
   University of California System; University of California San Diego;
   University of California System; University of California San Diego;
   University of California System; University of California San Diego;
   University of California System; University of California San Diego; US
   Department of Veterans Affairs; Veterans Health Administration (VHA); VA
   San Diego Healthcare System; Universite Libre de Bruxelles
RP Satriano, J (通讯作者)，Univ Calif San Diego, Div Nephrol Hypertens, 3350 La Jolla Village Dr,MC 9151, San Diego, CA 92161 USA.
EM jsatriano@ucsd.edu
OI DECLEVES, ANNE-EMILIE/0000-0002-0838-2432
FU NIH [DK094352, DK083142, DK02920, DK56248, DK28602]; UAB-UCSD O'Brien
   Center for Acute Kidney Injury Research [P30DK079337]; Department of
   Veterans Affairs, Veterans Health Administration, Office of Research and
   Development
FX We would like to thank Mr. Ser Khang for his time and surgical skill in
   performing the IR operations on the animals. This work is supported by
   NIH grants DK094352, DK083142, DK02920, DK56248, and DK28602, the
   UAB-UCSD O'Brien Center for Acute Kidney Injury Research P30DK079337,
   and the Department of Veterans Affairs, Veterans Health Administration,
   Office of Research and Development.
NR 72
TC 38
Z9 40
U1 0
U2 16
PU KARGER
PI BASEL
PA ALLSCHWILERSTRASSE 10, CH-4009 BASEL, SWITZERLAND
SN 1660-2129
J9 NEPHRON EXP NEPHROL
JI Nephron Exp. Nephrol
PY 2014
VL 128
IS 3-4
BP 98
EP 110
DI 10.1159/000368932
PG 13
WC Urology & Nephrology
WE Science Citation Index Expanded (SCI-EXPANDED)
SC Urology & Nephrology
GA CB1BL
UT WOS:000349361300002
PM 25503637
OA Green Accepted, Bronze
DA 2023-05-21
ER

PT J
AU Ma, N
   Wei, ZT
   Hu, JQ
   Gu, WJ
   Ci, XX
AF Ma, Ning
   Wei, Zhentong
   Hu, Jianqiang
   Gu, Wenjing
   Ci, Xinxin
TI Farrerol Ameliorated Cisplatin-Induced Chronic Kidney Disease Through
   Mitophagy Induction via Nrf2/PINK1 Pathway
SO FRONTIERS IN PHARMACOLOGY
LA English
DT Article
DE chronic kidney disease; mitophagy; Nrf2; PINK1; acute kidney injury
ID MOLECULAR-MECHANISMS; OXIDATIVE STRESS; HEPATIC-FIBROSIS; OXIDANT
   STRESS; INJURY; INFLAMMATION; AUTOPHAGY; HOMEOSTASIS; PROGRESSION;
   HEALTH
AB Previously, Our study has showed that farrerol can activate Nrf2 and ameliorate cisplatin-induced acute kidney injury (AKI). Mitophagy reportedly can prevent diabetic nephropathy, cisplatin-induced AKI and other related nephropathy. In this study, we evaluated the correlation between mitophagy and the protective effect of the Nrf2 activator farrerol on cisplatin-induced CKD by using C57BL/6 wild-type and Nrf2 knockout mice. We confirmed that Nrf2 and PINK1/Parkin-mediated mitophagy was significantly increased on the 3rd day of cisplatin stimulation but was reduced on the 38th day of cisplatin stimulation. Similar to previous results, farrerol activated Nrf2 on the 38th day of cisplatin administration, subsequently stimulating the Nrf2-targeted antioxidant enzymes HO-1 and NQO1. In addition, farrerol triggered PINK1/Parkin-mediated mitophagy by recruiting the receptor proteins LC3 and p62/SQSTM1, thereby eliminating damaged mitochondria. Furthermore, genetic deletion of Nrf2 reduced PINK1/Parkin-mediated mitophagy activation and led to increased renal tubular necrosis and renal fibrosis. We also found that farrerol alleviated inflammation and renal fibrosis by inhibiting p-NF-kappa B/NLRP3 and TGF-beta/Smad signaling. These data indicated that farrerol effectively inhibited cisplatin-induced inflammation and renal fibrosis by activating Nrf2 and PINK1/Parkin-mediated mitophagy, which provides a potential novel therapeutic target for CKD.
C1 [Ma, Ning; Hu, Jianqiang; Ci, Xinxin] First Hosp Jilin Univ, Inst Translat Med, Changchun, Peoples R China.
   [Ma, Ning; Wei, Zhentong; Ci, Xinxin] First Hosp Jilin Univ, Dept Obstet & Gynecol, Changchun, Peoples R China.
   [Gu, Wenjing] First Hosp Jilin Univ, Dept Otolaryngol Head & Neck Surg, Changchun, Peoples R China.
C3 Jilin University; Jilin University; Jilin University
RP Ci, XX (通讯作者)，First Hosp Jilin Univ, Inst Translat Med, Changchun, Peoples R China.; Ci, XX (通讯作者)，First Hosp Jilin Univ, Dept Obstet & Gynecol, Changchun, Peoples R China.
EM cixinxin@jlu.edu.cn
FU National Natural Science Foundation of China [81970576]; Natural Science
   Foundation of Jilin [20200201378JC, JLSCZD 2019-065]
FX Funding This work was supported by the National Natural Science
   Foundation of China (Grant No. 81970576) and the Natural Science
   Foundation of Jilin (Nos 20200201378JC and JLSCZD 2019-065).
NR 42
TC 13
Z9 14
U1 9
U2 19
PU FRONTIERS MEDIA SA
PI LAUSANNE
PA AVENUE DU TRIBUNAL FEDERAL 34, LAUSANNE, CH-1015, SWITZERLAND
EI 1663-9812
J9 FRONT PHARMACOL
JI Front. Pharmacol.
PD NOV 11
PY 2021
VL 12
AR 768700
DI 10.3389/fphar.2021.768700
PG 15
WC Pharmacology & Pharmacy
WE Science Citation Index Expanded (SCI-EXPANDED)
SC Pharmacology & Pharmacy
GA XT6YZ
UT WOS:000733731800001
PM 34858188
OA Green Published, gold
DA 2023-05-21
ER

PT J
AU Pontrelli, P
   Oranger, A
   Barozzino, M
   Divella, C
   Conserva, F
   Fiore, MG
   Rossi, R
   Papale, M
   Castellano, G
   Simone, S
   Laviola, L
   Giorgino, F
   Piscitelli, D
   Gallone, A
   Gesualdo, L
AF Pontrelli, Paola
   Oranger, Annarita
   Barozzino, Mariagrazia
   Divella, Chiara
   Conserva, Francesca
   Fiore, Maria Grazia
   Rossi, Roberta
   Papale, Massimo
   Castellano, Giuseppe
   Simone, Simona
   Laviola, Luigi
   Giorgino, Francesco
   Piscitelli, Domenico
   Gallone, Anna
   Gesualdo, Loreto
TI Deregulation of autophagy under hyperglycemic conditions is dependent on
   increased lysine 63 ubiquitination: a candidate mechanism in the
   progression of diabetic nephropathy
SO JOURNAL OF MOLECULAR MEDICINE-JMM
LA English
DT Article
DE Diabetic nephropathy; Autophagy; Protein ubiquitination; Apoptosis
ID ENDOPLASMIC-RETICULUM STRESS; CELL-DEATH; NEURODEGENERATIVE DISEASES;
   KIDNEY; APOPTOSIS; INJURY; PATHOGENESIS; SURVIVAL; MICE
AB Diabetic nephropathy patients (DN) are characterized by increased lysine63 ubiquitination (Lys63-Ub) at the tubular level. Autophagy is deregulated under diabetic conditions, even though the molecular mechanisms and the consequences of this alteration need to be elucidated. The aim of this study was to investigate the link between Lys63-Ub and autophagy in DN and the involvement of these two processes in tubular cell fate. Immunohistochemistry of beclin-1, LC3, and p62 on kidney biopsies highlighted increased protein expression of all these autophagic factors at the tubular level in DN compared to other nephritis. Transmission electron microscopy confirmed the presence of diffuse vacuolization and autophago(lyso)somal structures in proximal tubular cells in DN. Accumulation of Lys63-Ub proteins in DN increased in accordance with the tubular damage and was associated to increased LC3 expression both in vivo and in vitro. Hyperglycemia (HG) induced LC3 and p62 protein expression in HK2 cells together with Lys63-ubiquitinated proteins, and the inhibition of HG-induced Lys63-Ub by NSC697923 inhibitor, significantly reduced both LC3 and p62 expression. Moreover, in DN, those tubules expressing LC3 showed increased caspase-3 expression, supporting the hypothesis that deregulated autophagy induces apoptosis of tubular cells. In vitro, we confirmed a tight association between impaired autophagy, Lys63-Ub, and apoptosis since Lys63-Ub inhibition by NSC697923 abrogated HG-induced cell death and LC3 silencing also blocked hyperglycemia-induced caspase-3 activation. Our data suggested that prolonged hyperglycemia in diabetic patients can impair autophagy as a consequence of Lys63-Ub protein accumulation, thus promoting intracellular autophagic vesicles increase, finally leading to tubular cell death in DN.
   In vivo autophagy is deregulated in diabetic patients with renal disease (DN).
   Accumulation of Lys63 ubiquitinated proteins is associated to autophagy deregulation.
   Accumulation of Lys63 ubiquitinated proteins correlated with apoptosis activation.
   Lys63 ubiquitination inhibition abrogated hyperglycemia-induced autophagy and apoptosis.
C1 [Pontrelli, Paola; Oranger, Annarita; Barozzino, Mariagrazia; Divella, Chiara; Conserva, Francesca; Papale, Massimo; Castellano, Giuseppe; Simone, Simona; Gesualdo, Loreto] Univ Bari Aldo Moro, Dept Emergency & Organ Transplantat, Div Nephrol, Bari, Italy.
   [Fiore, Maria Grazia; Rossi, Roberta; Piscitelli, Domenico] Univ Bari Aldo Moro, Dept Emergency & Organ Transplantat, Div Anat Pathol, Bari, Italy.
   [Laviola, Luigi; Giorgino, Francesco] Univ Bari Aldo Moro, Dept Emergency & Organ Transplantat, Div Endocrinol, Bari, Italy.
   [Gallone, Anna] Univ Bari Aldo Moro, Dept Basic Med Sci Neurosci & Sense Organs, Div Appl Biol, Bari, Italy.
C3 Universita degli Studi di Bari Aldo Moro; Universita degli Studi di Bari
   Aldo Moro; Universita degli Studi di Bari Aldo Moro; Universita degli
   Studi di Bari Aldo Moro
RP Pontrelli, P (通讯作者)，Univ Bari Aldo Moro, Dept Emergency & Organ Transplantat, Div Nephrol, Bari, Italy.
EM paola.pontrelli@uniba.it
RI Gallone, Anna/K-5384-2018; Divella, Chiara/K-2783-2016; Pontrelli,
   Paola/K-5881-2016; Laviola, Luigi/AAC-2237-2022; Conserva,
   Francesca/D-3681-2013; castellano, giuseppe/H-1626-2012; Papale,
   Massimo/AAQ-2370-2020; Gesualdo, Loreto/K-7751-2016
OI Gallone, Anna/0000-0002-2252-9584; Divella, Chiara/0000-0003-2717-3158;
   Pontrelli, Paola/0000-0002-7654-8318; Conserva,
   Francesca/0000-0003-2863-864X; castellano, giuseppe/0000-0002-0153-3795;
   Papale, Massimo/0000-0002-8278-5045; Gesualdo,
   Loreto/0000-0002-4861-0911; Oranger, Annarita/0000-0003-4402-244X;
   Barozzino, Mariagrazia/0000-0001-7697-7115
FU Ministry of Health [245/RF-2009-1470765]
FX study was supported by the Ministry of Health (Ricerca finalizzata 2009:
   245/RF-2009-1470765).
NR 40
TC 13
Z9 13
U1 1
U2 8
PU SPRINGER
PI NEW YORK
PA 233 SPRING ST, NEW YORK, NY 10013 USA
SN 0946-2716
EI 1432-1440
J9 J MOL MED
JI J. Mol. Med.
PD JUL
PY 2018
VL 96
IS 7
BP 645
EP 659
DI 10.1007/s00109-018-1656-3
PG 15
WC Genetics & Heredity; Medicine, Research & Experimental
WE Science Citation Index Expanded (SCI-EXPANDED)
SC Genetics & Heredity; Research & Experimental Medicine
GA GK2GK
UT WOS:000435945000005
PM 29806072
DA 2023-05-21
ER

PT J
AU Cao, JY
   Ling, LL
   Ni, WJ
   Guo, HL
   Yang, M
AF Cao, Jing-Yuan
   Ling, Li-lu
   Ni, Wei-Jie
   Guo, Hong-Lei
   Yang, Min
TI Autophagosome protects proximal tubular cells from aldosterone-induced
   senescence through improving oxidative stress
SO RENAL FAILURE
LA English
DT Article
DE Proximal tubular cells; aldosterone; autophagy; senescence; oxidative
   stress
AB Aldosterone exerts an enormous function on proximal tubular cells (PTC) senescence, which is a common pathomechanism contributing to renal dysfunction. Numerous studies have shown that oxidative stress is deeply involved in the pathophysiologic processes of chronic kidney diseases. The study aims to investigate whether autophagy could regulate the process of senescence through oxidative stress in PTC both in vivo and ex vivo. Our results suggested that aldosterone treatment increased the senescence and oxidative stress as evidenced by increased percent of SA-beta-Gal positive cells, reactive oxygen species level, expression of NADPH oxidase 4 (NOX4) rather than NOX2, and the up-regulation of p21 in cultured PTC. Furthermore, the alternation of the expression of p62 and LC3-II/LC3-I demonstrated that aldosterone treatment remarkably influenced autophagic flux. NOX4 siRNA treatment or autophagy induction with rapamycin reduced the oxidative stress and senescence in aldosterone-induced PTC. On the contrary, inhibition of autophagy with chloroquine worsened these changes. Similar results were further confirmed in vivo. Our results suggested that autophagy may become a realistic therapeutic strategy against aldosterone-induced PTC injury via improving oxidative stress.
C1 [Cao, Jing-Yuan] Nantong Univ, Affiliated Hosp 5, Taizhou Peoples Hosp, Dept Nephrol, Taizhou, Peoples R China.
   [Ling, Li-lu] Second Mil Med Univ, Changzheng Hosp, Dept Nephrol, Shanghai, Peoples R China.
   [Ni, Wei-Jie] Southeast Univ, Zhong Da Hosp, Sch Med, Inst Nephrol, Nanjing, Peoples R China.
   [Guo, Hong-Lei] Nanjing Med Univ, Affiliated Hosp 1, Dept Nephrol, Nanjing, Peoples R China.
   [Yang, Min] Soochow Univ, Affiliated Hosp 3, Dept Nephrol, 185 Juqian St, Changzhou, Jiangsu, Peoples R China.
C3 Nantong University; Naval Medical University; Southeast University -
   China; Nanjing Medical University; Soochow University - China
RP Yang, M (通讯作者)，Soochow Univ, Affiliated Hosp 3, Dept Nephrol, 185 Juqian St, Changzhou, Jiangsu, Peoples R China.; Cao, JY (通讯作者)，Nantong Univ, Affiliated Hosp 5, Taizhou Peoples Hosp, 210 Yingchun Rd, Taizhou, Jiangsu, Peoples R China.
EM caojingyuan1989@163.com; yangmin79@sina.com
FU National Natural Science Foundation of China [81700618]; Natural Science
   Foundation of Jiangsu Province [BK20181487]; Health and Family Planning
   Commission of Jiangsu Province [KY2018105]
FX This work was supported by grants from the National Natural Science
   Foundation of China [No. 81700618], the Natural Science Foundation of
   Jiangsu Province [BK20181487]; The Health and Family Planning Commission
   of Jiangsu Province [KY2018105] to Min Yang.
NR 36
TC 0
Z9 0
U1 0
U2 3
PU TAYLOR & FRANCIS LTD
PI ABINGDON
PA 2-4 PARK SQUARE, MILTON PARK, ABINGDON OR14 4RN, OXON, ENGLAND
SN 0886-022X
EI 1525-6049
J9 RENAL FAILURE
JI Ren. Fail.
PD JAN 1
PY 2021
VL 43
IS 1
BP 556
EP 565
DI 10.1080/0886022X.2021.1902821
PG 10
WC Urology & Nephrology
WE Science Citation Index Expanded (SCI-EXPANDED)
SC Urology & Nephrology
GA RB6MY
UT WOS:000632225200001
PM 33757397
OA Green Submitted, Green Published, gold
DA 2023-05-21
ER

PT J
AU Xu, Y
   Zhang, J
   Tian, C
   Ren, K
   Yan, YE
   Wang, K
   Wang, H
   Chen, C
   Wang, J
   Shi, Q
   Dong, XP
AF Xu, Yin
   Zhang, Jin
   Tian, Chan
   Ren, Ke
   Yan, Yu-E
   Wang, Ke
   Wang, Hui
   Chen, Cao
   Wang, Jing
   Shi, Qi
   Dong, Xiao-Ping
TI Overexpression of p62/SQSTM1 promotes the degradations of abnormally
   accumulated PrP mutants in cytoplasm and relieves the associated
   cytotoxicities via autophagy-lysosome-dependent way
SO MEDICAL MICROBIOLOGY AND IMMUNOLOGY
LA English
DT Article
DE Autophagy; PrP-CYTO; PrP-PG14; p62/SQSTM1
ID PRION; PROTEIN; DISEASE; P62; MICE; NEURODEGENERATION; STIMULATION;
   HUNTINGTIN; CLEARANCE; INDUCTION
AB The protein of p62/sequestosome 1 (SQSTM1), a key cargo adaptor protein involved in autophagy-lysosome degradation, exhibits inclusion bodies structure in cytoplasm and plays a protective role in some models of neurodegenerative diseases. Some PrP mutants, such as PrP-CYTO and PrP-PG14, also form cytosolic inclusion bodies and trigger neuronal apoptosis either in cultured cells or in transgenic mice. Here, we demonstrated that the cellular p62/SQSTM1 incorporated into the inclusion bodies formed by expressing the abnormal PrP mutants, PrP-CYTO and PrP-PG14, in human embryonic kidney 293 cells. Overexpression of p62/SQSTM1 efficiently relieved the cytosolic aggregations and cell apoptosis induced by the abnormal PrPs. Autophagy-lysosome inhibitors instead of proteasome inhibitor sufficiently blocked the p62/SQSTM1-mediated degradations of abnormal PrPs. Overexpression of p62/SQSTM1 did not alter the levels of light chain 3 (LC3) in the cells expressing various PrPs. However, more complexes of p62/SQSTM1 with LC3 were detected in the cells expressing the misfolded PrPs. These data imply that p62/SQSTM1 plays an important role in the homeostasis of abnormal PrPs via autophagy-lysosome-dependent way.
C1 [Xu, Yin; Zhang, Jin; Tian, Chan; Ren, Ke; Yan, Yu-E; Wang, Ke; Wang, Hui; Chen, Cao; Wang, Jing; Shi, Qi; Dong, Xiao-Ping] Zhejiang Univ, State Key Lab Infect Dis Prevent & Control, Collaborat Innovat Ctr Diag & Treatment Infect Di, Natl Inst Viral Dis Control & Prevent,Chinese Ctr, Beijing 102206, Peoples R China.
   [Zhang, Jin] Shandong Entry Exit Inspect & Quarantine Bur, Shandong Int Travel Hlth Care Ctr, Qingdao 266001, Peoples R China.
   [Dong, Xiao-Ping] Chinese Acad Sci, Key Lab Pathogen Microbiol & Immunol, Inst Microbiol, Beijing 100101, Peoples R China.
C3 Chinese Center for Disease Control & Prevention; National Institute for
   Viral Disease Control & Prevention, Chinese Center for Disease Control &
   Prevention; Collaborative Innovation Center for Diagnosis & Treatment of
   Infectious Diseases; Zhejiang University; Chinese Academy of Sciences;
   Institute of Microbiology, CAS
RP Dong, XP (通讯作者)，Zhejiang Univ, State Key Lab Infect Dis Prevent & Control, Collaborat Innovat Ctr Diag & Treatment Infect Di, Natl Inst Viral Dis Control & Prevent,Chinese Ctr, Chang Bai Rd 155, Beijing 102206, Peoples R China.
EM dongxp238@sina.com
RI Dong, Xiaoping/H-4160-2015; Chen, Cao/CAF-1246-2022; Xu,
   Yin/AAO-7503-2021; Wang, Juntao/O-4423-2015
OI Dong, Xiaoping/0000-0002-2302-7711; Chen, Cao/0000-0002-5193-9283; Wang,
   Juntao/0000-0002-1822-2176
FU Chinese National Natural Science Foundation [81100980, 81101302,
   31100117]; China Mega-Project for Infectious Disease [2011ZX10004-101,
   2012ZX10004215]; SKLID Development Grant [2012SKLID102, 2011SKLID302,
   2011SKLID204, 2011SKLID211]
FX This work was supported by Chinese National Natural Science Foundation
   Grant (81100980, 81101302 and 31100117), China Mega-Project for
   Infectious Disease (2011ZX10004-101, 2012ZX10004215) and SKLID
   Development Grant (2012SKLID102, 2011SKLID302, 2011SKLID204,
   2011SKLID211).
NR 43
TC 20
Z9 24
U1 0
U2 17
PU SPRINGER
PI NEW YORK
PA ONE NEW YORK PLAZA, SUITE 4600, NEW YORK, NY, UNITED STATES
SN 0300-8584
EI 1432-1831
J9 MED MICROBIOL IMMUN
JI Med. Microbiol. Immunol.
PD APR
PY 2014
VL 203
IS 2
BP 73
EP 84
DI 10.1007/s00430-013-0316-z
PG 12
WC Immunology; Microbiology
WE Science Citation Index Expanded (SCI-EXPANDED)
SC Immunology; Microbiology
GA AE2LN
UT WOS:000333804600001
PM 24240628
DA 2023-05-21
ER

PT J
AU Wang, B
   Qian, JY
   Tang, TT
   Lin, LL
   Yu, N
   Guo, HL
   Ni, WJ
   Lv, LL
   Wen, Y
   Li, ZL
   Wu, M
   Cao, JY
   Liu, BC
AF Wang, Bin
   Qian, Jing-Yi
   Tang, Tao-Tao
   Lin, Li-Lu
   Yu, Nan
   Guo, Hong-Lei
   Ni, Wei-Jie
   Lv, Ling-Li
   Wen, Yi
   Li, Zuo-Lin
   Wu, Min
   Cao, Jing-Yuan
   Liu, Bi-Cheng
TI VDR/Atg3 Axis Regulates Slit Diaphragm to Tight Junction Transition via
   p62-Mediated Autophagy Pathway in Diabetic Nephropathy
SO DIABETES
LA English
DT Article
ID VITAMIN-D-RECEPTOR; GLOMERULAR CAPILLARY WALL; PODOCYTE INJURY; KIDNEY;
   PROTEINURIA; DISEASE; ALBUMINURIA; CLAUDIN-1; CONTAIN
AB Foot process effacement is an important feature of early diabetic nephropathy (DN), which is closely related to the development of albuminuria. Under certain nephrotic conditions, the integrity and function of the glomerular slit diaphragm (SD) structure were impaired and replaced by the tight junction (TJ) structure, resulting in so-called SD-TJ transition, which could partially explain the effacement of foot processes at the molecular level. However, the mechanism underlying the SD-TJ transition has not been described in DN. Here, we demonstrated that impaired autophagic flux blocked p62-mediated degradation of ZO-1 (TJ protein) and promoted podocytes injury via activation of caspase3 and caspase8. Interestingly, the expression of VDR in podocytes was decreased under diabetes conditions, which impaired autophagic flux through downregulating Atg3. Of note, we also found that VDR abundance was negatively associated with impaired autophagic flux and SD-TJ transition in the glomeruli from human renal biopsy samples with DN. Furthermore, VDR activation improved autophagic flux and attenuated SD-TJ transition in the glomeruli of diabetic animal models. In conclusion, our data provided the novel insight that VDR/Atg3 axis deficiency resulted in SD-TJ transition and foot processes effacement via blocking the p62-mediated autophagy pathway in DN.
C1 [Wang, Bin; Qian, Jing-Yi; Tang, Tao-Tao; Ni, Wei-Jie; Lv, Ling-Li; Wen, Yi; Li, Zuo-Lin; Wu, Min; Cao, Jing-Yuan; Liu, Bi-Cheng] Southeast Univ, Zhong Da Hosp, Inst Nephrol, Sch Med, Nanjing, Peoples R China.
   [Lin, Li-Lu; Yu, Nan] Fudan Univ, Peoples Hosp Shanghai 5, Div Nephrol, Shanghai, Peoples R China.
   [Guo, Hong-Lei] Nanjing Med Univ, Dept Nephrol, Affiliated Hosp 1, Nanjing, Peoples R China.
C3 Southeast University - China; Fudan University; Nanjing Medical
   University
RP Liu, BC (通讯作者)，Southeast Univ, Zhong Da Hosp, Inst Nephrol, Sch Med, Nanjing, Peoples R China.
EM liubc64@163.com
FU National Natural Science Foundation of China [81720108007, 8203000544,
   81670696, 81700618, 82070735]; Natural Science Foundation of Jiangsu
   Province [BK20181487]; National Key Research Programme of Ministry of
   Science and Technology [2018YFC130046, 2018YFC1314000]
FX This work was supported by grants from the National Natural Science
   Foundation of China (81720108007, 8203000544, 81670696) to B.-C.L. and
   B.W. (81700618, 82070735) and the Natural Science Foundation of Jiangsu
   Province (BK20181487) to B.W. This research was supported by additional
   grants from the National Key Research Programme of Ministry of Science
   and Technology (2018YFC130046, 2018YFC1314000) to B.-C.L.
NR 41
TC 6
Z9 6
U1 2
U2 22
PU AMER DIABETES ASSOC
PI ALEXANDRIA
PA 1701 N BEAUREGARD ST, ALEXANDRIA, VA 22311-1717 USA
SN 0012-1797
EI 1939-327X
J9 DIABETES
JI Diabetes
PD NOV
PY 2021
VL 70
IS 11
BP 2639
EP 2651
DI 10.2337/db21-0205
PG 13
WC Endocrinology & Metabolism
WE Science Citation Index Expanded (SCI-EXPANDED)
SC Endocrinology & Metabolism
GA YP5DA
UT WOS:000748641800017
PM 34376476
OA Green Submitted, Bronze
DA 2023-05-21
ER

PT J
AU Choi, JY
   Won, NH
   Park, JD
   Jang, S
   Eom, CY
   Choi, Y
   Park, YI
   Dong, MS
AF Choi, Ji-Yoon
   Won, Nam-Hee
   Park, Jung-Duck
   Jang, Sinae
   Eom, Chi-Yong
   Choi, Yongseok
   Park, Young In
   Dong, Mi-Sook
TI From the Cover: Ethylmercury-Induced Oxidative and Endoplasmic Reticulum
   Stress-Mediated Autophagic Cell Death: Involvement of
   Autophagosome-Lysosome Fusion Arrest
SO TOXICOLOGICAL SCIENCES
LA English
DT Article
DE ethylmercury; ER stress; mitochondrial dysfunction; autophagy; blocking
   autophagic flux
ID ER STRESS; MERCURY; APOPTOSIS; KIDNEY; THIMEROSAL; TOXICITY; INDUCTION;
   EXPOSURE; NECROSIS; SAFETY
AB Ethylmercury (EtHg) is derived from the degradation of thimerosal, the most widely used organomercury compound. In this study, EtHg-induced toxicity and autophagy in the mouse kidney was observed and then the mechanism of toxicity was explored in vitro in HK-2 cells. Low doses of EtHg induced autophagy without causing any histopathological changes in mouse kidneys. However, mice treated with high doses of EtHg exhibited severe focal tubular cell necrosis of the proximal tubules with autophagy. EtHg dose-dependently increased the production of reactive oxygen species, reduced the mitochondrial membrane potential, activated the unfolded protein response, and increased cytosolic Ca2+ levels in HK-2 cells. Cell death induced by EtHg exposure was caused by autophagy and necrosis. N-acetyl cysteine and 4-phenylbutyric acid attenuated EtHg-induced stress and ameliorated the autophagic response in HK-2 cells. Furthermore, EtHg blocked autophagosome fusion with lysosomes, which was demonstrated via treatment with wortmannin and chloroquine. Low doses of EtHg and rapamycin, which resulted in minimal cytotoxicity, increased the levels of the autophagic SNARE complex STX17 (syntaxin 17)-VAMP8-SNAP29 without altering mRNA levels, but high dose of EtHg was cytotoxic. Inhibition of autophagic flux by chloroquin increased autophagosome formation and necrotic cell death in HK-2 cells. Collectively, our results show that EtHg induces autophagy via oxidative and ER stress and blockade of autophagic flux. Autophagy might play a dual role in EtHg-induced renal toxicity, being both protective following treatment with low doses of EtHg and detrimental following treatment with high doses.
C1 [Choi, Ji-Yoon; Choi, Yongseok; Dong, Mi-Sook] Korea Univ, Sch Life Sci & Biotechnol, Seoul, South Korea.
   [Won, Nam-Hee] Korea Univ, Coll Med, Seoul, South Korea.
   [Park, Jung-Duck] Chung Ang Univ, Coll Med, Seoul, South Korea.
   [Jang, Sinae; Eom, Chi-Yong] Korea Basic Sci Inst, Seoul Ctr, Seoul, South Korea.
   [Park, Young In] Korea Univ, Coll Pharm, Sejong, South Korea.
C3 Korea University; Korea University; Korea University Medicine (KU
   Medicine); Chung Ang University; Chung Ang University Hospital; Korea
   Basic Science Institute (KBSI); Korea University
RP Dong, MS (通讯作者)，Korea Univ, Sch Life Sci & Biotechnol, Seoul, South Korea.; Park, YI (通讯作者)，Korea Univ, Coll Pharm, Sejong, South Korea.
EM yipark@korea.ac.kr; msdong@korea.ac.kr
RI CHOI, YONGSEOK/HTQ-1556-2023; Choi, Yongseok/F-8375-2012
OI Choi, Yongseok/0000-0002-3622-3439
FU Ministry of Food and Drug Safety, a Korean Healthcare Technology R&D
   Project - Ministry for Health, Welfare & Family Affairs, Republic of
   Korea [10182KFDA992-1101, A100096]; Korea University
FX This research was supported by a grant from the Ministry of Food and
   Drug Safety (10182KFDA992-1101), a Korean Healthcare Technology R&D
   Project grant funded by the Ministry for Health, Welfare & Family
   Affairs (A100096), Republic of Korea, and by a grant from Korea
   University.
NR 49
TC 14
Z9 15
U1 2
U2 10
PU OXFORD UNIV PRESS
PI OXFORD
PA GREAT CLARENDON ST, OXFORD OX2 6DP, ENGLAND
SN 1096-6080
EI 1096-0929
J9 TOXICOL SCI
JI Toxicol. Sci.
PD NOV
PY 2016
VL 154
IS 1
BP 27
EP 42
DI 10.1093/toxsci/kfw155
PG 16
WC Toxicology
WE Science Citation Index Expanded (SCI-EXPANDED)
SC Toxicology
GA ED6CA
UT WOS:000388940900005
PM 27511942
OA Bronze
DA 2023-05-21
ER

PT J
AU Rai, S
   Arasteh, M
   Jefferson, M
   Pearson, T
   Wang, YX
   Zhang, WJ
   Bicsak, B
   Divekar, D
   Powell, PP
   Naumann, R
   Beraza, N
   Carding, SR
   Florey, O
   Mayer, U
   Wileman, T
AF Rai, Shashank
   Arasteh, Maryam
   Jefferson, Matthew
   Pearson, Timothy
   Wang, Yingxue
   Zhang, Weijiao
   Bicsak, Bertalan
   Divekar, Devina
   Powell, Penny P.
   Naumann, Ronald
   Beraza, Naiara
   Carding, Simon R.
   Florey, Oliver
   Mayer, Ulrike
   Wileman, Thomas
TI The ATG5-binding and coiled coil domains of ATG16L1 maintain autophagy
   and tissue homeostasis in mice independently of the WD domain required
   for LC3-associated phagocytosis
SO AUTOPHAGY
LA English
DT Article
DE brain; LC3-associated phagocytosis; sequestosome 1; p62 inclusions;
   tissue homeostasis; WD domain; WIPI2
ID TARGETS; MOUSE; CONJUGATION; ACTIVATION; MEMBRANE; PATHWAY; PROTEIN;
   SYSTEM; LINKS; ATG5
AB Macroautophagy/autophagy delivers damaged proteins and organelles to lysosomes for degradation, and plays important roles in maintaining tissue homeostasis by reducing tissue damage. The translocation of LC3 to the limiting membrane of the phagophore, the precursor to the autophagosome, during autophagy provides a binding site for autophagy cargoes, and facilitates fusion with lysosomes. An autophagy-related pathway called LC3-associated phagocytosis (LAP) targets LC3 to phagosome and endosome membranes during uptake of bacterial and fungal pathogens, and targets LC3 to swollen endosomes containing particulate material or apoptotic cells. We have investigated the roles played by autophagy and LAP in vivo by exploiting the observation that the WD domain of ATG16L1 is required for LAP, but not autophagy. Mice lacking the linker and WD domains, activate autophagy, but are deficient in LAP. The LAP(-/-) mice survive postnatal starvation, grow at the same rate as littermate controls, and are fertile. The liver, kidney, brain and muscle of these mice maintain levels of autophagy cargoes such as LC3 and SQSTM1/p62 similar to littermate controls, and prevent accumulation of SQSTM1 inclusions and tissue damage associated with loss of autophagy. The results suggest that autophagy maintains tissue homeostasis in mice independently of LC3-associated phagocytosis. Further deletion of glutamate E230 in the coiled-coil domain required for WIPI2 binding produced mice with defective autophagy that survived neonatal starvation. Analysis of brain lysates suggested that interactions between WIPI2 and ATG16L1 were less critical for autophagy in the brain, which may allow a low level of autophagy to overcome neonatal lethality.
C1 [Rai, Shashank; Arasteh, Maryam; Jefferson, Matthew; Pearson, Timothy; Wang, Yingxue; Zhang, Weijiao; Bicsak, Bertalan; Divekar, Devina; Powell, Penny P.; Wileman, Thomas] Univ East Anglia, Norwich Med Sch, Norwich, Norfolk, England.
   [Naumann, Ronald] Max Planck Inst Mol Cell Biol & Genet, Dresden, Germany.
   [Beraza, Naiara; Carding, Simon R.; Wileman, Thomas] Quadram Inst Biosci, Norwich, Norfolk, England.
   [Florey, Oliver] Babraham Inst, Signalling Programme, Cambridge, England.
   [Mayer, Ulrike] Univ East Anglia, Sch Biol Sci, Norwich, Norfolk, England.
C3 RLUK- Research Libraries UK; University of East Anglia; Max Planck
   Society; UK Research & Innovation (UKRI); Biotechnology and Biological
   Sciences Research Council (BBSRC); Quadram Institute; UK Research &
   Innovation (UKRI); Biotechnology and Biological Sciences Research
   Council (BBSRC); Babraham Institute; RLUK- Research Libraries UK;
   University of East Anglia
RP Wileman, T (通讯作者)，Univ East Anglia, Norwich Med Sch, Norwich, Norfolk, England.; Mayer, U (通讯作者)，Univ East Anglia, Sch Biol Sci, Norwich, Norfolk, England.
EM u.mayer@uea.ac.uk; t.wileman@uea.ac.uk
OI wileman, thomas/0000-0002-9033-2580; Mayer, Ulrike/0000-0003-2328-0052;
   Carding, Simon/0000-0002-2383-9701; Pearson, Tim/0000-0002-3653-4421;
   Beraza, Naiara/0000-0003-0718-0940
FU Biotechnology and Biological Sciences Research Council [BB/J004529/1];
   BBSRC [BBS/E/F/000PR10355, BBS/E/F/00044509, BB/R019258/1,
   BBS/E/F/000PR10353, BBS/E/B/000C0434] Funding Source: UKRI
FX This work was supported by the Biotechnology and Biological Sciences
   Research Council [(BB/J004529/1].
NR 36
TC 60
Z9 63
U1 3
U2 23
PU TAYLOR & FRANCIS INC
PI PHILADELPHIA
PA 530 WALNUT STREET, STE 850, PHILADELPHIA, PA 19106 USA
SN 1554-8627
EI 1554-8635
J9 AUTOPHAGY
JI Autophagy
PD APR 3
PY 2019
VL 15
IS 4
BP 599
EP 612
DI 10.1080/15548627.2018.1534507
PG 14
WC Cell Biology
WE Science Citation Index Expanded (SCI-EXPANDED)
SC Cell Biology
GA HQ6JY
UT WOS:000462521900004
PM 30403914
OA Green Published, hybrid, Green Accepted
DA 2023-05-21
ER

PT J
AU Song, XB
   Li, ZF
   Liu, F
   Wang, ZY
   Wang, L
AF Song, Xiangbin
   Li, Zifa
   Liu, Fei
   Wang, Zhenyong
   Wang, Lin
TI Restoration of autophagy by puerarin in lead-exposed primary rat
   proximal tubular cells via regulating AMPK-mTOR signaling
SO JOURNAL OF BIOCHEMICAL AND MOLECULAR TOXICOLOGY
LA English
DT Article
DE Puerarin; lead; autophagy; 5 ' AMP-activated protein kinase (AMPK);
   mammalian target of rapamycin (mTOR)
ID PHOSPHORYLATION; NEPHROTOXICITY; ACTIVATION; APOPTOSIS; KIDNEY; GROWTH
AB Previous study has demonstrated that puerarin (PU) exerts nephroprotective effect against Pb-induced cytotoxicity in primary rat proximal tubular (rPT) cells. Autophagy can protect cells from various cytotoxic stimuli, but its role in the process of PU against Pb-induced nephrotoxicity is still unknown. This study aims to investigate whether PU can alleviate Pb-induced renal damage by recovering autophagy. Data showed that Pb inhibited the autophagic flux, as evidenced by the accumulation of LC3-II and p62 as well as the confocal microscopy analysis of GFP-LC3 puncta and punctate spots of monodansylcadaverine staining, whereas coadministration of PU could restore Pb-induced autophagy inhibition. Moreover, PU dramatically enhanced the phosphorylation of 5'AMP-activated protein kinase (AMPK) and inhibited the phosphorylation of mammalian target of rapamycin (mTOR) and its target proteins p70S6 kinase (p70S6K) and 4E-binding protein 1 (4E-BP1) in Pb-exposed rPT cells. Collectively, these evidence suggested that PU restored the impaired autophagic flux in Pb-treated rPT cells partly by activating autophagy via AMPK/mTOR-mediated signaling pathway.
C1 [Song, Xiangbin; Liu, Fei; Wang, Zhenyong; Wang, Lin] Shandong Agr Univ, Coll Anim Sci & Vet Med, Tai An 271018, Shandong, Peoples R China.
   [Li, Zifa] Shandong Univ Tradit Chinese Med, Lab Anim Ctr, Jinan 250355, Peoples R China.
C3 Shandong Agricultural University; Shandong University of Traditional
   Chinese Medicine
RP Wang, L (通讯作者)，Shandong Agr Univ, Coll Anim Sci & Vet Med, Tai An 271018, Shandong, Peoples R China.
EM wanglin2013@sdau.edu.cn
FU National Nature Science Foundation of China [31472251]; National
   Excellent Doctoral Dissertation of People's Republic of China [201266];
   Fok Ying Tung Education Foundation [141022]
FX Contract Grant Sponsor: National Nature Science Foundation of China.
   Contract Grant Number: 31472251. Contract Grant Sponsor: National
   Excellent Doctoral Dissertation of People's Republic of China. Contract
   Grant Number: 201266. Contract Grant Sponsor: Fok Ying Tung Education
   Foundation. Contract Grant Number: 141022.
NR 27
TC 23
Z9 23
U1 1
U2 13
PU WILEY
PI HOBOKEN
PA 111 RIVER ST, HOBOKEN 07030-5774, NJ USA
SN 1095-6670
EI 1099-0461
J9 J BIOCHEM MOL TOXIC
JI J. Biochem. Mol. Toxicol.
PD MAR
PY 2017
VL 31
IS 3
AR e21869
DI 10.1002/jbt.21869
PG 6
WC Biochemistry & Molecular Biology; Toxicology
WE Science Citation Index Expanded (SCI-EXPANDED)
SC Biochemistry & Molecular Biology; Toxicology
GA EP3SZ
UT WOS:000397303300005
PM 27762461
DA 2023-05-21
ER

PT J
AU Li, C
   Fu, XZ
   Lin, Q
   Liu, LH
   Liang, HR
   Huang, ZB
   Li, NQ
AF Li, Chen
   Fu, Xiaozhe
   Lin, Qiang
   Liu, Lihui
   Liang, Hongru
   Huang, Zhibin
   Li, Ningqiu
TI Autophagy promoted infectious kidney and spleen necrosis virus
   replication and decreased infectious virus yields in CPB cell line
SO FISH & SHELLFISH IMMUNOLOGY
LA English
DT Article
DE Siniperca chuatsi; ISKNV; Autophagy; LC3B; Antiviral response
ID CASPASE-MEDIATED CLEAVAGE; FISH; APOPTOSIS; MANIPULATION; BRAIN; PLAYS
AB Autophagy plays important functions in viral replication and pathogenesis. In this study, we investigated the role of autophagy in the replication of infectious kidney and spleen necrosis virus (ISKNV), an agent that has caused devastating losses in Chinese perch (Siniperca chuatsi) industry. We found that ISKNV infection triggered the complete autophagic process, as demonstrated by microtubule-associated protein 1 light chain 3B II (LO3B-II) conversion, an increased accumulation of punctate GFP-LC3-expressing cells, a higher number of autophagosome-double-membrane vesicles in the cytoplasm, and increased levels of autophagic flux in CPB cells. Then, we investigated the role of autophagy in the process of ISKNV replication. Results showed that inducing autophagy by rapamycin promoted ISKNV replication and proteins synthesis but decreased extracellular virus yields. While, blocking autophagosome-lysosome fusion by chloroquine (CQ) promoted infectious virus yields in culture supernatant. These results offer insight into the complex interactions between ISKNV and host cell, providing new insights into viral pathogenesis and antiviral treatment strategies. (C) 2016 Elsevier Ltd. All rights reserved.
C1 [Li, Chen; Fu, Xiaozhe; Lin, Qiang; Liu, Lihui; Liang, Hongru; Huang, Zhibin; Li, Ningqiu] Chinese Acad Fishery Sci, Pearl River Fisheries Res Inst, Key Lab Fishery Drug Dev, Key Lab Aquat Anim Immune Technol,Minist Agr, Guangzhou 510380, Guangdong, Peoples R China.
   [Li, Chen] Shanghai Ocean Univ, Coll Fisheries & Lift Sci, Shanghai 201306, Peoples R China.
   [Fu, Xiaozhe; Lin, Qiang; Liu, Lihui; Liang, Hongru; Li, Ningqiu] Freshwater Aquaculture Collaborat Innovat Ctr Hub, Wuhan 430070, Peoples R China.
C3 Chinese Academy of Fishery Sciences; Pearl River Fisheries Research
   Institute, CAFS; Ministry of Agriculture & Rural Affairs; Shanghai Ocean
   University
RP Li, NQ (通讯作者)，Chinese Acad Fishery Sci, Pearl River Fishery Res Inst, Guangzhou 510380, Guangdong, Peoples R China.
EM liningq@126.com
FU Chinese Academy of Fishery Sciences Fundamental Research Projects
   [2015B05XK03]; National Natural Science Foundation [31502201]; National
   Key Technology RD Program [2012BAD25B02]
FX This study was supported by Chinese Academy of Fishery Sciences
   Fundamental Research Projects (2015B05XK03), National Natural Science
   Foundation (31502201) and National Key Technology R&D Program
   (2012BAD25B02).
NR 32
TC 25
Z9 28
U1 1
U2 24
PU ACADEMIC PRESS LTD- ELSEVIER SCIENCE LTD
PI LONDON
PA 24-28 OVAL RD, LONDON NW1 7DX, ENGLAND
SN 1050-4648
EI 1095-9947
J9 FISH SHELLFISH IMMUN
JI Fish Shellfish Immunol.
PD JAN
PY 2017
VL 60
BP 25
EP 32
DI 10.1016/j.fsi.2016.11.037
PG 8
WC Fisheries; Immunology; Marine & Freshwater Biology; Veterinary Sciences
WE Science Citation Index Expanded (SCI-EXPANDED)
SC Fisheries; Immunology; Marine & Freshwater Biology; Veterinary Sciences
GA EI8PO
UT WOS:000392770000005
PM 27856327
DA 2023-05-21
ER

PT J
AU Yan, SY
   Liu, L
   Ren, FX
   Gao, Q
   Xu, SS
   Hou, BL
   Wang, YG
   Jiang, XJ
   Che, YS
AF Yan, Siyuan
   Liu, Ling
   Ren, Fengxia
   Gao, Quan
   Xu, Shanshan
   Hou, Bolin
   Wang, Yange
   Jiang, Xuejun
   Che, Yongsheng
TI Sunitinib induces genomic instability of renal carcinoma cells through
   affecting the interaction of LC3-II and PARP-1
SO CELL DEATH & DISEASE
LA English
DT Article
ID DNA-DAMAGE RESPONSE; MEDIATED CLEAVAGE; AUTOPHAGIC DEGRADATION; INDUCED
   CYTOTOXICITY; DEATH; INHIBITION; CHROMATIN; BIOLOGY; REPAIR; AMPK
AB Deficiency of autophagy has been linked to increase in nuclear instability, but the role of autophagy in regulating the formation and elimination of micronuclei, a diagnostic marker for genomic instability, is limited in mammalian cells. Utilizing immunostaining and subcellular fractionation, we found that either LC3-II or the phosphorylated Ulk1 localized in nuclei, and immunoprecipitation results showed that both LC3 and Unc-51-like kinase 1 (Ulk1) interacted with.-H2AX, a marker for the DNA double-strand breaks (DSB). Sunitinib, a multi-targeted receptor tyrosine kinase inhibitor, was found to enhance the autophagic flux concurring with increase in the frequency of micronuclei accrued upon inhibition of autophagy, and similar results were also obtained in the rasfonin-treated cells. Moreover, the punctate LC3 staining colocalized with micronuclei. Unexpectedly, deprivation of SQSTM1/p62 alone accumulated micronuclei, which was not further increased upon challenge with ST. Rad51 is a protein central to repairing DSB by homologous recombination and treatment with ST or rasfonin decreased its expression. In several cell lines, p62 appeared in the immunoprecipites of Rad51, whereas LC3, Ulk1 and p62 interacted with PARP-1, another protein involved in DNA repair and genomic stability. In addition, knockdown of either Rad51 or PARP-1 completely inhibited the ST-induced autophagic flux. Taken together, the data presented here demonstrated that both LC3-II and the phosphorylated Ulk1 localized in nuclei and interacted with the proteins essential for nuclear stability, thereby revealing a more intimate relationship between autophagy and genomic stability.
C1 [Yan, Siyuan; Liu, Ling; Gao, Quan; Xu, Shanshan; Hou, Bolin; Wang, Yange; Jiang, Xuejun] Chinese Acad Sci, Inst Microbiol, State Key Lab Mycol, Beijing, Peoples R China.
   [Yan, Siyuan; Gao, Quan; Xu, Shanshan; Hou, Bolin; Wang, Yange] Univ Chinese Acad Sci, Beijing, Peoples R China.
   [Ren, Fengxia; Che, Yongsheng] Beijing Inst Pharmacol & Toxicol, State Key Lab Toxicol & Med Countermeasures, 27 Taiping Rd, Beijing 100850, Peoples R China.
C3 Chinese Academy of Sciences; Institute of Microbiology, CAS; Chinese
   Academy of Sciences; University of Chinese Academy of Sciences, CAS;
   Academy of Military Medical Sciences - China
RP Jiang, XJ; Che, YS (通讯作者)，Beijing Inst Pharmacol & Toxicol, State Key Lab Toxicol & Med Countermeasures, 27 Taiping Rd, Beijing 100850, Peoples R China.
EM jiangxj@im.ac.cn; chey@im.ac.cn
RI Gao, Quan/HNS-3608-2023; Che, Yongsheng/D-9840-2017
OI Gao, Quan/0000-0001-5602-6726; 
FU National Natural Science Foundation of China [31371403, 81402832];
   Program of the Excellent Young Scientists of Chinese Academy of
   Sciences; Youth Innovation Promotion Association of Chinese Academy of
   Sciences [2011083]
FX This work was supported by grants from the National Natural Science
   Foundation of China (31371403 and 81402832) and the Program of the
   Excellent Young Scientists of Chinese Academy of Sciences, and the Youth
   Innovation Promotion Association of Chinese Academy of Sciences
   (2011083).
NR 55
TC 21
Z9 22
U1 3
U2 15
PU NATURE PUBLISHING GROUP
PI LONDON
PA MACMILLAN BUILDING, 4 CRINAN ST, LONDON N1 9XW, ENGLAND
SN 2041-4889
J9 CELL DEATH DIS
JI Cell Death Dis.
PD AUG
PY 2017
VL 8
AR e2988
DI 10.1038/cddis.2017.387
PG 12
WC Cell Biology
WE Science Citation Index Expanded (SCI-EXPANDED)
SC Cell Biology
GA FG1JB
UT WOS:000409550500025
PM 28796254
OA Green Published, gold
DA 2023-05-21
ER

PT J
AU He, W
   Guo, HL
   Ni, WJ
   Fan, ZN
AF He, Wei
   Guo, Hong-Lei
   Ni, Weijie
   Fan, Zhining
TI Glucagon-like peptide-1 analog protects proximal tubules injury from
   lysosomal dysfunction and impaired autophagic flux
SO MATERIALS EXPRESS
LA English
DT Article
DE GLP-1; Autophagic Flux; Lysosome; Lipid Ectopic; Obesity-Related
   Glomerulopathy
ID OBESITY-RELATED GLOMERULOPATHY; CHRONIC KIDNEY-DISEASE;
   EPITHELIAL-CELLS; PROMOTES; FUSION; CD36; INSUFFICIENCY; PROTEINURIA;
   INSIGHTS; MICE
AB The role of glucagon-like peptide-1 analog (GLP-1) in autophagic flux and lysosomal dysfunction in obesity-related glomerulopathy (ORG) remains poorly understood. Here, we demonstrated that exposure to a high-fat diet (HFD) resulted in ectopic lipid accumulation, increased 24-hour urinary albumin, and vacuolated tubular cells. The apoptotic cell content in renal tubules was remarkably increased in the HFD group, compared to CON mice, as evident from TUNEL staining and caspase-3 expression, and significantly decreased upon switching to the normal chow diet and GLP-1 treatment. Compared to the control group, significant accumulation of Oil red O staining and CD36 and PLIN2 was observed in tubular cells of HFD mice. In the HFDG and HFD-C groups, lipid droplet deposition in tubular cells were inhibited. LC3 and p62 levels were markedly increased in proximal tubules of HFD mice, and palmitic acid impaired autophagic flux in HK2 cells. Electron microscopy revealed that non-functional lysosomal residue merged with the functional lysosome in the HFD group. GLP-1 treatment and a normal chow diet led to inhibition of enlarged lysosomal residue and restored autophagic flux. In conclusion, impaired lysosome and autophagic flux may be ameliorated by GLP-1 treatment and replacement with a normal chow diet.
C1 [He, Wei; Fan, Zhining] Nanjing Med Univ, Affiliated Hosp 1, Dept Digest Endoscopy, Nanjing 210029, Jiangsu, Peoples R China.
   [He, Wei; Fan, Zhining] Nanjing Med Univ, Affiliated Hosp 1, Dept Gen Surg, Nanjing 210029, Jiangsu, Peoples R China.
   [Guo, Hong-Lei] Nanjing Med Univ, Jiangsu Prov Hosp, Affiliated Hosp 1, Dept Nephrol, Nanjing 210009, Jiangsu, Peoples R China.
   [Ni, Weijie] Southeast Univ, Sch Med, Nanjing 210000, Jiangsu, Peoples R China.
C3 Nanjing Medical University; Nanjing Medical University; Nanjing Medical
   University; Southeast University - China
RP Fan, ZN (通讯作者)，Nanjing Med Univ, Affiliated Hosp 1, Dept Digest Endoscopy, Nanjing 210029, Jiangsu, Peoples R China.; Fan, ZN (通讯作者)，Nanjing Med Univ, Affiliated Hosp 1, Dept Gen Surg, Nanjing 210029, Jiangsu, Peoples R China.
EM fanzhining@njmu.edu.cn
FU Jiangsu Province "333" project [BRA2015463]; Priority Academic Program
   Development of Jiangsu Higher Education Institutions [JX10231802];
   Jiangsu Province Key technology research Program [BE2016738]; Key
   Medical Program of Jiangsu Province [ZDXKA2016005]; National Natural
   Science Foundation of China [81700577]
FX This study was funded by: Jiangsu Province "333" project (BRA2015463);
   The Priority Academic Program Development of Jiangsu Higher Education
   Institutions (JX10231802); Jiangsu Province Key technology research
   Program (BE2016738); The Key Medical Program of Jiangsu Province
   (ZDXKA2016005); and National Natural Science Foundation of China
   (81700577).
NR 33
TC 2
Z9 2
U1 2
U2 8
PU AMER SCIENTIFIC PUBLISHERS
PI VALENCIA
PA 26650 THE OLD RD, STE 208, VALENCIA, CA 91381-0751 USA
SN 2158-5849
EI 2158-5857
J9 MATER EXPRESS
JI Mater. Express
PD NOV
PY 2019
VL 9
IS 8
BP 940
EP 948
DI 10.1166/mex.2019.1576
PG 9
WC Nanoscience & Nanotechnology; Materials Science, Multidisciplinary
WE Science Citation Index Expanded (SCI-EXPANDED)
SC Science & Technology - Other Topics; Materials Science
GA JV7RI
UT WOS:000502558200011
DA 2023-05-21
ER

PT J
AU Zhao, Y
   Guo, YF
   Jiang, YT
   Zhu, XD
   Liu, YQ
   Zhang, XL
AF Zhao, Yu
   Guo, Yinfeng
   Jiang, Yuteng
   Zhu, Xiaodong
   Liu, Yuqiu
   Zhang, Xiaoliang
TI Mitophagy regulates macrophage phenotype in diabetic nephropathy rats
SO BIOCHEMICAL AND BIOPHYSICAL RESEARCH COMMUNICATIONS
LA English
DT Article
DE Mitophage; Macrophage; M1/M2 phenotype; Diabetic nephropathy
ID MITOCHONDRIAL DYSFUNCTION; AUTOPHAGY; INJURY; POLARIZATION
AB Imbalance of M1/M2 macrophages phenotype activation is a key point in diabetic nephropathy (DN). Macrophages mainly exhibit M1 phenotype, which contributes to the inflammation and fibrosis in DN. Studies indicate that autophage plays an important role in M1/M2 activation. However, the effect of mitophage on M1/M2 macrophage phenotype transformation in DN is unknown. This study investigates the role of mitophage on macrophage polarization in DN. In vivo experiments show that macrophages are exhibited to M1 phenotype and display a lower level of mitophagy in the kidney of streptozocin (STZ)induced diabetic rats. Additionally, inducible nitric oxide synthase (iNOS) expression is positive correlated with the P62 expression, while negative correlated with LC3. Electronic microscope analysis shows mitochondria swelling, crista decrease and lysosome reduction in DN rats compared with NC rats. In vitro, RAW264.7 macrophages switch to Ml phenotype under high glucose conditions. Mitophagy is downregulated in such high glucose induced M1 macrophages. Furthermore, macrophages tend to switch to the Ml phenotype, expressing higher iNOS and TNF-alpha when impair mitophagy by 3-MA. Rapamycin, an activator of mitophagy, signifcantly blocks high-glucose induced M1 makers (iNOS and TNF-a) expression, meanwhile enhances M2 makers (MR and Arg-1) expression. These results demonstrate that mitophage participates in the regulation of Ml/M2 macrophage phenotype in diabetic nephropathy. (C) 2017 Elsevier Inc. All rights reserved.
C1 [Zhao, Yu; Guo, Yinfeng; Jiang, Yuteng; Zhu, Xiaodong; Liu, Yuqiu; Zhang, Xiaoliang] Southeast Univ, Inst Nephrol, Sch Med, Zhong Da Hosp, Nanjing 210009, Jiangsu, Peoples R China.
C3 Southeast University - China
RP Zhang, XL (通讯作者)，Southeast Univ, Inst Nephrol, Sch Med, Zhong Da Hosp, Nanjing 210009, Jiangsu, Peoples R China.
EM tonyxlz@163.com
FU National Natural Science Foundation of China [81570612, 81370826];
   Clinical Medical Research Center Program of Jiangsu Province [BL2014080]
FX This work was supported by grants from the National Natural Science
   Foundation of China (No. 81570612 and No. 81370826), the Clinical
   Medical Research Center Program of Jiangsu Province (BL2014080).
NR 34
TC 45
Z9 49
U1 7
U2 75
PU ACADEMIC PRESS INC ELSEVIER SCIENCE
PI SAN DIEGO
PA 525 B ST, STE 1900, SAN DIEGO, CA 92101-4495 USA
SN 0006-291X
EI 1090-2104
J9 BIOCHEM BIOPH RES CO
JI Biochem. Biophys. Res. Commun.
PD DEC 9
PY 2017
VL 494
IS 1-2
BP 42
EP 50
DI 10.1016/j.bbrc.2017.10.088
PG 9
WC Biochemistry & Molecular Biology; Biophysics
WE Science Citation Index Expanded (SCI-EXPANDED)
SC Biochemistry & Molecular Biology; Biophysics
GA FO2NF
UT WOS:000416615300008
PM 29061302
DA 2023-05-21
ER

PT J
AU Hou, BL
   Wang, G
   Gao, Q
   Wei, YJ
   Zhang, CN
   Wang, YG
   Huo, YQ
   Yang, HY
   Jiang, XJ
   Xi, ZJ
AF Hou, Bolin
   Wang, Gang
   Gao, Quan
   Wei, Yanjie
   Zhang, Caining
   Wang, Yange
   Huo, Yuqing
   Yang, Huaiyi
   Jiang, Xuejun
   Xi, Zhijun
TI SQSTM1/p62 loss reverses the inhibitory effect of sunitinib on autophagy
   independent of AMPK signaling
SO SCIENTIFIC REPORTS
LA English
DT Article
ID CELL-DEATH; PROTEIN-DEGRADATION; PHOSPHORYLATION; ACTIVATION;
   RESISTANCE; RAS; P62; REGULATOR; BLOCKADE; MTORC1
AB Sunitinib (ST), a multitargeted receptor tyrosine kinase inhibitor, has been demonstrated to be effective for the treatment of renal carcinoma. It has been reported that ST is involved in the mediation of autophagy; however, its regulatory role in the autophagic process remains controversial. Furthermore, the mechanism by which activated AMP-activated protein kinase (AMPK) negatively regulates autophagy remains nearly unexplored. In the present study, we revealed that ST inhibited AMPK activity and regulated autophagy in a cell type- and dose-dependent manner. In a number of cell lines, ST was demonstrated to inhibit H2O2-induced autophagy and the phosphorylation of acetyl-CoA carboxylase (ACC), whereas alone it could block the autophagic flux concurrent with increased expression of p62. An immunoprecipitation assay revealed that LC3 directly interacted with p62, whereas ST increased punctate LC3 staining, which was well colocalized with p62. Taken together, we reveal a previously unnoticed pathway for ST to regulate the autophagic process, and p62, although often utilized as a substrate in autophagy, plays a critical role in regulating the inhibition of ST in both basal and induced autophagy.
C1 [Hou, Bolin; Gao, Quan; Wei, Yanjie; Zhang, Caining; Wang, Yange; Jiang, Xuejun] Chinese Acad Sci, Inst Microbiol, State Key Lab Mycol, Beijing 100101, Peoples R China.
   [Hou, Bolin; Gao, Quan; Wei, Yanjie; Zhang, Caining; Wang, Yange] Univ Chinese Acad Sci, Beijing 100039, Peoples R China.
   [Wang, Gang; Xi, Zhijun] Peking Univ, Dept Urol, Hosp 1, Beijing 100034, Peoples R China.
   [Huo, Yuqing] Augusta Univ, Med Coll Georgia, Vasc Biol Ctr, Dept Cellular Biol & Anat, Augusta, GA 30912 USA.
   [Yang, Huaiyi] Chinese Acad Sci, Inst Microbiol, CAS Key Lab Pathogen Microbiol & Immunol, Beijing 100101, Peoples R China.
C3 Chinese Academy of Sciences; Institute of Microbiology, CAS; Chinese
   Academy of Sciences; University of Chinese Academy of Sciences, CAS;
   Peking University; University System of Georgia; Augusta University;
   Chinese Academy of Sciences; Institute of Microbiology, CAS
RP Jiang, XJ (通讯作者)，Chinese Acad Sci, Inst Microbiol, State Key Lab Mycol, Beijing 100101, Peoples R China.; Xi, ZJ (通讯作者)，Peking Univ, Dept Urol, Hosp 1, Beijing 100034, Peoples R China.
EM jiangxj@im.ac.cn; xizhijun@hsc.pku.edu.cn
RI Gao, Quan/HNS-3608-2023
OI Gao, Quan/0000-0001-5602-6726
FU National Natural Science Foundation of China [31171329, 31371403,
   81272829, 31370202]
FX This work was supported by the grants from the National Natural Science
   Foundation of China (31171329, 31371403, 81272829 and 31370202).
NR 53
TC 13
Z9 14
U1 4
U2 12
PU NATURE PUBLISHING GROUP
PI LONDON
PA MACMILLAN BUILDING, 4 CRINAN ST, LONDON N1 9XW, ENGLAND
SN 2045-2322
J9 SCI REP-UK
JI Sci Rep
PD JUL 31
PY 2019
VL 9
AR 11087
DI 10.1038/s41598-019-47597-4
PG 13
WC Multidisciplinary Sciences
WE Science Citation Index Expanded (SCI-EXPANDED)
SC Science & Technology - Other Topics
GA IM4FT
UT WOS:000477950800010
PM 31366950
OA gold, Green Published
DA 2023-05-21
ER

PT J
AU Chen, GJ
   Wu, F
   Pang, XX
   Zhang, AH
   Shi, JB
   Lu, M
   Tang, CS
AF Chen, Guan-Jong
   Wu, Fei
   Pang, Xin-Xin
   Zhang, Ai-Hua
   Shi, Jun-Bao
   Lu, Min
   Tang, Chao-Shu
TI Urotensin II inhibits autophagy in renal tubular epithelial cells and
   induces extracellular matrix production in early diabetic mice
SO JOURNAL OF DIABETES INVESTIGATION
LA English
DT Article
DE Autophagy; Renal fibrosis; Urotensin II
ID B INSULIN-RESISTANCE
AB Aims/Introduction: Urotensin II (UII) and autophagy have been considered as important components in the pathogenesis of diabetic nephropathy. The present study explores whether UII can regulate autophagy in the kidney, and its effect in diabetes. Materials and Methods: Immunohistochemistry and western blot were carried out on the kidney tissues of diabetic UII receptor (UT) gene knockout mice, wild-type diabetic mice and normal control mice. For the in vitro experiment, HK-2 cells were treated with UII (10-7 mol/L) in the presence or absence of UT antagonist, SB-657510, (10-6 mol/L) or autophagy inducer, rapamycin (10-3 mol/L), for 12 h. Markers for autophagy (LC3-II, p62/ SQSTM1) and extracellular matrix (fibronectin, collagen IV) were analyzed. Results: In diabetic UT knockout mice, expression of LC3-II is increased and p62 was reduced in comparison with that of the normal diabetic mice. Fibronectin and collagen IV were downregulated in diabetic UT knockout mice when compared with that of the normal diabetic mice. For the in vitro cell experiment, UII was shown to inhibit expression LC3-II and increase expression of p62 in comparison with that of the normal control. Treatment with SB-657510 can block UII-induced downregulation of LC3-II and upregulation of p62 while inhibiting UII-induced upregulation of fibronectin and collagen IV. Adding autophagy inducer, rapamycin, also inhibited UII-induced upregulation of fibronectin and collagen IV. Conclusions: The present study is the first to show that UII can downregulate autophagy in the kidney while accompanying the increased production of extracellular matrix in early diabetes. Our in vitro study also showed that upregulation of autophagy can decrease UII-induced production of extracellular matrix in HK-2 cells.
C1 [Chen, Guan-Jong; Wu, Fei; Pang, Xin-Xin; Zhang, Ai-Hua; Shi, Jun-Bao] Peking Univ, Hosp 3, Dept Nephrol, Beijing, Peoples R China.
   [Lu, Min] Peking Univ, Dept Pathol, Hlth Sci Ctr, Beijing, Peoples R China.
   [Tang, Chao-Shu] Peking Univ, Dept Pathol & Physiol, Hlth Sci Ctr, Beijing, Peoples R China.
C3 Peking University; Peking University; Peking University
RP Zhang, AH (通讯作者)，Peking Univ, Hosp 3, Dept Nephrol, Beijing, Peoples R China.
EM rosezhang998@hotmail.com
FU National Natural Science Foundation [81170706, 81341022, 81570663]
FX The present study was supported by the National Natural Science
   Foundation (grant no. 81170706, grant no. 81341022 and grant no.
   81570663) to AH Zhang.
NR 2
TC 7
Z9 8
U1 0
U2 7
PU WILEY
PI HOBOKEN
PA 111 RIVER ST, HOBOKEN 07030-5774, NJ USA
SN 2040-1124
J9 J DIABETES INVEST
JI J. Diabetes Investig.
PD JUL
PY 2017
VL 8
IS 4
BP 629
EP +
DI 10.1111/jdi.12557
PG 11
WC Endocrinology & Metabolism
WE Science Citation Index Expanded (SCI-EXPANDED)
SC Endocrinology & Metabolism
GA EZ7PE
UT WOS:000404917100029
PM 27459313
OA gold, Green Published
DA 2023-05-21
ER

PT J
AU Mleczak, A
   Millar, S
   Tooze, SA
   Olson, MF
   Chan, EYW
AF Mleczak, Andrzej
   Millar, Sarah
   Tooze, Sharon A.
   Olson, Michael F.
   Chan, Edmond Y. W.
TI Regulation of autophagosome formation by Rho kinase
SO CELLULAR SIGNALLING
LA English
DT Article
DE ROCK; Rho kinase; Autophagy; Autophagosome; Lysosome
ID MAMMALIAN AUTOPHAGY; FOCAL ADHESIONS; PROTEINS; MEMBRANE; CELLS;
   MACROAUTOPHAGY; CYTOSKELETON; ROCK
AB Macroautophagy, commonly referred to as autophagy, is a protein degradation pathway that functions at a constitutive level in cells, which may become further activated by stressors such as nutrient starvation or protein aggregation. Autophagy has multiple beneficial roles for maintaining normal cellular homeostasis and these roles are related to the implications of autophagy in disease mechanisms including neurodegeneration and cancer. We previously searched for novel autophagy regulators and identified Rho-kinase 1 (ROCK1) as a candidate. Here, we show that activated ROCK1 inhibits autophagy in human embryonic kidney 293 cells. Conversely. ROCK inhibitory compounds enhanced the autophagy response to amino acid starvation or rapamycin treatment. Inhibition of ROCK during the starvation period led to a more rapid response with the production of larger early autophagosomes that matured into enlarged late degradative autolysosomes. Despite the production of enlarged LC3-positive early autophagosomes, membrane precursors containing WD-repeat protein interacting with phosphoinositides 1 (WIPI1) and mammalian Atg9 were not affected by ROCK inhibition, suggesting that phagophore elongation had been unusually extended. However, the enlarged autophagosomes were enriched in ULK1 which was essential to allow progression of autophagy flux. Our results demonstrate a novel role for ROCK in the control of autophagosome size and degradative capacity. (c) 2012 Elsevier Inc. All rights reserved.
C1 [Millar, Sarah; Chan, Edmond Y. W.] Univ Strathclyde, RICAS Grp, Strathclyde Inst Pharm & Biomed Sci, Glasgow G4 0RE, Lanark, Scotland.
   [Mleczak, Andrzej; Olson, Michael F.] Beatson Inst Canc Res, Glasgow G61 1BD, Lanark, Scotland.
   [Tooze, Sharon A.] Canc Res UK, London Res Inst, Secretory Pathways Lab, London WC2A 3LY, England.
C3 University of Strathclyde; Beatson Institute; Cancer Research UK
RP Chan, EYW (通讯作者)，Univ Strathclyde, RICAS Grp, Strathclyde Inst Pharm & Biomed Sci, 161 Cathedral St, Glasgow G4 0RE, Lanark, Scotland.
EM Edmond.Chan@strath.ac.uk
RI Olson, Michael F/A-3240-2011; Chan, Edmond Y.W./A-1940-2013; Olson,
   Michael/ABA-4240-2021
OI Chan, Edmond Y.W./0000-0001-9777-0252; Olson,
   Michael/0000-0003-3428-3507; Tooze, Sharon/0000-0002-2182-3116
FU Leonardo da Vinci European Union Lifelong Learning Programme; Cancer
   Research UK; Royal Society of London for Improving Natural Knowledge;
   Cancer Research UK [15153] Funding Source: researchfish
FX We thank Anne Ridley, Ritu Garg and Erik Sahai for providing ROCK
   expression constructs and helpful discussions. We thank Tomotsu
   Yoshimori for providing the TF-LC3 plasmid and Aviva Tolkovsky for
   providing HeLa cells expressing EGFP-LC3. We thank David Strachan of the
   Beatson Institute Imaging Centre for custom development of image
   analysis ImageJ scripts. A. Mleczak is grateful to the Leonardo da Vinci
   European Union Lifelong Learning Programme for support. S.A. Tooze and
   M.F. Olson are grateful to Cancer Research UK for funding. E.Y.W. Chan
   is grateful to the Royal Society of London for Improving Natural
   Knowledge for support.
NR 35
TC 38
Z9 41
U1 0
U2 14
PU ELSEVIER SCIENCE INC
PI NEW YORK
PA 360 PARK AVE SOUTH, NEW YORK, NY 10010-1710 USA
SN 0898-6568
J9 CELL SIGNAL
JI Cell. Signal.
PD JAN
PY 2013
VL 25
IS 1
BP 1
EP 11
DI 10.1016/j.cellsig.2012.09.010
PG 11
WC Cell Biology
WE Science Citation Index Expanded (SCI-EXPANDED)
SC Cell Biology
GA 058EM
UT WOS:000312616900001
PM 22975682
DA 2023-05-21
ER

PT J
AU Mauthe, M
   Orhon, I
   Rocchi, C
   Zhou, XD
   Luhr, M
   Hijlkema, KJ
   Coppes, RP
   Engedal, N
   Mari, M
   Reggiori, F
AF Mauthe, Mario
   Orhon, Idil
   Rocchi, Cecilia
   Zhou, Xingdong
   Luhr, Morten
   Hijlkema, Kerst-Jan
   Coppes, Robert P.
   Engedal, Nikolai
   Mari, Muriel
   Reggiori, Fulvio
TI Chloroquine inhibits autophagic flux by decreasing
   autophagosome-lysosome fusion
SO AUTOPHAGY
LA English
DT Article
DE Autophagy; bafilomycin A(1); degradative compartments; fusion; Golgi;
   lysosomal degradation; lysosomal inhibitors
ID MANNOSE 6-PHOSPHATE RECEPTOR; INTEGRAL MEMBRANE-PROTEIN; ISOLATED RAT
   HEPATOCYTES; GROWTH-FACTOR RECEPTOR; NONSELECTIVE AUTOPHAGY;
   PERITONEAL-MACROPHAGES; INTRALYSOSOMAL PH; LC3 LIPIDATION;
   SELF-DIGESTION; CANCER-CELLS
AB Macroautophagy/autophagy is a conserved transport pathway where targeted structures are sequestered by phagophores, which mature into autophagosomes, and then delivered into lysosomes for degradation. Autophagy is involved in the pathophysiology of numerous diseases and its modulation is beneficial for the outcome of numerous specific diseases. Several lysosomal inhibitors such as bafilomycin A(1) (BafA(1)), protease inhibitors and chloroquine (CQ), have been used interchangeably to block autophagy in in vitro experiments assuming that they all primarily block lysosomal degradation. Among them, only CQ and its derivate hydroxychloroquine (HCQ) are FDA-approved drugs and are thus currently the principal compounds used in clinical trials aimed to treat tumors through autophagy inhibition. However, the precise mechanism of how CQ blocks autophagy remains to be firmly demonstrated. In this study, we focus on how CQ inhibits autophagy and directly compare its effects to those of BafA(1). We show that CQ mainly inhibits autophagy by impairing autophagosome fusion with lysosomes rather than by affecting the acidity and/or degradative activity of this organelle. Furthermore, CQ induces an autophagy-independent severe disorganization of the Golgi and endo-lysosomal systems, which might contribute to the fusion impairment. Strikingly, HCQ-treated mice also show a Golgi disorganization in kidney and intestinal tissues. Altogether, our data reveal that CQ and HCQ are not bona fide surrogates for other types of late stage lysosomal inhibitors for in vivo experiments. Moreover, the multiple cellular alterations caused by CQ and HCQ call for caution when interpreting results obtained by blocking autophagy with this drug.
C1 [Mauthe, Mario; Orhon, Idil; Rocchi, Cecilia; Zhou, Xingdong; Hijlkema, Kerst-Jan; Coppes, Robert P.; Mari, Muriel; Reggiori, Fulvio] Univ Groningen, Univ Med Ctr Groningen, Dept Cell Biol, A Deusinglaan 1, NL-9713 AV Groningen, Netherlands.
   [Mauthe, Mario; Mari, Muriel; Reggiori, Fulvio] Univ Med Ctr Utrecht, Ctr Mol Med, Dept Cell Biol, Heidelberglaan 100, NL-3584 CX Utrecht, Netherlands.
   [Rocchi, Cecilia; Coppes, Robert P.] Univ Groningen, Univ Med Ctr Groningen, Dept Radiat Oncol, Groningen, Netherlands.
   [Zhou, Xingdong] Northeast Agr Univ, Coll Vet Med, Dept Prevent Vet Med, Harbin, Heilongjiang, Peoples R China.
   [Luhr, Morten; Engedal, Nikolai] Univ Oslo, Ctr Mol Med Norway NCMM, Nord EMBL Partnership Mol Med, Oslo, Norway.
C3 University of Groningen; Utrecht University; Utrecht University Medical
   Center; University of Groningen; Northeast Agricultural University -
   China; University of Oslo
RP Mari, M; Reggiori, F (通讯作者)，Univ Groningen, Univ Med Ctr Groningen, Dept Cell Biol, A Deusinglaan 1, NL-9713 AV Groningen, Netherlands.; Mari, M; Reggiori, F (通讯作者)，Univ Med Ctr Utrecht, Ctr Mol Med, Dept Cell Biol, Heidelberglaan 100, NL-3584 CX Utrecht, Netherlands.
EM m.c.mari@umcg.nl; f.m.reggiori@umcg.nl
RI Engedal, Nikolai/AAJ-8951-2020; Reggiori, Fulvio/U-8327-2019; orhon,
   idil/AAB-1940-2020; Coppes, Robert P/B-4089-2008
OI Engedal, Nikolai/0000-0003-3718-3464; Reggiori,
   Fulvio/0000-0003-2652-2686; orhon, idil/0000-0002-0779-8719; Coppes,
   Robert P/0000-0001-5503-1064; Mauthe, Mario/0000-0003-0049-7961; Mari,
   Muriel/0000-0002-2677-6945
FU ALW Open Program [822.02.014]; DFG-NWO cooperation [DN82-303]; SNF
   Sinergia [CRSII3_154421]; ZonMW VICI [016.130.606]; Marie
   Sklodowska-Curie Cofund [713660]; Chinese Scholarship Council; Norwegian
   Research Council [230686/F20]; Nansen foundation; Anders Jahre
   foundation; FEBS long-term postdoctoral fellowship; Dutch Cancer Society
   [RUG2013-5792]
FX The authors are greatful to Per Seglen for his critical reading of the
   manuscript. The authors thank David Rubinsztein, Tamotsu Yoshimori,
   Noboru Mizushima, Ivan Dikic, Ger Strous and Peter van der Sluijs for
   cell lines and Ody Sibon, Sven van Ijzerdoorn and Catherine Rabouille
   for antibodies. The authors also thank Klaas Sjollema for assisting with
   the TissueFAXS microscope, Francesco Pinto and Wondwossen Yeshaw for
   discussing EGFR results and Lara Barazzuol for assisting with the mouse
   experiments. Microscopy analyses were performed at the Cell Screening
   Core of the University Medical Centre Utrecht and at the Microscopy &
   Imaging Centre of the University Medical Centre Groningen. F.R. is
   supported by ALW Open Program (822.02.014), DFG-NWO cooperation
   (DN82-303), SNF Sinergia (CRSII3_154421), ZonMW VICI (016.130.606) and
   Marie Sklodowska-Curie Cofund (713660) grants. X.Z. is supported by a
   Chinese Scholarship Council fellowship. N.E. is supported by the
   Norwegian Research Council (Grant 230686/F20), The Nansen foundation,
   and the Anders Jahre foundation. I.O. is a recipient of a FEBS long-term
   postdoctoral fellowship. F.R. and N.E. are part of Transautophagy COST
   Action CA15138. C.R. and R.C. are supported by the Dutch Cancer Society
   (RUG2013-5792). The authors declare no competing financial interests.
NR 93
TC 941
Z9 963
U1 21
U2 159
PU TAYLOR & FRANCIS INC
PI PHILADELPHIA
PA 530 WALNUT STREET, STE 850, PHILADELPHIA, PA 19106 USA
SN 1554-8627
EI 1554-8635
J9 AUTOPHAGY
JI Autophagy
PY 2018
VL 14
IS 8
BP 1435
EP 1455
DI 10.1080/15548627.2018.1474314
PG 21
WC Cell Biology
WE Science Citation Index Expanded (SCI-EXPANDED)
SC Cell Biology
GA GR1GU
UT WOS:000442281400012
PM 29940786
OA Green Published, Green Submitted, Bronze
HC Y
HP N
DA 2023-05-21
ER

PT J
AU Geng, MY
   Wang, LZ
   Song, YY
   Gu, J
   Hu, X
   Yuan, C
   Yang, M
   Pei, WJ
   Zhang, Y
   Gao, JL
AF Geng, Meng-ya
   Wang, Lizhuo
   Song, Ying-ying
   Gu, Jing
   Hu, Xin
   Yuan, Cheng
   Yang, Meng
   Pei, Wen-jun
   Zhang, Yao
   Gao, Jia-lin
TI Sidt2 is a key protein in the autophagy-lysosomal degradation pathway
   and is essential for the maintenance of kidney structure and filtration
   function
SO CELL DEATH & DISEASE
LA English
DT Article
ID CHLORIDE CHANNEL; METABOLISM; APOPTOSIS; TM7SF1
AB The regulation and homeostasis of autophagy are essential for maintaining organ morphology and function. As a lysosomal membrane protein, the effect of Sidt2 on kidney structure and renal autophagy is still unknown. In this study, we found that the kidneys of Sidt2(-/-) mice showed changes in basement membrane thickening, foot process fusion, and mitochondrial swelling, suggesting that the structure of the kidney was damaged. Increased urine protein at 24 h indicated that the kidney function was also damaged. At the same time, the absence of Sidt2 caused a decrease in the number of acidic lysosomes, a decrease in acid hydrolase activity and expression in the lysosome, and an increase of pH in the lysosome, suggesting that lysosomal function was impaired after Sidt2 deletion. The accumulation of autophagolysosomes, increased LC3-II and P62 protein levels, and decreased P62 mRNA levels indicated that the absence of the Sidt2 gene caused abnormal autophagy pathway flow. Chloroquine experiment, immunofluorescence autophagosome, and lysosome fusion assay, and Ad-mcherry-GFP-LC3B further indicated that, after Sidt2 deletion, the production of autophagosomes did not increase, but the fusion of autophagosomes and lysosomes and the degradation of autophagolysosomes were impaired. When incubating Sidt2(-/-) cells with the autophagy activator rapamycin, we found that it could activate autophagy, which manifested as an increase in autophagosomes, but it could not improve autophagolysosome degradation. Meanwhile, it further illustrated that the Sidt2 gene plays an important role in the smooth progress of autophagolysosome processes. In summary, the absence of the Sidt2 gene caused impaired lysosome function and a decreased number of acidic lysosomes, leading to formation and degradation disorders of the autophagolysosomes, which eventually manifested as abnormal kidney structure and function. Sidt2 is essential in maintaining the normal function of the lysosomes and the physiological stability of the kidneys.
C1 [Geng, Meng-ya; Song, Ying-ying; Gu, Jing; Hu, Xin; Gao, Jia-lin] Wannan Med Coll, Dept Endocrinol & Genet Metab, Affiliated Hosp 1, Yijishan Hosp, Wuhu 241001, Peoples R China.
   [Geng, Meng-ya; Song, Ying-ying; Gu, Jing; Hu, Xin; Gao, Jia-lin] Wannan Med Coll, Inst Endocrine & Metab Dis, Dept Endocrinol & Genet Metab, Affiliated Hosp 1,Yijishan Hosp, Wuhu 241001, Peoples R China.
   [Geng, Meng-ya; Yuan, Cheng] Wannan Med Coll, Sch Clin Med, Wuhu 241002, Peoples R China.
   [Wang, Lizhuo; Yuan, Cheng; Yang, Meng; Pei, Wen-jun; Zhang, Yao] Wannan Med Coll, Anhui Prov Key Lab Biol Macromol Res, Wuhu 241002, Peoples R China.
   [Wang, Lizhuo; Zhang, Yao; Gao, Jia-lin] Wannan Med Collage, Dept Biochem & Mol Biol, Wuhu 241002, Peoples R China.
C3 Wannan Medical College; Wannan Medical College; Wannan Medical College;
   Wannan Medical College; Wannan Medical College
RP Gao, JL (通讯作者)，Wannan Med Coll, Dept Endocrinol & Genet Metab, Affiliated Hosp 1, Yijishan Hosp, Wuhu 241001, Peoples R China.; Gao, JL (通讯作者)，Wannan Med Coll, Inst Endocrine & Metab Dis, Dept Endocrinol & Genet Metab, Affiliated Hosp 1,Yijishan Hosp, Wuhu 241001, Peoples R China.; Gao, JL (通讯作者)，Wannan Med Collage, Dept Biochem & Mol Biol, Wuhu 241002, Peoples R China.
EM gaojialin@wnmc.edu.cn
RI GAO, JIALIN/GWN-1905-2022
OI Pei, Wenjun/0000-0002-3106-3309; Geng, Mengya/0000-0002-8822-963X
FU National Natural Science Foundation of China [81471002, 81800766]; Key
   research and development projects in Anhui Province [1804h08020241];
   Natural Science Foundation of Anhui Province [1708085MH188,
   2108085MH267]; Key Program Research Fund of Wannan Medical College
   [WK2020Z02]; Funding of "Climbing Peak" Training Program for Innovative
   Technology team of Yijishan Hospital, Wannan Medical College
   [PF2019013]; Funding of "Peak" Training Program for Scientific Research
   of Yijishan Hospital, Wannan Medical College [GF2019J07]
FX This study was supported by the National Natural Science Foundation of
   China (No.81471002,81800766), Key research and development projects in
   Anhui Province (1804h08020241), Natural Science Foundation of Anhui
   Province (1708085MH188,2108085MH267), The Key Program Research Fund of
   Wannan Medical College (WK2020Z02), Funding of "Climbing Peak" Training
   Program for Innovative Technology team of Yijishan Hospital, Wannan
   Medical College (PF2019013), Funding of "Peak" Training Program for
   Scientific Research of Yijishan Hospital, Wannan Medical College
   (GF2019J07).
NR 48
TC 7
Z9 7
U1 1
U2 7
PU SPRINGERNATURE
PI LONDON
PA CAMPUS, 4 CRINAN ST, LONDON, N1 9XW, ENGLAND
SN 2041-4889
J9 CELL DEATH DIS
JI Cell Death Dis.
PY 2022
VL 13
IS 1
AR 7
DI 10.1038/s41419-021-04453-6
PG 12
WC Cell Biology
WE Science Citation Index Expanded (SCI-EXPANDED)
SC Cell Biology
GA XQ2PN
UT WOS:000731392600001
PM 34923568
OA gold, Green Published
DA 2023-05-21
ER

PT J
AU Sun, L
   Meng, ZY
   Zhu, YF
   Lu, J
   Li, ZC
   Zhao, QN
   Huang, Y
   Jiang, LW
   Yao, XQ
AF Sun, Lei
   Meng, Zhaoyue
   Zhu, Yifei
   Lu, Jun
   Li, Zhichao
   Zhao, Qiannan
   Huang, Yu
   Jiang, Liwen
   Yao, Xiaoqiang
TI TM9SF4 is a novel factor promoting autophagic flux under amino acid
   starvation
SO CELL DEATH AND DIFFERENTIATION
LA English
DT Article
ID HUMAN-MELANOMA CELLS; OXIDATIVE STRESS; GENE-FUNCTION; PROTEIN;
   DICTYOSTELIUM; CANNIBALISM; MECHANISM; ADHESION; INJURY; PHAGOCYTOSIS
AB Autophagy is a highly complicated process with participation of large numbers of autophagy-related proteins. Under nutrient starvation, autophagy promotes cell survival by breaking down nonessential cellular components for recycling use. However, due to its high complexity, molecular mechanism of autophagy is still not fully understood. In the present study, we report a novel autophagy-related protein TM9SF4, which plays a functional role in the induction phase of autophagic process. TM9SF4 proteins were abundantly expressed in the kidney, especially in renal proximal tubular epithelial cells. At subcellular cells, TM9SF4 proteins were mostly localized in lysosome, Golgi, late endosome and autophagosome. Knockdown of TM9SF4 with TM9SF4-shRNAs markedly reduced the starvation-induced autophagy in HEK293 cells, the effect of which persisted in the presence of bafilomycin A1. TM9SF4-shRNAs also substantially attenuated the starvation-induced mTOR inactivation. In animal model, starvation was able to induce LC3-II accumulation and cause mTOR inactivation in renal cortical tissue in wild-type mice, the effect of which was minimal/absent in TM9SF4 knockout (TM9SF4(-/-)) mice. Co-immunoprecipitation and proximity ligation assay demonstrated physical interaction of TM9SF4 proteins with mTOR. In addition, knockdown or knockout of TM9SF4 reduced the starvation-induced cell death in HEK293 cells and animal model. Taken together, the present study identifies TM9SF4 as a novel autophagy-related protein. Under nutrient starvation, TM9SF4 functions to facilitate mTOR inactivation, resulting in an enhanced autophagic flux, which serves to protect cells from apoptotic cell death.
C1 [Sun, Lei; Meng, Zhaoyue; Zhu, Yifei; Lu, Jun; Li, Zhichao; Zhao, Qiannan; Huang, Yu; Yao, Xiaoqiang] Chinese Univ Hong Kong, Fac Med, Li Ka Shing Inst Hlth Sci, Hong Kong, Hong Kong, Peoples R China.
   [Sun, Lei; Meng, Zhaoyue; Zhu, Yifei; Lu, Jun; Li, Zhichao; Zhao, Qiannan; Huang, Yu; Yao, Xiaoqiang] Chinese Univ Hong Kong, Fac Med, Sch Biomed Sci, Hong Kong, Hong Kong, Peoples R China.
   [Sun, Lei; Meng, Zhaoyue; Zhu, Yifei; Lu, Jun; Li, Zhichao; Zhao, Qiannan; Yao, Xiaoqiang] Chinese Univ Hong Kong, Shenzhen Res Inst, Shenzhen, Peoples R China.
   [Meng, Zhaoyue; Jiang, Liwen] Chinese Univ Hong Kong, Ctr Cell & Dev Biol, Sch Life Sci, Hong Kong, Hong Kong, Peoples R China.
   [Meng, Zhaoyue; Jiang, Liwen] Chinese Univ Hong Kong, State Key Lab Agrobiotechnol, Hong Kong, Hong Kong, Peoples R China.
C3 Chinese University of Hong Kong; Chinese University of Hong Kong;
   Chinese University of Hong Kong, Shenzhen; Chinese University of Hong
   Kong; Chinese University of Hong Kong
RP Yao, XQ (通讯作者)，Chinese Univ Hong Kong, Sch Biomed Sci, LIBSB, Room 224-225,Area 39, Hong Kong, Hong Kong, Peoples R China.
EM yao2068@cuhk.edu.hk
RI JIANG, Liwen/S-6046-2018; Yao, Xiaoqiang/I-5413-2016; Huang,
   Yu/K-2866-2017
OI JIANG, Liwen/0000-0002-7829-1472; Yao, Xiaoqiang/0000-0002-0687-8186;
   Huang, Yu/0000-0002-1277-6784; Li, Zhichao/0000-0001-6803-6876
FU Hong Kong Research Grant Committee [CUHK14118516, AoE/M-05/12]; RGC-NSFC
   Joint Grant [N_CUHK439/13]; China National Science Foundation [31470912]
FX We thank the Wellcome Trust Sanger Institute Mouse Genetics Project
   (Sanger MGP) and its funders for providing the mutant mouse line
   (Tm9sf4), and the distribution center from which we received the mouse
   line, the KOMP Repository at the University of California, Davis
   (www.komp.org). Funding and associated primary phenotypic information
   may be found at www.sanger.ac.uk/mouseportal. We thank Dr. Shi TP for
   providing the plasmid pCMV6-AV-RFP-LC3 and Dr. Yue JB for providing the
   plasmid RFP-GFP-LC3. We also thank Dr. Jiang X, Dr. Cao CH, Dr. Chan FL,
   Dr. Chan AM and Dr. Susan Yung for a variety of human cell lines. This
   work was supported by grants from the Hong Kong Research Grant Committee
   CUHK14118516, AoE/M-05/12, RGC-NSFC Joint Grant N_CUHK439/13 and China
   National Science Foundation Grant 31470912.
NR 36
TC 19
Z9 20
U1 0
U2 9
PU NATURE PUBLISHING GROUP
PI LONDON
PA MACMILLAN BUILDING, 4 CRINAN ST, LONDON N1 9XW, ENGLAND
SN 1350-9047
EI 1476-5403
J9 CELL DEATH DIFFER
JI Cell Death Differ.
PD FEB
PY 2018
VL 25
IS 2
BP 368
EP 379
DI 10.1038/cdd.2017.166
PG 12
WC Biochemistry & Molecular Biology; Cell Biology
WE Science Citation Index Expanded (SCI-EXPANDED)
SC Biochemistry & Molecular Biology; Cell Biology
GA FV1RM
UT WOS:000424342100012
PM 29125601
OA Bronze, Green Published
DA 2023-05-21
ER

PT J
AU Suzuki, C
   Tanida, I
   Trejo, JAO
   Kakuta, S
   Uchiyama, Y
AF Suzuki, Chigure
   Tanida, Isei
   Trejo, Juan Alejandro Oliva
   Kakuta, Soichiro
   Uchiyama, Yasuo
TI Autophagy Deficiency in Renal Proximal Tubular Cells Leads to an
   Increase in Cellular Injury and Apoptosis under Normal Fed Conditions
SO INTERNATIONAL JOURNAL OF MOLECULAR SCIENCES
LA English
DT Article
DE autophagy; Atg7; renal proximal tubular cell; gene knockout mouse
ID KIDNEY INJURY; HOMOLOG; GABARAP; LC3; ANGIOTENSINOGEN; CONJUGATION;
   MECHANISMS; PROTECTS; GATE-16; STORAGE
AB Renal proximal tubular epithelial cells are significantly damaged during acute kidney injury. Renal proximal tubular cell-specific autophagy-deficient mice show increased sensitivity against renal injury, while showing few pathological defects under normal fed conditions. Considering that autophagy protects the proximal tubular cells from acute renal injury, it is reasonable to assume that autophagy contributes to the maintenance of renal tubular cells under normal fed conditions. To clarify this possibility, we generated a knock out mouse model which lacks Atg7, a key autophagosome forming enzyme, in renal proximal tubular cells (Atg7(flox/flox);KAP-Cre(+)). Analysis of renal tissue from two months old Atg7(flox/flox);KAP-Cre(+) mouse revealed an accumulation of LC3, binding protein p62/sequestosome 1 (a selective substrate for autophagy), and more interestingly, Kim-1, a biomarker for early kidney injury, in the renal proximal tubular cells under normal fed conditions. TUNEL (TdT-mediated dUTP Nick End Labeling)-positive cells were also detected in the autophagy-deficient renal tubular cells. Analysis of renal tissue from Atg7(flox/flox);KAP-Cre(+) mice at different age points showed that tubular cells positive for p62 and Kim-1 continually increase in number in an age-dependent manner. Ultrastructural analysis of tubular cells from Atg7(flox/flox);KAP-Cre(+) revealed the presence of intracellular inclusions and abnormal structures. These results indicated that autophagy-deficiency in the renal proximal epithelial tubular cells leads to an increase in injured cells in the kidney even under normal fed conditions.
C1 [Suzuki, Chigure; Tanida, Isei; Trejo, Juan Alejandro Oliva; Kakuta, Soichiro; Uchiyama, Yasuo] Juntendo Univ, Grad Sch Med, Dept Cellular & Mol Neuropathol, Bunkyo Ku, Tokyo 1138421, Japan.
   [Suzuki, Chigure] Juntendo Univ, Grad Sch Med, Dept Cellular & Mol Pharmacol, Bunkyo Ku, Tokyo 1138421, Japan.
   [Kakuta, Soichiro] Juntendo Univ, Grad Sch Med, Lab Morphol & Image Anal, Biomed Res Ctr,Bunkyo Ku, Tokyo 1138421, Japan.
C3 Juntendo University; Juntendo University; Juntendo University
RP Tanida, I; Uchiyama, Y (通讯作者)，Juntendo Univ, Grad Sch Med, Dept Cellular & Mol Neuropathol, Bunkyo Ku, Tokyo 1138421, Japan.
EM cgsuzuki@juntendo.ac.jp; tanida@juntendo.ac.jp; oliva@juntendo.ac.jp;
   skakuta@juntendo.ac.jp; y-uchi@juntendo.ac.jp
FU JSPS [15K12749, 23111004]; Research Institute for Diseases of Old Age at
   the Juntendo University School of Medicine; Japan Society for the
   Promotion of Science [23659102]; MEXT-supported Program for the
   Strategic Research Foundation at Private Universities; Grants-in-Aid for
   Scientific Research [15K12749, 23659102] Funding Source: KAKEN
FX This work was supported by Grants-in-Aid from the JSPS (15K12749 to
   I.T), partly for Scientific Research on Innovative Areas, (23111004 to
   Y.U.), the Research Institute for Diseases of Old Age at the Juntendo
   University School of Medicine to I.T, and for challenging Exploratory
   Research (23659102 to Y.U.) from the Japan Society for the Promotion of
   Science, and by the MEXT-supported Program for the Strategic Research
   Foundation at Private Universities.
NR 35
TC 15
Z9 15
U1 1
U2 5
PU MDPI
PI BASEL
PA ST ALBAN-ANLAGE 66, CH-4052 BASEL, SWITZERLAND
EI 1422-0067
J9 INT J MOL SCI
JI Int. J. Mol. Sci.
PD JAN 1
PY 2020
VL 21
IS 1
AR 155
DI 10.3390/ijms21010155
PG 12
WC Biochemistry & Molecular Biology; Chemistry, Multidisciplinary
WE Science Citation Index Expanded (SCI-EXPANDED)
SC Biochemistry & Molecular Biology; Chemistry
GA KO2KF
UT WOS:000515378000155
PM 31881660
OA gold, Green Published
DA 2023-05-21
ER

PT J
AU Kimura, T
   Isaka, Y
   Yoshimori, T
AF Kimura, Tomonori
   Isaka, Yoshitaka
   Yoshimori, Tamotsu
TI Autophagy and kidney inflammation
SO AUTOPHAGY
LA English
DT Review
DE acute kidney injury; aging; autoimmune disease; autophagy; chronic
   kidney disease; cytokine; diabetes; end-stage kidney disease;
   inflammation; innate immunity; kidney; lysosome; mitochondria; sepsis
ID DIABETIC-NEPHROPATHY; EPITHELIAL-CELLS; PROXIMAL TUBULE; IN-VIVO;
   METABOLIC-ACIDOSIS; INJURY; DISEASE; MITOCHONDRIA; PROTECTS; FIBROSIS
AB Inflammation plays a pivotal role in pathophysiological processes of kidney diseases. Macroautophagy/autophagy plays multiple roles in inflammatory responses, and the regulation of inflammation by autophagy has great potential as a treatment for damaged kidneys. A growing body of evidence suggests autophagy protects kidney from versatile kidney inflammatory insults, including those that are acute, chronic, metabolic, and aging-related. It is noteworthy that, in kidney, mitophagy is active, and damaged lysosomes are removed by autophagy. In this mode, autophagy suppresses inflammation to protect the kidney. Systemic inflammation also affects the kidney via pro-inflammatory cytokines and infiltration of inflammatory cells, and autophagy also has a regulatory role in systemic inflammation. This review focuses on the roles of autophagy in kidney diseases and aging through inflammation, and discusses the potential usage of autophagy as an inflammatory modulator for the treatment of kidney diseases.
C1 [Kimura, Tomonori; Isaka, Yoshitaka] Osaka Univ, Dept Nephrol, Suita, Osaka, Japan.
   [Yoshimori, Tamotsu] Osaka Univ, Grad Sch Med, Dept Genet, Suita, Osaka, Japan.
   [Yoshimori, Tamotsu] Osaka Univ, Grad Sch Frontier Biosci, Lab Intracellular Membrane Dynam, Suita, Osaka, Japan.
C3 Osaka University; Osaka University; Osaka University
RP Kimura, T (通讯作者)，Osaka Univ, Sch Med, Dept Nephrol, Yamada Oka 2-2,Box D11, Suita, Osaka 5650871, Japan.
EM t-kimura@kid.med.osaka-u.ac.jp
RI Yoshimori, Tamotsu/K-9626-2014
OI Yoshimori, Tamotsu/0000-0001-9787-3788; Kimura,
   Tomonori/0000-0001-8186-094X
FU Nakayama Foundation for Human Science; Akaeda Medical Research
   Foundation
FX TK was supported by Nakayama Foundation for Human Science and Akaeda
   Medical Research Foundation.
NR 61
TC 112
Z9 120
U1 6
U2 49
PU TAYLOR & FRANCIS INC
PI PHILADELPHIA
PA 530 WALNUT STREET, STE 850, PHILADELPHIA, PA 19106 USA
SN 1554-8627
EI 1554-8635
J9 AUTOPHAGY
JI Autophagy
PY 2017
VL 13
IS 6
BP 997
EP 1003
DI 10.1080/15548627.2017.1309485
PG 7
WC Cell Biology
WE Science Citation Index Expanded (SCI-EXPANDED)
SC Cell Biology
GA EY7EF
UT WOS:000404150600002
PM 28441075
OA Green Published, Bronze
DA 2023-05-21
ER

PT J
AU Xiong, J
   Xia, M
   Xu, M
   Zhang, Y
   Abais, JM
   Li, GB
   Riebling, CR
   Ritter, JK
   Boini, KM
   Li, PL
AF Xiong, Jing
   Xia, Min
   Xu, Ming
   Zhang, Yang
   Abais, Justine M.
   Li, Guangbi
   Riebling, Christopher R.
   Ritter, Joseph K.
   Boini, Krishna M.
   Li, Pin-Lan
TI Autophagy maturation associated with CD38-mediated regulation of
   lysosome function in mouse glomerular podocytes
SO JOURNAL OF CELLULAR AND MOLECULAR MEDICINE
LA English
DT Article
DE CD38; autophagic flux; glomeruli; ADP-ribosylcyclase; lysosome
   trafficking
ID CORONARY ARTERIAL MYOCYTES; MEMBRANE TRAFFICKING; CA2+ MOBILIZATION;
   CD38 GENE; NAADP; CALCIUM; CELLS; DISEASE; POLYGLUTAMINE; DEGRADATION
AB Podocytes are highly differentiated glomerular epithelial cells that contribute to the glomerular barrier function of kidney. A role for autophagy has been proposed in maintenance of their cellular integrity, but the mechanisms controlling autophagy in podocytes are not clear. The present study tested whether CD38-mediated regulation of lysosome function contributes to autophagic flux or autophagy maturation in podocytes. Podocytes were found to exhibit a high constitutive level of LC3-II, a robust marker of autophagosomes (APs), suggesting a high basal level of autophagic activity. Treatment with the mTOR inhibitor, rapamycin, increased LC3-II and the content of both APs detected by Cyto-ID Green staining and autophagolysosomes (APLs) measured by acridine orange staining and colocalization of LC3 and Lamp1. Lysosome function inhibitor bafilomycin A1 increased APs, but decreased APLs content under both basal and rapamycin-induced conditions. Inhibition of CD38 activity by nicotinamide or silencing of CD38 gene produced the similar effects to that bafilomycin A1 did in podocytes. To explore the possibility that CD38 may control podocyte autophagy through its regulation of lysosome function, the fusion of APs with lysosomes in living podocytes was observed by co-transfection of GFP-LC3B and RFP-Lamp1 expression vectors. A colocalization of GFP-LC3B and RFP-Lamp1 upon stimulation of rapamycin became obvious in transfected podocytes, which could be substantially blocked by nicotinamide, CD38 shRNA, and bafilomycin. Moreover, blockade of the CD38-mediated regulation by PPADS completely abolished rapamycin-induced fusion of APs with lysosomes. These results indicate that CD38 importantly control lysosomal function and influence autophagy at the maturation step in podocytes.
C1 [Xiong, Jing; Xia, Min; Xu, Ming; Zhang, Yang; Abais, Justine M.; Li, Guangbi; Riebling, Christopher R.; Ritter, Joseph K.; Boini, Krishna M.; Li, Pin-Lan] Virginia Commonwealth Univ, Dept Pharmacol & Toxicol, Sch Med, Richmond, VA 23298 USA.
C3 Virginia Commonwealth University
RP Boini, KM (通讯作者)，Virginia Commonwealth Univ, Dept Pharmacol & Toxicol, Sch Med, 410 N 12th St, Richmond, VA 23298 USA.
EM kmboini@vcu.edu; pli@vcu.edu
RI Boini, Krishna M/H-3548-2011; Xia, Min/C-2084-2012
FU NHLBI NIH HHS [R01 HL057244] Funding Source: Medline; NIDDK NIH HHS [R01
   DK120491] Funding Source: Medline
NR 50
TC 25
Z9 28
U1 1
U2 10
PU WILEY
PI HOBOKEN
PA 111 RIVER ST, HOBOKEN 07030-5774, NJ USA
EI 1582-4934
J9 J CELL MOL MED
JI J. Cell. Mol. Med.
PD DEC
PY 2013
VL 17
IS 12
BP 1598
EP 1607
DI 10.1111/jcmm.12173
PG 10
WC Cell Biology; Medicine, Research & Experimental
WE Science Citation Index Expanded (SCI-EXPANDED)
SC Cell Biology; Research & Experimental Medicine
GA 277KM
UT WOS:000328817900009
PM 24238063
OA gold, Green Published
DA 2023-05-21
ER

PT J
AU Lei, R
   Zhao, F
   Tang, CY
   Luo, M
   Yang, SK
   Cheng, W
   Li, XW
   Duan, SB
AF Lei, Rong
   Zhao, Fei
   Tang, Cheng-Yuan
   Luo, Min
   Yang, Shi-Kun
   Cheng, Wei
   Li, Xu-Wei
   Duan, Shao-Bin
TI Mitophagy Plays a Protective Role in Iodinated Contrast-Induced Acute
   Renal Tubular Epithelial Cells Injury
SO CELLULAR PHYSIOLOGY AND BIOCHEMISTRY
LA English
DT Article
DE Acute kidney injury; Contrast media; Mitophagy; ROS; Autophagy
ID INDUCED NEPHROPATHY; AUTOPHAGY; MITOCHONDRIAL; ROS; APOPTOSIS; MEDIA;
   CYTOTOXICITY; MICE
AB Background/Aims: Contrast induced-acute kidney injury (CI-AKI) is one of the most common causes of acute kidney injury (AKI) in hospitalized patients. Mitophagy, the selective elimination of mitochondria via autophagy, is an important mechanism of mitochondrial quality control in physiological and pathological conditions. In this study, we aimed to determine effects of iohexol and iodixanol on mitochondrial reactive oxygen species (ROS), mitophagy and the potential role of mitophagy in CI-AKI cell models. Methods: Cell viability was measured by cell counting kit-8. Cell apoptosis, mitochondrial ROS and mitochondrial membrane potential were detected by western blot, MitoSOX fluorescence and TMRE staining respectively. Mitophagy was detected by the colocalization of LC3-FITC with MitoTracker Red, western blot and electronic microscope. Results: The results showed that mitophagy was induced in human renal tubular cells (HK-2 cells) under different concentrations of iodinated contrast media. Mitochondrial ROS displayed increased expression after the treatment. Rapamycin (Rap) enhanced mitophagy and alleviated contrast media induced HK-2 cells injury. In contrast, autophagy inhibitor 3-methyladenine (3-MA) down-regulated mitophagy and aggravated cells injury. Conclusions: Together, our finding indicates that iohexol and iodixanol contribute to the generation of mitochondrial ROS and mitophagy. The enhancement of mitophagy can effectively protect the kidney from iodinated contrast (iohexol)-induced renal tubular epithelial cells injury. (C) 2018 The Author(s) Published by S. Karger AG, Basel
C1 [Lei, Rong; Zhao, Fei; Tang, Cheng-Yuan; Luo, Min; Cheng, Wei; Li, Xu-Wei; Duan, Shao-Bin] Cent S Univ, Xiangya Hosp 2, Dept Nephrol, 139 Renmin Rd, Changsha 410011, Hunan, Peoples R China.
   [Yang, Shi-Kun] Cent S Univ, Xiangya Hosp 3, Dept Nephrol, Changsha, Hunan, Peoples R China.
C3 Central South University; Central South University
RP Duan, SB (通讯作者)，Cent S Univ, Xiangya Hosp 2, Dept Nephrol, 139 Renmin Rd, Changsha 410011, Hunan, Peoples R China.
EM duansb528@csu.edu.cn
FU National Natural Science Foundation of China [81570618]; National
   Science and technology support program of China [2013BAH05F02]
FX This work was supported by the National Natural Science Foundation of
   China (No. 81570618) and National Science and technology support program
   of China (No. 2013BAH05F02). We thank Miss Aijia DING (Master of
   Science: Biomedical Engineering, Molecular and Cellular Biotherapies,
   Paris Descartes university, Paris, France) for reviewing the manuscript.
NR 45
TC 39
Z9 42
U1 5
U2 27
PU KARGER
PI BASEL
PA ALLSCHWILERSTRASSE 10, CH-4009 BASEL, SWITZERLAND
SN 1015-8987
EI 1421-9778
J9 CELL PHYSIOL BIOCHEM
JI Cell. Physiol. Biochem.
PY 2018
VL 46
IS 3
BP 975
EP 985
DI 10.1159/000488827
PG 11
WC Cell Biology; Physiology
WE Science Citation Index Expanded (SCI-EXPANDED)
SC Cell Biology; Physiology
GA GE3ZJ
UT WOS:000431152000007
PM 29680838
OA gold
DA 2023-05-21
ER

PT J
AU Hirano, S
   Kanno, S
AF Hirano, Seishiro
   Kanno, Sanae
TI Relevance of autophagy markers to cytotoxicity of zinc compounds in
   macrophages
SO TOXICOLOGY IN VITRO
LA English
DT Article
DE Zinc; Arsenite; LPS; Titanium dioxide Macrophage; Autophagy; LC3-II;
   p62; Lysosome
ID CADMIUM-INDUCED AUTOPHAGY; OXIDE NANOPARTICLES; PROTEIN; DEGRADATION;
   APOPTOSIS; TOXICITY; KIDNEY; LC3; PH
AB Autophagy molecules such as microtubule-associated protein light chain 3 (LC3) and p62/SQSTM1 have been used as biomarkers of protective or conversely adverse effects of exposure to toxicants. In the present study we show changes in LC3-II (a lipidated form of LC3-I) and p62 levels in response to zinc compounds and some other toxicants in J774.1 murine macrophages. The cytotoxicity of either ZnO or ZnSO4 largely depended on the concentration of FBS or albumin in the culture medium. Accordingly, these authophagy markers were more remarkably increased when the cells were exposed to ZnO or ZnSO4 in the absence of FBS. We next addressed lysosomal function impairment and changes in LC3-II and p62 levels following exposure to TiO2, ZnO, and ZnSO4. Lysosomal pH was quickly decreased by autolysosome inhibitors such as bafilomycin Al and chloroquine, while TiO2, ZnO and ZnSO4 did not decrease lysosomal pH. However, the amounts of LC3-II and p62 and the LC3-II/LC3-I ratio were increased either by the lysosomal inhibitors and the Zn compounds. LC3-II and p62 levels were increased after exposure to arsenite and lipopolysaccharide (LPS). The p62 and phospho-p62 levels were also increased by either ZnSO4 and bafilomycin Al in HEK293 cells stably expressing RFP-LC3. The current observations suggest that LC3-II and p62 levels were increased as consequences of early effects of toxicants without changing lysosomal pH.
C1 [Hirano, Seishiro] Natl Inst Environm Studies, Ctr Hlth & Environm Risk Res, 16-2 Onogawa, Tsukuba, Ibaraki 3058506, Japan.
   [Kanno, Sanae] Nagoya City Univ, Dept Forens Med, Grad Sch Med Sci, Nagoya, Aichi, Japan.
C3 National Institute for Environmental Studies - Japan; Nagoya City
   University
RP Hirano, S (通讯作者)，Natl Inst Environm Studies, Ctr Hlth & Environm Risk Res, 16-2 Onogawa, Tsukuba, Ibaraki 3058506, Japan.
EM seishiro@nies.go.jp
FU Japan Society for the Promotion of Science [18H03043]; Grants-in-Aid for
   Scientific Research [18H03043] Funding Source: KAKEN
FX We thank Ms. Mihoko Tadano for her technical assistance. This work was
   supported in part by a Grant-in-Aid from the Japan Society for the
   Promotion of Science (18H03043).
NR 35
TC 4
Z9 4
U1 1
U2 15
PU PERGAMON-ELSEVIER SCIENCE LTD
PI OXFORD
PA THE BOULEVARD, LANGFORD LANE, KIDLINGTON, OXFORD OX5 1GB, ENGLAND
SN 0887-2333
J9 TOXICOL IN VITRO
JI Toxicol. Vitro
PD JUN
PY 2020
VL 65
AR 104816
DI 10.1016/j.tiv.2020.104816
PG 10
WC Toxicology
WE Science Citation Index Expanded (SCI-EXPANDED)
SC Toxicology
GA LB0SY
UT WOS:000524349000055
PM 32126253
DA 2023-05-21
ER

PT J
AU Su, J
   Gao, CT
   Xie, L
   Fan, Y
   Shen, YL
   Huang, QW
   Wang, NS
   Xu, YH
   Yang, NZ
   Gui, DK
AF Su, Jun
   Gao, Chongting
   Xie, Ling
   Fan, Ying
   Shen, Yilan
   Huang, Qunwei
   Wang, Niansong
   Xu, Youhua
   Yang, Nizhi
   Gui, Dingkun
TI Astragaloside II Ameliorated Podocyte Injury and Mitochondrial
   Dysfunction in Streptozotocin-Induced Diabetic Rats
SO FRONTIERS IN PHARMACOLOGY
LA English
DT Article
DE diabetic nephrology; astragaloside II; podocyte injury; mitochondrial
   dynamics; mitophagy
ID KIDNEY-DISEASE; SIGNALING PATHWAY; NEPHROPATHY; AUTOPHAGY; MITOPHAGY;
   APOPTOSIS; PROTECTS; PROTEINURIA; PROGRESSION; ACTIVATION
AB Astragaloside II (AS II), a novel saponin purified from Astragalus membranes, has been reported to modulate the immune response, repair tissue injury, and prevent inflammatory response. However, the protective effects of AS II on podocyte injury in diabetic nephropathy (DN) have not been investigated yet. In this study, we aimed to investigate the beneficial effects of AS II on podocyte injury and mitochondrial dysfunction in DN. Diabetes was induced with streptozotocin (STZ) by intraperitoneal injection at 55 mg/kg in rats. Diabetic rats were randomly divided into four groups, namely, diabetic rats and diabetic rats treated with losartan (10 mg center dot kg(-1)center dot d(-1)) or AS II (3.2 and 6.4 mg center dot kg(-1)center dot d(-1)) for 9 weeks. Normal Sprague-Dawley rats were chosen as nondiabetic control group. Urinary albumin/creatinine ratio (ACR), biochemical parameters, renal histopathology and podocyte apoptosis, and morphological changes were evaluated. Expressions of mitochondrial dynamics-related and autophagy-related proteins, such as Mfn2, Fis1, P62, and LC3, as well as Nrf2, Keap1, PINK1, and Parkin, were examined by immunohistochemistry, western blot, and real-time PCR, respectively. Our results indicated that AS II ameliorated albuminuria, renal histopathology, and podocyte foot process effacement and podocyte apoptosis in diabetic rats. AS II also partially restored the renal expression of mitochondrial dynamics-related and autophagy-related proteins, including Mfn2, Fis1, P62, and LC3. AS II also increased the expression of PINK1 and Parkin associated with mitophagy in diabetic rats. Moreover, AS II facilitated antioxidative stress ability via increasing Nrf2 expression and decreasing Keap1 protein level. These results suggested that AS II ameliorated podocyte injury and mitochondrial dysfunction in diabetic rats partly through regulation of Nrf2 and PINK1 pathway. These important findings might provide an innovative therapeutic strategy for the treatment of DN.
C1 [Su, Jun; Gao, Chongting; Fan, Ying; Shen, Yilan; Huang, Qunwei; Wang, Niansong; Gui, Dingkun] Shanghai Jiao Tong Univ Affiliated Peoples Hosp 6, Dept Nephrol, Shanghai, Peoples R China.
   [Xie, Ling] Shanghai Ocean Univ, Shanghai, Peoples R China.
   [Xu, Youhua] Macau Univ Sci & Technol, Fac Chinese Med, State Key Lab Qual Res Chinese Med, Macau, Peoples R China.
   [Yang, Nizhi] Guangdong Prov Hosp Chinese Med, Dept Nephrol, Guangzhou, Peoples R China.
C3 Shanghai Jiao Tong University; Shanghai Ocean University; Macau
   University of Science & Technology; Guangzhou University of Chinese
   Medicine
RP Gui, DK (通讯作者)，Shanghai Jiao Tong Univ Affiliated Peoples Hosp 6, Dept Nephrol, Shanghai, Peoples R China.; Xu, YH (通讯作者)，Macau Univ Sci & Technol, Fac Chinese Med, State Key Lab Qual Res Chinese Med, Macau, Peoples R China.; Yang, NZ (通讯作者)，Guangdong Prov Hosp Chinese Med, Dept Nephrol, Guangzhou, Peoples R China.
EM yhxu@must.edu.mo; gzynz0018@163.com; dingkungui@alu.fudan.edu.cn
FU National Natural Science Foundation of China [81774052, 82074175];
   Shanghai Pujiang Program [17PJD031]; Shanghai Three-Year Action Plan for
   Further Accelerating the Development of Traditional Chinese Medicine
   [(2018-2020)-CCCX-4007]
FX This work was supported by the National Natural Science Foundation of
   China (81774052 and 82074175), Shanghai Pujiang Program (17PJD031), and
   Shanghai Three-Year Action Plan for Further Accelerating the Development
   of Traditional Chinese Medicine (ZY (2018-2020)-CCCX-4007).
NR 50
TC 16
Z9 17
U1 5
U2 23
PU FRONTIERS MEDIA SA
PI LAUSANNE
PA AVENUE DU TRIBUNAL FEDERAL 34, LAUSANNE, CH-1015, SWITZERLAND
EI 1663-9812
J9 FRONT PHARMACOL
JI Front. Pharmacol.
PD MAR 16
PY 2021
VL 12
AR 638422
DI 10.3389/fphar.2021.638422
PG 14
WC Pharmacology & Pharmacy
WE Science Citation Index Expanded (SCI-EXPANDED)
SC Pharmacology & Pharmacy
GA RF3GH
UT WOS:000634729700001
PM 33796024
OA gold, Green Published
DA 2023-05-21
ER

PT J
AU Han, YC
   Xiong, S
   Zhao, H
   Yang, SK
   Yang, M
   Zhu, XJ
   Jiang, N
   Xiong, XF
   Gao, P
   Wei, L
   Xiao, Y
   Sun, L
AF Han, Yachun
   Xiong, Shan
   Zhao, Hao
   Yang, Shikun
   Yang, Ming
   Zhu, Xuejing
   Jiang, Na
   Xiong, Xiaofen
   Gao, Peng
   Wei, Ling
   Xiao, Ying
   Sun, Lin
TI Lipophagy deficiency exacerbates ectopic lipid accumulation and tubular
   cells injury in diabetic nephropathy
SO CELL DEATH & DISEASE
LA English
DT Article
ID KIDNEY-DISEASE; AUTOPHAGY; LIPOTOXICITY; ADIPONECTIN; DYSFUNCTION;
   METABOLISM; TISSUES
AB Autophagy-mediated lipotoxicity plays a critical role in the progression of diabetic nephropathy (DN), but the precise mechanism is not fully understood. Whether lipophagy, a selective type of autophagy participates in renal ectopic lipid deposition (ELD) and lipotoxicity in the kidney of DN is unknown. Here, decreased lipophagy, increased ELD and lipotoxcity were observed in tubular cells of patients with DN, which were accompanied with reduced expression of AdipoR1 and p-AMPK. Similar results were found in db/db mice, these changes were reversed by AdipoRon, an adiponectin receptor activator that promotes autophagy. Additionally, a significantly decreased level of lipophagy was observed in HK-2 cells, a human proximal tubular cell line treated with high glucose, which was consistent with increased lipid deposition, apoptosis and fibrosis, while were partially alleviated by AdipoRon. However, these effects were abolished by pretreatment with ULK1 inhibitor SBI-0206965, autophagy inhibitor chloroquine and enhanced by AMPK activator AICAR. These data suggested by the first time that autophagy-mediated lipophagy deficiency plays a critical role in the ELD and lipid-related renal injury of DN.
C1 [Han, Yachun; Xiong, Shan; Zhao, Hao; Yang, Ming; Zhu, Xuejing; Jiang, Na; Xiong, Xiaofen; Gao, Peng; Wei, Ling; Xiao, Ying; Sun, Lin] Cent South Univ, Key Lab Kidney Dis & Blood Purificat, Xiangya Hosp 2, Dept Nephrol, Changsha, Hunan, Peoples R China.
   [Yang, Shikun] Cent South Univ, Xiangya Hosp 3, Dept Nephrol, Changsha, Hunan, Peoples R China.
C3 Central South University; Central South University
RP Sun, L (通讯作者)，Cent South Univ, Key Lab Kidney Dis & Blood Purificat, Xiangya Hosp 2, Dept Nephrol, Changsha, Hunan, Peoples R China.
EM sunlin@csu.edu.cn
OI yang, shikun/0000-0002-6552-0176
FU Key Program of General Program of the National Natural Science
   Foundation of China (NSFC) [81730018]; National Key R&D Program of China
   [2016YFC1305501, 2018YFC1314002]
FX This work was supported by the Key Program of General Program of the
   National Natural Science Foundation of China (NSFC) (81730018), the
   National Key R&D Program of China (2016YFC1305501; 2018YFC1314002).
NR 48
TC 21
Z9 21
U1 9
U2 16
PU SPRINGERNATURE
PI LONDON
PA CAMPUS, 4 CRINAN ST, LONDON, N1 9XW, ENGLAND
SN 2041-4889
J9 CELL DEATH DIS
JI Cell Death Dis.
PD OCT 30
PY 2021
VL 12
IS 11
AR 1031
DI 10.1038/s41419-021-04326-y
PG 13
WC Cell Biology
WE Science Citation Index Expanded (SCI-EXPANDED)
SC Cell Biology
GA WP2RG
UT WOS:000712984300004
PM 34718329
OA gold, Green Published
DA 2023-05-21
ER

PT J
AU Zuo, ZY
   Jing, KP
   Wu, HL
   Wang, SJ
   Ye, L
   Li, ZH
   Yang, C
   Pan, QJ
   Liu, WJ
   Liu, HF
AF Zuo, Zhenying
   Jing, Kaipeng
   Wu, Hongluan
   Wang, Shujun
   Ye, Lin
   Li, Zhihang
   Yang, Chen
   Pan, Qingjun
   Liu, Wei Jing
   Liu, Hua-feng
TI Mechanisms and Functions of Mitophagy and Potential Roles in Renal
   Disease
SO FRONTIERS IN PHYSIOLOGY
LA English
DT Review
DE mitophagy; mitochondrial dysfunction; acute kidney injury; diabetic
   kidney disease; lupus nephritis
ID ACUTE KIDNEY INJURY; REGULATES MITOCHONDRIAL DYNAMICS; OXIDATIVE STRESS;
   QUALITY-CONTROL; MEDIATED AUTOPHAGY; MISFOLDED PROTEINS; MAMMALIAN
   TARGET; TUBULAR INJURY; PINK1 KINASE; CELL-DEATH
AB Mitophagy is an evolutionarily conserved process to selectively remove damaged or unnecessary mitochondriaviathe autophagic machinery. In this review, we focus on recent advances in the molecular mechanisms of mitophagy and how mitophagy contributes to cellular homeostasis in physiological and pathological contexts. We also briefly review and discuss the crosstalk between mitophagy and renal disease, highlighting its modulation as a potentially effective therapeutic strategy to treat kidney diseases such as acute kidney injury (AKI), diabetic kidney disease (DKD), and lupus nephritis (LN).
C1 [Zuo, Zhenying; Jing, Kaipeng; Wu, Hongluan; Wang, Shujun; Ye, Lin; Li, Zhihang; Yang, Chen; Pan, Qingjun; Liu, Wei Jing; Liu, Hua-feng] Guangdong Med Univ, Key Lab Prevent & Management Chron Kidney Dis Zha, Affiliated Hosp, Zhanjiang, Peoples R China.
   [Jing, Kaipeng; Wu, Hongluan; Wang, Shujun; Yang, Chen; Pan, Qingjun; Liu, Hua-feng] Guangdong Med Univ, Inst Nephrol, Affiliated Hosp, Zhanjiang, Peoples R China.
   [Liu, Wei Jing] Beijing Univ Chinese Med, Key Lab Chinese Internal Med, Minist Educ & Beijing, Dongzhimen Hosp, Beijing, Peoples R China.
   [Liu, Wei Jing] Being Univ Chinese Med, Renal Res Inst, Dongzhimen Hosp, Beijing, Peoples R China.
C3 Guangdong Medical University; Guangdong Medical University; Beijing
   University of Chinese Medicine
RP Liu, WJ; Liu, HF (通讯作者)，Guangdong Med Univ, Key Lab Prevent & Management Chron Kidney Dis Zha, Affiliated Hosp, Zhanjiang, Peoples R China.; Liu, HF (通讯作者)，Guangdong Med Univ, Inst Nephrol, Affiliated Hosp, Zhanjiang, Peoples R China.; Liu, WJ (通讯作者)，Beijing Univ Chinese Med, Key Lab Chinese Internal Med, Minist Educ & Beijing, Dongzhimen Hosp, Beijing, Peoples R China.; Liu, WJ (通讯作者)，Being Univ Chinese Med, Renal Res Inst, Dongzhimen Hosp, Beijing, Peoples R China.
EM liuweijing-1977@hotmail.com; hf-liu@263.net
FU National Natural Science Foundation of China [81501752, 81670654,
   81570656]; China Postdoctoral Science Foundation [2018M640766]
FX The work was supported by the National Natural Science Foundation of
   China (grant number 81501752, 81670654, and 81570656), and China
   Postdoctoral Science Foundation (grant number 2018M640766).
NR 153
TC 18
Z9 18
U1 6
U2 22
PU FRONTIERS MEDIA SA
PI LAUSANNE
PA AVENUE DU TRIBUNAL FEDERAL 34, LAUSANNE, CH-1015, SWITZERLAND
SN 1664-042X
J9 FRONT PHYSIOL
JI Front. Physiol.
PD AUG 7
PY 2020
VL 11
AR 935
DI 10.3389/fphys.2020.00935
PG 14
WC Physiology
WE Science Citation Index Expanded (SCI-EXPANDED)
SC Physiology
GA NF3TA
UT WOS:000563219700001
PM 32903665
OA Green Published, gold
DA 2023-05-21
ER

PT J
AU Li, L
   Zviti, R
   Ha, C
   Wang, ZV
   Hill, JA
   Lin, FM
AF Li, Ling
   Zviti, Ronald
   Ha, Catherine
   Wang, Zhao V.
   Hill, Joseph A.
   Lin, Fangming
TI Forkhead box O3 (FoxO3) regulates kidney tubular autophagy following
   urinary tract obstruction
SO JOURNAL OF BIOLOGICAL CHEMISTRY
LA English
DT Article
ID ISCHEMIA-REPERFUSION INJURY; UNILATERAL URETERAL OBSTRUCTION;
   TRANSCRIPTION FACTORS; MITOCHONDRIAL AUTOPHAGY; IN-VIVO; HYPOXIA; CELLS;
   ADAPTATION; DISEASE; MAINTENANCE
AB Autophagy has been shown to be important for normal homeostasis and adaptation to stress in the kidney. Yet, the molecular mechanisms regulating renal epithelial autophagy are not fully understood. Here, we explored the role of the stress-responsive transcription factor forkhead box O3 (FoxO3) in mediating injury-induced proximal tubular autophagy in mice with unilateral ureteral obstruction (UUO). We show that following UUO, FoxO3 is activated and displays nuclear expression in the hypoxic proximal tubules exhibiting high levels of autophagy. Activation of FoxO3 by mutating phosphorylation sites to enhance its nuclear expression induces profound autophagy in cultured renal epithelial cells. Conversely, deleting FoxO3 in mice results in fewer numbers of autophagic cells in the proximal tubules and reduced ratio of the autophagy-related protein LC3-II/I in the kidney post-UUO. Interestingly, autophagic cells deficient in FoxO3 contain lower numbers of autophagic vesicles per cell. Analyses of individual cells treated with autophagic inhibitors to sequentially block the autophagic flux suggest that FoxO3 stimulates the formation of autophagosomes to increase autophagic capacity but has no significant effect on autophagosome-lysosome fusion or autolysosomal clearance. Furthermore, in kidneys with persistent UUO for 7 days, FoxO3 activation increases the abundance of mRNA and protein levels of the core autophagy-related (Atg) proteins including Ulk1, Beclin-1, Atg9A, Atg4B, and Bnip3, suggesting that FoxO3 may function to maintain components of the autophagic machinery that would otherwise be consumed during prolonged autophagy. Taken together, our findings indicate that FoxO3 activation can both induce and maintain autophagic activities in renal epithelial cells in response to injury from urinary tract obstruction.
C1 [Li, Ling; Zviti, Ronald; Ha, Catherine; Lin, Fangming] Columbia Univ Coll Phys & Surg, Dept Pediat, 622 West 168th St,PH17-102F, New York, NY 10032 USA.
   [Wang, Zhao V.; Hill, Joseph A.] Univ Texas Southwestern Med Ctr Dallas, Dept Internal Med Cardiol, Dallas, TX 75390 USA.
   [Wang, Zhao V.; Hill, Joseph A.] Univ Texas Southwestern Med Ctr Dallas, Dept Mol Biol, Dallas, TX 75390 USA.
   [Lin, Fangming] Morgan Stanley Childrens Hosp, New York Presbyterian Hosp System, Samberg Scholar Childrens Hlth, New York, NY USA.
C3 Columbia University; University of Texas System; University of Texas
   Southwestern Medical Center Dallas; University of Texas System;
   University of Texas Southwestern Medical Center Dallas;
   NewYork-Presbyterian Hospital; Morgan Stanley Children's Hospital
RP Lin, FM (通讯作者)，Columbia Univ Coll Phys & Surg, Dept Pediat, Div Pediat Nephrol, 622 West 168th St,PH17-102F, New York, NY 10032 USA.
EM FL2300@columbia.edu
FU National Institutes of Health [R01DK083411, R01DK107653, HL-120732,
   HL-100401]; March of Dimes research grant; American Heart Association
   [14SFRN20740000]; Cancer Prevention and Research Institute of Texas
   (CPRIT) Grant [RP110486P3]; Leducq Foundation [11CVD04]; Scientist
   Development Grant from American Heart Association [14SDG18440002]
FX This work was supported, in whole or in part, by National Institutes of
   Health Grants R01DK083411 and R01DK107653 and a March of Dimes research
   grant (to F.L.) and National Institutes of Health Grants HL-120732 and
   HL-100401, American Heart Association Grant 14SFRN20740000, Cancer
   Prevention and Research Institute of Texas (CPRIT) Grant RP110486P3, and
   the Leducq Foundation (11CVD04) (to J.A.H.). The authors declare that
   they have no conflicts of interest with the contents of this article.
   The content is solely the responsibility of the authors and does not
   necessarily represent the official views of the National Institutes of
   Health.; Supported by Scientist Development Grant 14SDG18440002 from the
   American Heart Association.
NR 40
TC 32
Z9 34
U1 1
U2 16
PU AMER SOC BIOCHEMISTRY MOLECULAR BIOLOGY INC
PI BETHESDA
PA 9650 ROCKVILLE PIKE, BETHESDA, MD 20814-3996 USA
EI 1083-351X
J9 J BIOL CHEM
JI J. Biol. Chem.
PD AUG 18
PY 2017
VL 292
IS 33
BP 13774
EP 13783
DI 10.1074/jbc.M117.791483
PG 10
WC Biochemistry & Molecular Biology
WE Science Citation Index Expanded (SCI-EXPANDED)
SC Biochemistry & Molecular Biology
GA FE0XG
UT WOS:000407942400013
PM 28705935
OA hybrid, Green Published
DA 2023-05-21
ER

PT J
AU Liu, WJ
   Luo, MN
   Tan, J
   Chen, W
   Huang, LZ
   Yang, C
   Pan, QJ
   Li, BY
   Liu, HF
AF Liu, Wei Jing
   Luo, Mian-Na
   Tan, Jin
   Chen, Wei
   Huang, Lei-zhao
   Yang, Chen
   Pan, Qingjun
   Li, Benyi
   Liu, Hua-feng
TI Autophagy activation reduces renal tubular injury induced by urinary
   proteins
SO AUTOPHAGY
LA English
DT Article
DE autophagic pathway; autophagic activation; urinary proteins; tubular
   epithelial cells; apoptosis
ID CISPLATIN INJURY; APOPTOSIS; KIDNEY; CELLS; MECHANISMS; MATURATION;
   OVERLOAD; VACUOLES
AB Autophagy is shown to be beneficial for renal tubular injury caused by nephrotoxic drugs. To investigate whether autophagy could protect renal tubular epithelial cells (TECs) from injury induced by urinary proteins, we studied the activity and action of autophagy in TECs after urinary protein overload in vivo and in vitro. We found that autophagic vacuoles increased in TECs from patients with minimal change nephrotic syndrome (MCNS) and rat models with severe proteinuria induced by cationic BSA. In HK-2 cells, exposure to urinary proteins extracted from patients with MCNS led to a significant increase in autophagosome and autolysosome formation and decrease in SQSTM1/p62 protein level. Urinary protein addition also induced lysosomal turnover of LC3-II and perinuclear clustering of lysosomes. These changes were mediated by a reactive oxygen species (ROS)-dependent mechanism. Furthermore, pretreatment of HK-2 cells with rapamycin reduced the production of LCN2/NGAL and HAVCR1/KIM-1 and the level of apoptosis induced by urinary proteins. In contrast, blocking autophagy with chloroquine or BECN1 siRNAs exerted an opposite effect. Similar results were also observed in animal models with proteinuria after treatments with rapamycin and chloroquine. Taken together, our results indicated an increase in autophagic flux, which mounts an adaptive response in TECs after urinary protein overload.
C1 [Liu, Wei Jing; Luo, Mian-Na; Tan, Jin; Chen, Wei; Huang, Lei-zhao; Yang, Chen; Pan, Qingjun; Liu, Hua-feng] Guangdong Med Coll, Inst Nephrol, Zhanjiang, Peoples R China.
   [Li, Benyi] Univ Kansas, Med Ctr, Dept Urol, Kansas City, KS 66103 USA.
C3 Guangdong Medical University; University of Kansas; University of Kansas
   Medical Center
RP Liu, HF (通讯作者)，Guangdong Med Coll, Inst Nephrol, Zhanjiang, Peoples R China.
EM hf-liu@263.net
FU National Natural Science Foundation of China [30971370/C140405];
   Guangdong Natural Science Foundation [S2011010002623, S2012040006276];
   Science and Technology Innovation Fund of Guangdong Medical College
   [STIF201106]
FX We thank Dr Huiyao Lan (The Chinese University of Hong Kong) for his
   kind help in reading the manuscript. This work was supported by the
   National Natural Science Foundation of China (No. 30971370/C140405),
   Guangdong Natural Science Foundation (No. S2011010002623 and
   S2012040006276), and the Science and Technology Innovation Fund of
   Guangdong Medical College (No. STIF201106).
NR 44
TC 73
Z9 88
U1 5
U2 36
PU TAYLOR & FRANCIS INC
PI PHILADELPHIA
PA 530 WALNUT STREET, STE 850, PHILADELPHIA, PA 19106 USA
SN 1554-8627
EI 1554-8635
J9 AUTOPHAGY
JI Autophagy
PD FEB 1
PY 2014
VL 10
IS 2
BP 243
EP 256
DI 10.4161/auto.27004
PG 14
WC Cell Biology
WE Science Citation Index Expanded (SCI-EXPANDED)
SC Cell Biology
GA 304AC
UT WOS:000330716600007
PM 24345797
OA Green Published, Bronze
DA 2023-05-21
ER

PT J
AU Gao, XM
   Xu, ZQ
   Bai, YH
   Wan, L
   Zhao, DW
   Cai, Y
   Chen, BC
   Yu, ZX
   Xia, P
AF Gao, Xiaomin
   Xu, Ziqiang
   Bai, Yongheng
   Wan, Li
   Zhao, Dewei
   Cai, Yong
   Chen, Bicheng
   Yu, Zhixian
   Xia, Peng
TI Autophagy is involved in the protective effect of rapamycin on renal
   allograft injury in rats
SO INTERNATIONAL JOURNAL OF CLINICAL AND EXPERIMENTAL PATHOLOGY
LA English
DT Article
DE Rapamycin; interstitial fibrosis/tubular atrophy; kidney
   transplantation; autophagy
ID ACUTE KIDNEY INJURY; MAMMALIAN-CELLS; FIBROSIS; NEPHROPATHY;
   PROGRESSION; INHIBITION; LESIONS
AB Aims: Rapamycin has potential beneficial effects on interstitial fibrosis and inflammatory cell infiltration in various models of kidney injure. However, its role in renal allograft injury has not been well-defined. This study aimed to investigate whether rapamycin exerts protective effect on tubular atrophy and interstitial fibrosis in a rat model of kidney transplantation. Methods: Recipients were divided into three groups after kidney transplantation: isograft, allograft, and allograft treated with 0.8 mg/kg/d rapamycin. Grafts were harvested at 4 and 8 weeks post-transplantation, and renal function and histopathology were examined. Grafts were also evaluated by electron microscopy. The autophagy-associated molecules LC3-II, Beclin-1, and p62 were measured using western blot analyses, immunohistochemistry, and immunofluorescence staining. Results: Serum creatinine levels were increased significantly at 8 weeks after kidney transplantation. This increase was diminished in the rapamycin group compared with the allograft group (P < 0.05). Histopathology revealed less kidney damage and interstitial collagen deposition at 4 and 8 weeks after transplantation in the rapamycin group compared to the allograft group (P < 0.05). Expression levels of the autophagy markers LC3-II and Beclin-1 were higher, and p62 levels were lower, around tubules in the rapamycin group at 4 and 8 weeks compared to the allograft group (P < 0.05). Furthermore, immunofluorescence staining and electron microscopic analysis showed that rapamycin increased the LC3-II level and autophagic vacuoles, at 8 weeks compared to the allograft group (P < 0.05). Conclusions: Rapamycin may effectively reduce the progression of renal interstitial fibrosis and tubular atrophy in rats following kidney transplantation. These effects occur, at least in part, by increasing autophagy around the renal tubules.
C1 [Gao, Xiaomin; Xu, Ziqiang; Zhao, Dewei; Cai, Yong; Xia, Peng] Wenzhou Med Univ, Affiliated Hosp 1, Dept Transplantat, Wenzhou, Peoples R China.
   [Wan, Li] Wenzhou Med Univ, Affiliated Hosp 1, Dept Pathol, Wenzhou, Peoples R China.
   [Bai, Yongheng; Chen, Bicheng] Wenzhou Med Univ, Affiliated Hosp 1, Wenzhou Key Lab Surg, Wenzhou, Peoples R China.
   [Yu, Zhixian] Wenzhou Med Univ, Affiliated Hosp 1, Dept Surg, Wenzhou, Peoples R China.
C3 Wenzhou Medical University; Wenzhou Medical University; Wenzhou Medical
   University; Wenzhou Medical University
RP Xia, P (通讯作者)，Wenzhou Med Univ, Affiliated Hosp 1, Dept Transplantat, Wenzhou, Peoples R China.; Yu, ZX (通讯作者)，Wenzhou Med Univ, Affiliated Hosp 1, Dept Urol, Wenzhou, Peoples R China.
EM yuzx515@163.com; pengxia668869@163.com
FU Science Technology Department Foundation of Zhejiang Province, China
   [2015C33186]
FX This work was supported by the Science Technology Department Foundation
   of Zhejiang Province, China (NO. 2015C33186).
NR 28
TC 0
Z9 0
U1 0
U2 1
PU E-CENTURY PUBLISHING CORP
PI MADISON
PA 40 WHITE OAKS LN, MADISON, WI 53711 USA
SN 1936-2625
J9 INT J CLIN EXP PATHO
JI Int. J. Clin. Exp. Pathol.
PY 2016
VL 9
IS 9
BP 8973
EP 8981
PG 9
WC Oncology; Pathology
WE Science Citation Index Expanded (SCI-EXPANDED)
SC Oncology; Pathology
GA EA5JD
UT WOS:000386654900021
DA 2023-05-21
ER

PT J
AU Nolin, AC
   Mulhern, RM
   Panchenko, MV
   Pisarek-Horowitz, A
   Wang, ZY
   Shirihai, O
   Borkan, SC
   Havasi, A
AF Nolin, Angela C.
   Mulhern, Ryan M.
   Panchenko, Maria V.
   Pisarek-Horowitz, Anna
   Wang, Zhiyong
   Shirihai, Orian
   Borkan, Steven C.
   Havasi, Andrea
TI Proteinuria causes dysfunctional autophagy in the proximal tubule
SO AMERICAN JOURNAL OF PHYSIOLOGY-RENAL PHYSIOLOGY
LA English
DT Article
DE proteinuria; albumin; reabsorption; autophagy; mTOR
ID ISCHEMIA-REPERFUSION INJURY; EPITHELIAL-CELLS; ALBUMIN TRANSPORT;
   KIDNEY-DISEASE; RENAL PASSAGE; RISK-FACTORS; DEGRADATION; APOPTOSIS;
   RATS; LYSOSOMES
AB Proteinuria is a major risk factor for chronic kidney disease progression. Furthermore, exposure of proximal tubular epithelial cells to excess albumin promotes tubular atrophy and fibrosis, key predictors of progressive organ dysfunction. However, the link between proteinuria and tubular damage is unclear. We propose that pathological albumin exposure impairs proximal tubular autophagy, an essential process for recycling damaged organelles and toxic intracellular macromolecules. In both mouse primary proximal tubule and immortalized human kidney cells, albumin exposure decreased the number of autophagosomes, visualized by the autophagosome-specific fluorescent markers monodansylcadaverine and GFP-LC3, respectively. Similarly, renal cortical tissue harvested from proteinuric mice contained reduced numbers of autophagosomes on electron micrographs, and immunoblots showed reduced steady-state LC3-II content. Albumin exposure decreased autophagic flux in vitro in a concentration-dependent manner as assessed by LC3-II accumulation rate in the presence of bafilomycin, an H+-ATPase inhibitor that prevents lysosomal LC3-II degradation. In addition, albumin treatment significantly increased the half-life of radiolabeled long-lived proteins, indicating that the primary mechanism of degradation, autophagy, is dysfunctional. In vitro, mammalian target of rapamycin (mTOR) activation, a potent autophagy inhibitor, suppressed autophagy as a result of intracellular amino acid accumulation from lysosomal albumin degradation. mTOR activation was demonstrated by the increased phosphorylation of its downstream target, S6K, with free amino acid or albumin exposure. We propose that excess albumin uptake and degradation inhibit proximal tubule autophagy via an mTOR-mediated mechanism and contribute to progressive tubular injury.
C1 [Nolin, Angela C.; Mulhern, Ryan M.; Pisarek-Horowitz, Anna; Wang, Zhiyong; Borkan, Steven C.; Havasi, Andrea] Boston Univ, Renal Sect, Dept Med, Boston, MA 02215 USA.
   [Panchenko, Maria V.] Boston Univ, Dept Pathol, Boston, MA 02215 USA.
   [Shirihai, Orian] Boston Univ, Sch Med, Dept Med, Boston, MA 02118 USA.
C3 Boston University; Boston University; Boston University
RP Havasi, A (通讯作者)，EBRC 5th Floor,650 Albany St, Boston, MA 02218 USA.
EM ahavasi@bu.edu
RI Havasi, Andrea/I-4338-2019
OI Havasi, Andrea/0000-0002-8758-0823
FU Carolyn L. Kuckein Student Research Fellowship (Alpha Omega Alpha Honor
   Medical Society); National Institutes of Health (NIH) [KO8DK090143]; AHA
   Scientist Development Grant; NIH [DK53387, DK087910, DK074778,
   DK099618]; BUSM Medical Student Summer Research Program (Alpha Omega
   Alpha Honor Medical Society)
FX The BUSM Medical Student Summer Research Program and Carolyn L. Kuckein
   Student Research Fellowship (from Alpha Omega Alpha Honor Medical
   Society) was awarded to A. C. Nolin; National Institutes of Health (NIH)
   Grant KO8DK090143 and AHA Scientist Development Grant to A. Havasi; and
   NIH Grants DK53387 (to S. C. Borkan), DK087910 (to M. V. Panchenko); and
   DK074778 and DK099618 (O. Shirihai).
NR 60
TC 30
Z9 31
U1 0
U2 4
PU AMER PHYSIOLOGICAL SOC
PI BETHESDA
PA 9650 ROCKVILLE PIKE, BETHESDA, MD 20814 USA
SN 1931-857X
EI 1522-1466
J9 AM J PHYSIOL-RENAL
JI Am. J. Physiol.-Renal Physiol.
PD DEC 1
PY 2016
VL 311
IS 6
BP F1271
EP F1279
DI 10.1152/ajprenal.00125.2016
PG 9
WC Physiology; Urology & Nephrology
WE Science Citation Index Expanded (SCI-EXPANDED)
SC Physiology; Urology & Nephrology
GA EE5KW
UT WOS:000389647100022
PM 27582098
OA Green Published, Bronze
DA 2023-05-21
ER

PT J
AU Zhang, YY
   Gu, L
   Huang, J
   Cai, MC
   Yu, HL
   Zhang, W
   Bao, JF
   Yuan, WJ
AF Zhang, Yue Yue
   Gu, Li Jie
   Huang, Juan
   Cai, Min Chao
   Yu, Hong Lei
   Zhang, Wei
   Bao, Jin Fang
   Yuan, Wei Jie
TI CKD autophagy activation and skeletal muscle atrophy-a preliminary study
   of mitophagy and inflammation
SO EUROPEAN JOURNAL OF CLINICAL NUTRITION
LA English
DT Article
ID CHRONIC KIDNEY-DISEASE; CHRONIC-RENAL-FAILURE; MITOCHONDRIAL
   DYSFUNCTION; UBIQUITIN-PROTEASOME; HEMODIALYSIS; PROTEINS; FOXO3;
   TRANSCRIPTION; MALNUTRITION; ASSOCIATION
AB Background/Objectives Long-lived proteins and organelles, such as mitochondria and the sarcoplasmic reticulum, are degraded by autophagy. However, the specific role of autophagy in chronic kidney disease (CKD) muscle atrophy is still undefined.
   Subjects/Methods This was a cross-sectional study with 20 subjects and 11 controls. Autophagy induction was studied in human skeletal muscle biopsies from CKD patients and controls by comparing the cross-sectional areas of muscle fibers, protein, and mRNA expression of autophagy-related genes and the appearance of autophagosomes.
   Results The cross-sectional area of muscle fibers was decreased in CKD patients as compared with the control group. CKD was associated with activated autophagy and mitophagy, as measured by the elevated mRNA and protein expression of BNIP3, (microtubule-associated proteins 1 A/1B light chain 3, also MAP1LC3) LC3, p62, PINK1, and PARKIN in the skeletal muscle and isolated mitochondria of the CKD group. Electron microscopy and immunohistofluorescence analysis showed mitochondrial engulfment by autophagosomes. Mitophagy was further demonstrated by the colocalization of LC3 and p62 puncta with the mitochondrial outer membrane protein TOM20. In addition, degradative FOXO3 (Forkhead box O3) was activated and synthetic mTOR (mammalian target of rapamycin) was inhibited, whereas the upstream mediators VPS34 (class III PI3-kinase) and AKT (protein kinase B, PKB) were activated in CKD patients.
   Conclusions Hyperactive autophagy and mitophagy may play important roles in CKD muscle atrophy. Autophagy was activated by FOXO3 translational factors in the skeletal muscle tissues of CKD patients, which maybe a new way of intervention for CKD muscle atrophy.
C1 [Zhang, Yue Yue; Gu, Li Jie; Huang, Juan; Cai, Min Chao; Yu, Hong Lei; Zhang, Wei; Bao, Jin Fang; Yuan, Wei Jie] Shanghai Jiao Tong Univ, Sch Med, Devis Nephrol, Shanghai Gen Hosp, Shanghai 200080, Peoples R China.
C3 Shanghai Jiao Tong University
RP Bao, JF; Yuan, WJ (通讯作者)，Shanghai Jiao Tong Univ, Sch Med, Devis Nephrol, Shanghai Gen Hosp, Shanghai 200080, Peoples R China.
EM bamboobao@163.com; ywj4169@163.com
RI zhang, yue/GQP-5565-2022
FU National Natural Science Foundation of China (National Science
   Foundation of China) [81300611] Funding Source: Medline
NR 59
TC 18
Z9 19
U1 3
U2 14
PU NATURE PUBLISHING GROUP
PI LONDON
PA MACMILLAN BUILDING, 4 CRINAN ST, LONDON N1 9XW, ENGLAND
SN 0954-3007
EI 1476-5640
J9 EUR J CLIN NUTR
JI Eur. J. Clin. Nutr.
PD JUN
PY 2019
VL 73
IS 6
BP 950
EP 960
DI 10.1038/s41430-018-0381-x
PG 11
WC Nutrition & Dietetics
WE Science Citation Index Expanded (SCI-EXPANDED)
SC Nutrition & Dietetics
GA IB2MI
UT WOS:000470103000016
PM 30607007
DA 2023-05-21
ER

PT J
AU Sebti, S
   Zou, ZJ
   Shiloh, MU
AF Sebti, Salwa
   Zou, Zhongju
   Shiloh, Michael U.
TI BECN1(F121A) mutation increases autophagic flux in aged mice and
   improves aging phenotypes in an organ-dependent manner
SO AUTOPHAGY
LA English
DT Article
DE Aging; autophagic flux; BECN1; liver; mouse; skeletal muscle
ID STARVATION; PROTEOSTASIS; HOMEOSTASIS; IMPAIRMENT; DISEASE; GENES
AB Macroautophagy/autophagy is necessary for lifespan extension in multiple model organisms and autophagy dysfunction impacts age-related phenotypes and diseases. Introduction of an F121A mutation into the essential autophagy protein BECN1 constitutively increases basal autophagy in young mice and reduces cardiac and renal age-related changes in longer lived Becn1(F121A) mutant mice. However, both autophagic and lysosomal activities decline with age. Thus, whether autophagic flux is maintained during aging and whether it is enhanced in Becn1(F121A) mice is unknown. Here, we demonstrate that old wild-type mice maintained functional autophagic flux in heart, kidney and skeletal muscle but not liver, and old Becn1(F121A) mice had increased autophagic flux in those same organs compared to wild type. In parallel, Becn1(F121A) mice were not protected against age-associated hepatic phenotypes but demonstrated reduced skeletal muscle fiber atrophy. These findings identify an organ-specific role for the ability of autophagy to impact organ aging phenotypes.
C1 [Sebti, Salwa; Zou, Zhongju; Shiloh, Michael U.] Univ Texas Southwestern Med Ctr Dallas, Dept Internal Med, 5323 Harry Hines Blvd, Dallas, TX 75390 USA.
   [Shiloh, Michael U.] Univ Texas Southwestern Med Ctr Dallas, Dept Microbiol, Dallas, TX USA.
C3 University of Texas System; University of Texas Southwestern Medical
   Center Dallas; University of Texas System; University of Texas
   Southwestern Medical Center Dallas
RP Sebti, S (通讯作者)，Univ Texas Southwestern Med Ctr Dallas, Dept Internal Med, 5323 Harry Hines Blvd, Dallas, TX 75390 USA.
EM salwa.sebti@utsouthwestern.edu
RI Sebti, Salwa/AAB-3188-2020
OI Sebti, Salwa/0000-0003-4327-1129; Shiloh, Michael/0000-0003-4329-2253
FU Fondation Leducq [15CBD04]; National Institute of Allergy and Infectious
   Diseases [U19AI142784]
FX The work was supported by the Fondation Leducq [15CBD04]; National
   Institute of Allergy and Infectious Diseases [U19AI142784].
NR 50
TC 0
Z9 0
U1 4
U2 5
PU TAYLOR & FRANCIS INC
PI PHILADELPHIA
PA 530 WALNUT STREET, STE 850, PHILADELPHIA, PA 19106 USA
SN 1554-8627
EI 1554-8635
J9 AUTOPHAGY
JI Autophagy
PD MAR 4
PY 2023
VL 19
IS 3
BP 957
EP 965
DI 10.1080/15548627.2022.2111852
EA AUG 2022
PG 9
WC Cell Biology
WE Science Citation Index Expanded (SCI-EXPANDED)
SC Cell Biology
GA 9G4PG
UT WOS:000843091900001
PM 35993269
OA Green Submitted
DA 2023-05-21
ER

PT J
AU Hu, Y
   Wang, SX
   Wu, FY
   Wu, KJ
   Shi, RP
   Qin, LH
   Lu, CF
   Wang, SQ
   Wang, FF
   Zhou, SB
AF Hu, Yu
   Wang, Shu-Xiang
   Wu, Fu-Yu
   Wu, Ke-Jia
   Shi, Rui-Ping
   Qin, Li-Hong
   Lu, Chun-Feng
   Wang, Shu-Qiu
   Wang, Fang-Fang
   Zhou, Shaobo
TI Effects and Mechanism of Ganoderma lucidum Polysaccharides in the
   Treatment of Diabetic Nephropathy in Streptozotocin-Induced Diabetic
   Rats
SO BIOMED RESEARCH INTERNATIONAL
LA English
DT Article
ID RENAL-FUNCTION DECLINE; AUTOPHAGY; INFLAMMATION; ASSOCIATION;
   BIOMARKERS; INFECTION; DISEASE; DEATH
AB Ganoderma lucidum polysaccharides (GLP) have renal protection effect but there was no study on the diabetic nephropathy. This study was designed to investigate its effect and mechanism using a diabetic rat model induced by streptozotocin (50 mg/kg, i.p.). The diabetic rats were treated with GLP (300 mg/kg/day) for 10 weeks. The blood glucose, glycated hemoglobin, body weight, and the levels of blood creatinine, urea nitrogen, and urine protein were assessed. And renal pathologies were assessed by the tissue sections stained with hematoxylin-eosin, Masson's trichome, and periodic acid-Schiff. The expression of phosphorylated phosphoinositide 3 kinase (p-PI3K), phosphorylated protein kinase B (p-Akt), and phosphorylated mammalian target of rapamycin (p-mTOR), the autophagy proteins beclin-1, LC3-II, LC3-I, and P62; the apoptosis-related proteins caspase-3 and caspase-9; and the inflammation markers IL-6, IL-1 beta, and TNF-alpha were assessed. Results showed that GLP alleviated the impairment of renal function by reducing urinary protein excretion and the blood creatinine level and ameliorated diabetic nephropathy. The expression of p-PI3K, p-Akt, and p-mTOR in the diabetic kidney were significantly reduced in the GLP treatment group compared to the without treatment group. GLP treatment activated the autophagy indicators of beclin-1 and the ratio of LC3-II/LC3-I but reduced p62 and also inhibited the expression of caspase-3, caspase-9 and IL-6, IL-1 beta, and TNF-alpha. In conclusion, the effect of GLP amelioration diabetic nephropathy may be via the PI3k/Akt/mTOR signaling pathway by inhibition of the apoptosis and inflammation and activation of the autophagy process.
C1 [Hu, Yu; Wang, Shu-Xiang; Wang, Shu-Qiu; Wang, Fang-Fang] Jiamusi Univ, Basic Med Coll, Jiamusi 154002, Heilongjiang, Peoples R China.
   [Hu, Yu; Wu, Fu-Yu; Wu, Ke-Jia; Shi, Rui-Ping; Qin, Li-Hong] Jiamusi Univ, Sch Med, Affiliated Hosp 1, Jiamusi 154003, Peoples R China.
   [Lu, Chun-Feng] Huzhou Univ, Huzhou Cent Hosp, Sch Med, Huzhou 313000, Peoples R China.
   [Zhou, Shaobo] Univ Bedfordshire, Sch Life Sci, Inst Biomed & Environm Sci & Technol, Luton LU1 3JU, Beds, England.
C3 Jiamusi University; Jiamusi University; Huzhou University; University of
   Bedfordshire
RP Wang, SX (通讯作者)，Jiamusi Univ, Basic Med Coll, Jiamusi 154002, Heilongjiang, Peoples R China.; Zhou, SB (通讯作者)，Univ Bedfordshire, Sch Life Sci, Inst Biomed & Environm Sci & Technol, Luton LU1 3JU, Beds, England.
EM shuxiang_wsx@163.com; shaobo.zhou@beds.ac.uk
RI Wang, Fang/HPC-5174-2023; Zhou, Shaobo/I-1536-2019
OI Zhou, Shaobo/0000-0001-5214-2973
NR 59
TC 5
Z9 6
U1 3
U2 14
PU HINDAWI LTD
PI LONDON
PA ADAM HOUSE, 3RD FLR, 1 FITZROY SQ, LONDON, W1T 5HF, ENGLAND
SN 2314-6133
EI 2314-6141
J9 BIOMED RES INT
JI Biomed Res. Int.
PD MAR 8
PY 2022
VL 2022
AR 4314415
DI 10.1155/2022/4314415
PG 13
WC Biotechnology & Applied Microbiology; Medicine, Research & Experimental
WE Science Citation Index Expanded (SCI-EXPANDED)
SC Biotechnology & Applied Microbiology; Research & Experimental Medicine
GA 0I5TR
UT WOS:000779483800002
PM 35299891
OA Green Accepted, Green Published, gold
DA 2023-05-21
ER

PT J
AU Kimura, A
   Ishida, Y
   Nosaka, M
   Kuninaka, Y
   Hama, M
   Kawaguchi, T
   Sakamoto, S
   Shinozaki, K
   Iwahashi, Y
   Takayasu, T
   Kondo, T
AF Kimura, Akihiko
   Ishida, Yuko
   Nosaka, Mizuho
   Kuninaka, Yumi
   Hama, Mizuki
   Kawaguchi, Takashi
   Sakamoto, Shoichi
   Shinozaki, Kohei
   Iwahashi, Yumi
   Takayasu, Tatsunori
   Kondo, Toshikazu
TI Exaggerated arsenic nephrotoxicity in female mice through
   estrogen-dependent impairments in the autophagic flux
SO TOXICOLOGY
LA English
DT Article
DE Arsenite; Renal injury; Gender; Estrogen; Autophagy
ID INDUCED RENAL INJURY; ACUTE PROMYELOCYTIC LEUKEMIA; CELL-DEATH;
   GENDER-DIFFERENCES; INTERFERON-GAMMA; KIDNEY INJURY; BRAIN-INJURY; HUMAN
   BREAST; BALB/C MICE; IN-VIVO
AB Gender is one of the essential factors in the development of various diseases and poisoning. Therefore, we herein examined gender differences in sodium arsenite (NaAsO2)-induced acute renal dysfunction. When male and female BALB/c mice were subcutaneously injected with NaAsO2 (12.5 mg/kg), serum and urinary markers for proximal tubular injury were significantly higher in female mice than in male ones. NaAsO2-induced histopathological alterations were consistently more evident in females than in males. Ovariectomy, but not orchiectomy significantly attenuated NaAsO2-induced renal injury. These results imply that the hypersusceptibility of female mice is attributed to estrogen signals. NaAsO2 suppressed the autophagic flux in tubular cells through the activation of ERK. Enhancements in the activation of ERK were significantly greater in females than in males, with the eventual accumulation of LC3-II and P62 in the kidneys, implying that the autophagic flux is impaired in females. The IL-6/STAT3 signaling pathway had protective roles in NaAsO2-induced nephrotoxicity through the suppression of ERK activation. Despite the absence of differences in intrarenal IL-6 expression between male and female mice, STAT3 was less activated with enhanced SOCS3 expression in females than in males. An in vitro study using mProx24 cells revealed that the estrogen treatment induced SOCS3 expression, and eventually suppressed the autophagic flux, as evidenced by greater increases in the accumulation of LC3-II and p62 with ERK activation, which was canceled by the knockdown of Socs3. Collectively, these results indicate that estrogen has a negative impact on the development of NaAsO2 nephrotoxicity through its suppression of the autophagic flux. (C) 2015 Elsevier Ireland Ltd. All rights reserved.
C1 [Kimura, Akihiko; Ishida, Yuko; Nosaka, Mizuho; Kuninaka, Yumi; Hama, Mizuki; Kawaguchi, Takashi; Sakamoto, Shoichi; Shinozaki, Kohei; Iwahashi, Yumi; Kondo, Toshikazu] Wakayama Med Univ, Dept Forens Med, 811-1 Kimiidera, Wakayama 6418509, Japan.
   [Takayasu, Tatsunori] Kanazawa Univ, Grad Sch Med Sci, Div Environm Sci, Dept Forens & Social Environm Med, Kanazawa, Ishikawa, Japan.
C3 Wakayama Medical University; Kanazawa University
RP Kondo, T (通讯作者)，Wakayama Med Univ, Dept Forens Med, 811-1 Kimiidera, Wakayama 6418509, Japan.
EM kondot@wakayama-med.ac.jp
OI Kondo, Toshikazu/0000-0002-5059-8309
FU Ministry of Education, Culture, Science, and Technology of Japanese
   Government; Research Grant from Uehara Memorial Foundation;
   Grants-in-Aid for Scientific Research [16H07133, 15K08880] Funding
   Source: KAKEN
FX This work was supported in part by Grants-in-Aids from the Ministry of
   Education, Culture, Science, and Technology of the Japanese Government
   (Toshikazu K. and A.K.), and Research Grant from the Uehara Memorial
   Foundation (Toshikazu K.).
NR 52
TC 32
Z9 32
U1 0
U2 5
PU ELSEVIER IRELAND LTD
PI CLARE
PA ELSEVIER HOUSE, BROOKVALE PLAZA, EAST PARK SHANNON, CO, CLARE, 00000,
   IRELAND
SN 0300-483X
J9 TOXICOLOGY
JI Toxicology
PD JAN 2
PY 2016
VL 339
BP 9
EP 18
DI 10.1016/j.tox.2015.11.005
PG 10
WC Pharmacology & Pharmacy; Toxicology
WE Science Citation Index Expanded (SCI-EXPANDED)
SC Pharmacology & Pharmacy; Toxicology
GA DC1CG
UT WOS:000368953800002
PM 26631322
DA 2023-05-21
ER

PT J
AU Namba, T
   Takabatake, Y
   Kimura, T
   Takahashi, A
   Yamamoto, T
   Matsuda, J
   Kitamura, H
   Niimura, F
   Matsusaka, T
   Iwatani, H
   Matsui, I
   Kaimori, J
   Kioka, H
   Isaka, Y
   Rakugi, H
AF Namba, Tomoko
   Takabatake, Yoshitsugu
   Kimura, Tomonori
   Takahashi, Atsushi
   Yamamoto, Takeshi
   Matsuda, Jun
   Kitamura, Harumi
   Niimura, Fumio
   Matsusaka, Taiji
   Iwatani, Hirotsugu
   Matsui, Isao
   Kaimori, Junya
   Kioka, Hidetaka
   Isaka, Yoshitaka
   Rakugi, Hiromi
TI Autophagic Clearance of Mitochondria in the Kidney Copes with Metabolic
   Acidosis
SO JOURNAL OF THE AMERICAN SOCIETY OF NEPHROLOGY
LA English
DT Article
ID GLOMERULAR-FILTRATION-RATE; ORAL SODIUM-BICARBONATE; PROXIMAL TUBULES;
   OXIDATIVE STRESS; PROTECTS; CELLS; DEGRADATION; ENDOTHELIN; RECEPTOR;
   DECLINE
AB Metabolic acidosis, a common complication of CKD, causes mitochondrial stress by undefined mechanisms. Selective autophagy of impaired mitochondria, called mitophagy, contributes toward maintaining cellular homeostasis in various settings. We hypothesized that mitophagy is involved in proximal tubular cell adaptations to chronic metabolic acidosis. In transgenic mice expressing green fluorescent protein tagged nnicrotubule-associated protein 1 light chain 3 (GFP-LC3), NH4Cl loading increased the number of GFP puncta exclusively in the proximal tubule. In vitro, culture in acidic medium produced similar results in proximal tubular cell lines stably expressing GFP-LC3 and facilitated the degradation of SQSTM1/p62 in wild-type cells, indicating enhanced autophagic flux. Upon acid loading, proximal tubule specific autophagy-deficient (Atg5-deficient) mice displayed significantly reduced ammonium production and severe metabolic acidosis compared with wild-type mice. In vitro and in vivo, acid loading caused Atg5-deficient proximal tubular cells to exhibit reduced mitochondrial respiratory chain activity, reduced mitochondrial membrane potential, and fragmented morphology with marked swelling in mitochondria. GFP-LC3 tagged autophagosonnes colocalized with ubiquitinated mitochondria in proximal tubular cells cultured in acidic medium, suggesting that metabolic acidosis induces mitophagy. Furthermore, restoration of Atg5-intact nuclei in Atg5-deficient proximal tubular cells increased mitochondria] membrane potential and annmoniagenesis. In conclusion, metabolic acidosis induces autophagy in proximal tubular cells, which is indispensable for maintaining proper mitochondrial functions including ammoniagenesis, and thus for adapted urinary acid excretion. Our results provide a rationale for the beneficial effect of alkali supplementation in CKD, a condition in which autophagy may be reduced, and suggest a new therapeutic option for acidosis by modulating autophagy.
C1 [Namba, Tomoko; Takabatake, Yoshitsugu; Kimura, Tomonori; Takahashi, Atsushi; Yamamoto, Takeshi; Matsuda, Jun; Kitamura, Harumi; Iwatani, Hirotsugu; Matsui, Isao; Isaka, Yoshitaka; Rakugi, Hiromi] Osaka Univ, Grad Sch Med, Dept Geriatr Med & Nephrol B6, Suita, Osaka 5650871, Japan.
   [Kaimori, Junya] Osaka Univ, Grad Sch Med, Dept Adv Technol Transplantat, Suita, Osaka 5650871, Japan.
   [Kioka, Hidetaka] Osaka Univ, Grad Sch Med, Dept Med Biochem, Suita, Osaka 5650871, Japan.
   [Kioka, Hidetaka] Osaka Univ, Grad Sch Med, Dept Cardiovasc Med, Suita, Osaka 5650871, Japan.
   [Kimura, Tomonori] Univ New Mexico, Dept Mol Genet & Microbiol, Albuquerque, NM 87131 USA.
   [Niimura, Fumio] Tokai Univ, Sch Med, Dept Pediat, Isehara, Kanagawa 25911, Japan.
   [Matsusaka, Taiji] Tokai Univ, Sch Med, Inst Med Sci, Isehara, Kanagawa 25911, Japan.
   [Matsusaka, Taiji] Tokai Univ, Sch Med, Dept Internal Med, Isehara, Kanagawa 25911, Japan.
C3 Osaka University; Osaka University; Osaka University; Osaka University;
   University of New Mexico; Tokai University; Tokai University; Tokai
   University
RP Isaka, Y (通讯作者)，Osaka Univ, Grad Sch Med, Dept Geriatr Med & Nephrol B6, 2-2 Yamadaoka, Suita, Osaka 5650871, Japan.
EM isaka@kid.med.osaka-u.ac.jp
OI Matsui, Isao/0000-0001-8378-6130; Matsuda, Jun/0000-0003-1492-6157;
   Kimura, Tomonori/0000-0001-8186-094X; Rakugi, Hiromi/0000-0001-6508-4338
FU Japanese Ministry of Education, Culture, Sports, Science, and Technology
   [24591196, 24890108, 24659416]; Grants-in-Aid for Scientific Research
   [24890108, 24591196, 24659416] Funding Source: KAKEN
FX This work was supported by grants-in-aid for scientific research from
   the Japanese Ministry of Education, Culture, Sports, Science, and
   Technology (24591196 to Y.T., 24890108 to T.K., and 24659416 to Y.I.).
NR 60
TC 46
Z9 46
U1 1
U2 10
PU AMER SOC NEPHROLOGY
PI WASHINGTON
PA 1401 H Street NW, Suite 900, WASHINGTON, DC 20005, UNITED STATES
SN 1046-6673
EI 1533-3450
J9 J AM SOC NEPHROL
JI J. Am. Soc. Nephrol.
PD OCT
PY 2014
VL 25
IS 10
BP 2254
EP 2266
DI 10.1681/ASN.2013090986
PG 13
WC Urology & Nephrology
WE Science Citation Index Expanded (SCI-EXPANDED)
SC Urology & Nephrology
GA AP9ML
UT WOS:000342403800015
PM 24700866
OA Bronze, Green Published
DA 2023-05-21
ER

PT J
AU Grieco, G
   Janssens, V
   Chevronnay, HPG
   N'Kuli, F
   Van Der Smissen, P
   Wang, TS
   Shan, JD
   Vainio, S
   Bilanges, B
   Jouret, F
   Vanhaesebroeck, B
   Pierreux, CE
   Courtoy, PJ
AF Grieco, Giuseppina
   Janssens, Virginie
   Chevronnay, Heloise P. Gaide
   N'Kuli, Francisca
   Van Der Smissen, Patrick
   Wang, Tongsong
   Shan, Jingdong
   Vainio, Seppo
   Bilanges, Benoit
   Jouret, Francois
   Vanhaesebroeck, Bart
   Pierreux, Christophe E.
   Courtoy, Pierre J.
TI Vps34/PI3KC3 deletion in kidney proximal tubules impairs apical
   trafficking and blocks autophagic flux, causing a Fanconi-like syndrome
   and renal insufficiency
SO SCIENTIFIC REPORTS
LA English
DT Article
ID CHAPERONE-MEDIATED AUTOPHAGY; REGULATES ENDOCYTOSIS; VPS34; CELLS;
   MECHANISMS; CUBILIN; ORGANIZATION; ACTIVATION; GALECTIN-3; TRANSPORT
AB Kidney proximal tubular cells (PTCs) are highly specialized for ultrafiltrate reabsorption and serve as paradigm of apical epithelial differentiation. Vps34/PI3-kinase type III (PI3KC3) regulates endosomal dynamics, macroautophagy and lysosomal function. However, its in vivo role in PTCs has not been evaluated. Conditional deletion of Vps34/PI3KC3 in PTCs by Pax8-Cre resulted in early (P7) PTC dysfunction, manifested by Fanconi-like syndrome, followed by kidney failure (P14) and death. By confocal microscopy, Vps34(Delta/Delta )PTCs showed preserved apico-basal specification (brush border, NHERF-1 versus Na+/K+-ATPase, ankyrin-G) but basal redistribution of late-endosomes/lysosomes (LAMP-1) and mis-localization to lysosomes of apical recycling endocytic receptors (megalin, cubilin) and apical non-recycling solute carriers (NaPi-Ila, SGLT-2). Defective endocytosis was confirmed by Texas-red-ova lbumin tracing and reduced albumin content. Disruption of Rab-11 and perinuclear galectin-3 compartments suggested mechanistic clues for defective receptor recycling and apical biosynthetic trafficking. p62-dependent autophagy was triggered yet abortive (p62 co-localization with LC3 but not LAMP-1) and PTCs became vacuolated. Impaired lysosomal positioning and blocked autophagy are known causes of cell stress. Thus, early trafficking defects show that Vps34 is a key in vivo component of molecular machineries governing apical vesicular trafficking, thus absorptive function in PTCs. Functional defects underline the essential role ofVps34 for PTC homeostasis and kidney survival.
C1 [Grieco, Giuseppina; Janssens, Virginie; Chevronnay, Heloise P. Gaide; N'Kuli, Francisca; Van Der Smissen, Patrick; Wang, Tongsong; Pierreux, Christophe E.; Courtoy, Pierre J.] Catholic Univ Louvain, Cell Biol Unit, de Duve Inst, Brussels, Belgium.
   [Shan, Jingdong; Vainio, Seppo] Univ Oulu, Bioctr Oulu, Lab Dev Biol, Oulu Ctr Cell Matrix Res, Oulu, Finland.
   [Shan, Jingdong; Vainio, Seppo] Univ Oulu, Fac Biochem & Mol Med, Oulu, Finland.
   [Bilanges, Benoit; Vanhaesebroeck, Bart] UCL, UCL Canc Inst, 72 Huntley St, London WC1E 6DD, England.
   [Jouret, Francois] Univ Liege, GIGA, Cardiovasc Sci, Liege, Belgium.
C3 Universite Catholique Louvain; University of Oulu; University of Oulu;
   RLUK- Research Libraries UK; University of London; University College
   London; University of Liege
RP Pierreux, CE (通讯作者)，Catholic Univ Louvain, Cell Biol Unit, de Duve Inst, Brussels, Belgium.
EM christophe.pierreux@uclouvain.be
RI Bilanges, Benoit/AAP-6078-2020
OI Bilanges, Benoit/0000-0003-4400-3716
FU Fonds pour la Recherche Scientifique (F.R.S-FNRS, Belgium), Universite
   catholique de Louvain (Actions de Recherche concertees; University of
   Liege (Fonds Speciaux a la Recherche, Fonds Leon Fredericq); F.R.S.-FNRS
   (Research Credit 2013); F.R.S.-FNRS (Research Credit 2016); MRC
   [G0700755]; BBSRC [BB/I007806/1, BB/M013278/1]; National Lottery; Region
   bruxelloise; Region wallonne; Universite catholique de Louvain; Duve
   Institute; Fonds pour la formation a la Recherche dans l'Industrie et
   l'Agriculture (FRIA, Belgium); Cystinosis Research Foundation; BBSRC
   [BB/I007806/2, BB/M013278/1, BB/N013522/1, BB/I007806/1] Funding Source:
   UKRI; MRC [G0700755] Funding Source: UKRI
FX This work was supported by grants from the Fonds pour la Recherche
   Scientifique (F.R.S-FNRS, Belgium), Universite catholique de Louvain
   (Actions de Recherche concertees to CEP and PJC). FJ is a Fellow of the
   F.R.S.-FNRS and received support from the University of Liege (Fonds
   Speciaux a la Recherche, Fonds Leon Fredericq) and the F.R.S.-FNRS
   (Research Credits 2013 and 2016). BV was supported by grants MRC
   (G0700755) and BBSRC (BB/I007806/1 and BB/M013278/1). The core facility
   for Imaging Cells and Tissues was also financed by National Lottery,
   Region bruxelloise, Region wallonne, Universite catholique de Louvain
   and de Duve Institute (to PJC). We thank Dr. M. Busslinger (IMP, Vienna)
   for Pax8-Cre mice. We are very grateful to Drs P. Verroust, R. Kozyraki,
   J. Biber and C. Wagner and C. Yun for providing invaluable antibodies
   and Dr. P. Henriet for statistical analysis. GG held a fellowship from
   the Fonds pour la formation a la Recherche dans l'Industrie et
   l'Agriculture (FRIA, Belgium); HGC was Postdoctoral Researcher and CEP
   is Senior Research Associate at F.R.S-FNRS; VJ is supported by the
   Cystinosis Research Foundation. This work was presented as parts at the
   Belgian Society for Cell & Developmental Biology, November 2014,
   Antwerp, Belgium; British Society for, Cell & Developmental Biology,
   April 2016, Warwick, UK; and International Society for Cell Biology,
   July 2016, Prag, Czech Republic.
NR 64
TC 15
Z9 15
U1 0
U2 5
PU NATURE PUBLISHING GROUP
PI LONDON
PA MACMILLAN BUILDING, 4 CRINAN ST, LONDON N1 9XW, ENGLAND
SN 2045-2322
J9 SCI REP-UK
JI Sci Rep
PD SEP 20
PY 2018
VL 8
AR 14133
DI 10.1038/s41598-018-32389-z
PG 16
WC Multidisciplinary Sciences
WE Science Citation Index Expanded (SCI-EXPANDED)
SC Science & Technology - Other Topics
GA GU2DK
UT WOS:000445079400054
PM 30237523
OA Green Published, gold
DA 2023-05-21
ER

PT J
AU Deng, X
   Xie, YF
   Zhang, AH
AF Deng, Xu
   Xie, Yifan
   Zhang, Aihua
TI Advance of autophagy in chronic kidney diseases
SO RENAL FAILURE
LA English
DT Review
DE Autophagy; macroautophagy; microautophagy; chaperone-mediated autophagy;
   chronic kidney diseases
ID ENDOPLASMIC-RETICULUM STRESS; CHAPERONE-MEDIATED AUTOPHAGY; UNILATERAL
   URETERAL OBSTRUCTION; TUBULAR CELLS; CELLULAR AUTOPHAGY; OXIDATIVE
   STRESS; PROXIMAL TUBULES; APOPTOSIS; FIBROSIS; INHIBITION
AB Autophagy, a highly conserved mechanism for cell survival, emerges as an important pathway in many biological processes and diseases conditions. Studies of cultured renal cells, human kidney tissues and experimental animal models implicate that autophagy regulation is the critical aspects in chronic kidney diseases (CKD). Here, we summarize the current studies on the role of autophagy in CKD. Unveiling the precise regulation mechanism of autophagy in CKD is essential for developing potential prevention, diagnostic and therapeutic targets of these sticky clinical challenges.
C1 [Deng, Xu; Xie, Yifan; Zhang, Aihua] Nanjing Med Univ, Dept Nephrol, Childrens Hosp, 72 Guangzhou Rd, Nanjing 210029, Jiangsu, Peoples R China.
   [Deng, Xu; Xie, Yifan; Zhang, Aihua] Nanjing Med Univ, Jiangsu Key Lab Pediat, Nanjing, Jiangsu, Peoples R China.
C3 Nanjing Medical University; Nanjing Medical University
RP Zhang, AH (通讯作者)，Nanjing Med Univ, Dept Nephrol, Childrens Hosp, 72 Guangzhou Rd, Nanjing 210029, Jiangsu, Peoples R China.
EM zhaihua@njmu.edu.cn
FU National Natural Science Foundation of China [81325004, 81270797,
   81530023, 81570663]
FX This work was supported by National Natural Science Foundation of China
   [grant no. 81325004, 81270797, 81530023, 81570663].
NR 68
TC 18
Z9 19
U1 1
U2 19
PU TAYLOR & FRANCIS LTD
PI ABINGDON
PA 2-4 PARK SQUARE, MILTON PARK, ABINGDON OR14 4RN, OXON, ENGLAND
SN 0886-022X
EI 1525-6049
J9 RENAL FAILURE
JI Ren. Fail.
PY 2017
VL 39
IS 1
BP 306
EP 313
DI 10.1080/0886022X.2016.1274662
PG 8
WC Urology & Nephrology
WE Science Citation Index Expanded (SCI-EXPANDED)
SC Urology & Nephrology
GA EL2HQ
UT WOS:000394441100043
PM 28085532
OA Green Published, gold
DA 2023-05-21
ER

PT J
AU Fujimura, R
   Yamamoto, T
   Takabatake, Y
   Takahashi, A
   Namba-Hamano, T
   Minami, S
   Sakai, S
   Matsuda, J
   Hesaka, A
   Yonishi, H
   Nakamura, J
   Matsui, I
   Matsusaka, T
   Niimura, F
   Yanagita, M
   Isaka, Y
AF Fujimura, Ryuta
   Yamamoto, Takeshi
   Takabatake, Yoshitsugu
   Takahashi, Atsushi
   Namba-Hamano, Tomoko
   Minami, Satoshi
   Sakai, Shinsuke
   Matsuda, Jun
   Hesaka, Atsushi
   Yonishi, Hiroaki
   Nakamura, Jun
   Matsui, Isao
   Matsusaka, Taiji
   Niimura, Fumio
   Yanagita, Motoko
   Isaka, Yoshitaka
TI Autophagy protects kidney from phosphate-induced mitochondrial injury
SO BIOCHEMICAL AND BIOPHYSICAL RESEARCH COMMUNICATIONS
LA English
DT Article
DE Autophagy; Autophagic flux; Mitochondria; Mitophagy; Phosphate
ID PROXIMAL TUBULE; HOMEOSTASIS; PHOSPHORUS; MITOPHAGY; DISEASE; STRESS;
   ROLES
AB Hyperphosphatemia is a common complication in patients with advanced chronic kidney disease (CKD) as well as an increased risk of cardiovascular mortality; however, the molecular mechanisms of phosphate-mediated kidney injury are largely unknown. Autophagy is a lysosomal degradation system, which plays protective roles against kidney diseases. Here, we studied the role of autophagy in kidney proximal tubular cells (PTECs) during phosphate overload. Temporal cessation of autophagy in drug-induced PTEC-specific autophagy-deficient mice that were fed high phosphate diet induced mild cytosolic swelling and an accumulation of SQSTM1/p62-and ubiquitin-positive protein aggregates in PTECs, indicating that phosphate overload requires enhanced autophagic activity for the degradation of increasing substrate. Morphological and biochemical analysis demonstrated that high phosphate activates mitophagy in PTECs in response to oxidative stress. PTEC-specific autophagy-deficient mice receiving heminephrectomy and autophagy-deficient cultured PTECs exhibited mitochondrial dysfunction, increased reactive oxygen species production, and reduced ATP production in response to phosphate overload, suggesting that high phosphate-induced autophagy counteracts mitochondrial injury and maintains cellular bioenergetics in PTECs. Thus, potentiating autophagic activity could be a therapeutic option for suppressing CKD progression during phosphate overload. (C) 2020 Elsevier Inc. All rights reserved.
C1 [Fujimura, Ryuta; Yamamoto, Takeshi; Takabatake, Yoshitsugu; Takahashi, Atsushi; Namba-Hamano, Tomoko; Minami, Satoshi; Sakai, Shinsuke; Matsuda, Jun; Hesaka, Atsushi; Yonishi, Hiroaki; Nakamura, Jun; Matsui, Isao; Isaka, Yoshitaka] Osaka Univ, Dept Nephrol, Grad Sch Med, Box D11,2-2 Yamada Oka, Suita, Osaka 5650871, Japan.
   [Matsusaka, Taiji] Tokai Univ, Inst Med Sci, Sch Med, Isehara, Kanagawa 2591193, Japan.
   [Matsusaka, Taiji] Tokai Univ, Dept Basic Med, Sch Med, Isehara, Kanagawa 2591193, Japan.
   [Niimura, Fumio] Tokai Univ, Dept Pediat, Sch Med, Isehara, Kanagawa 2591193, Japan.
   [Yanagita, Motoko] Kyoto Univ, Dept Nephrol, Grad Sch Med, Kyoto 6068507, Japan.
   [Yanagita, Motoko] Kyoto Univ, Inst Adv Study Human Biol ASHBi, Kyoto 6068501, Japan.
C3 Osaka University; Tokai University; Tokai University; Tokai University;
   Kyoto University; Kyoto University
RP Takabatake, Y (通讯作者)，Osaka Univ, Dept Nephrol, Grad Sch Med, Box D11,2-2 Yamada Oka, Suita, Osaka 5650871, Japan.
EM takaba@kid.med.osaka-u.ac.jp
RI Minami, Satoshi/GMW-8861-2022; Yanagita, Motoko/AAJ-7731-2021
OI Minami, Satoshi/0000-0001-5043-3435; Yanagita,
   Motoko/0000-0002-0339-9008; Matsui, Isao/0000-0001-8378-6130; Matsuda,
   Jun/0000-0003-1492-6157; Namba-Hamano, Tomoko/0000-0002-6049-7616
FU Ministry of Education, Culture, Sports, Science and Technology in Japan
   [JP18K15975, JP16K0961, JP17K16083, JP15K09260, JP17H04188]
FX We thank T. Michigami (Osaka Medical Center and Research Institute) for
   the LRP2/MEGALIN antibody; and N. Horimoto for technical assistance.
   This work was supported by Grants-in-Aid for Scientific Research from
   the Ministry of Education, Culture, Sports, Science and Technology in
   Japan (JP18K15975 [to R.F.], JP16K0961 [to A.T.], JP17K16083 [to T.Y.],
   JP15K09260 [to Y.T.], and JP17H04188 [to Y.I.]). Disclosures: None.
NR 28
TC 7
Z9 7
U1 0
U2 5
PU ACADEMIC PRESS INC ELSEVIER SCIENCE
PI SAN DIEGO
PA 525 B ST, STE 1900, SAN DIEGO, CA 92101-4495 USA
SN 0006-291X
EI 1090-2104
J9 BIOCHEM BIOPH RES CO
JI Biochem. Biophys. Res. Commun.
PD APR 9
PY 2020
VL 524
IS 3
BP 636
EP 642
DI 10.1016/j.bbrc.2020.01.137
PG 7
WC Biochemistry & Molecular Biology; Biophysics
WE Science Citation Index Expanded (SCI-EXPANDED)
SC Biochemistry & Molecular Biology; Biophysics
GA LE5WX
UT WOS:000526792800016
PM 32029271
DA 2023-05-21
ER

PT S
AU Taguchi, K
   Elias, BC
   Qian, SB
   Brooks, CR
AF Taguchi, Kensei
   Elias, Bertha C.
   Qian, Subo
   Brooks, Craig R.
BE Weimbs, T
TI Quantifying autophagic flux in kidney tissue using structured
   illumination microscopy
SO METHODS IN KIDNEY CELL BIOLOGY - PT A
SE Methods in Cell Biology
LA English
DT Review; Book Chapter
ID EMERGING ROLE; CELL; PHAGOCYTOSIS; CLEARANCE; FIBROSIS
AB Kidney disease is estimated to affect 15% of the world's population. Autophagy is a key homeostatic pathway in eukaryotic cells, which has been linked to numerous pathological states. In the kidney, autophagy has been shown to modulate both acute and chronic injuries. Despite the importance of autophagy in kidney disease, few techniques to precisely monitor autophagic flux in kidney tissue are available. Here we describe an improved technique to quantify autophagic flux using an RFP-GFP-LC3 reporter mouse and super-resolution microscopy. Using structured illumination microscopy, we can resolve individual autophagosomes within kidney tubular cells. We describe the preparation of slides, staining, imaging and data processing. 3D surface rendering is utilized to categorize and quantify autophagosomes by number, size, fluorescence and autophagic flux in response to ischemia.
C1 [Taguchi, Kensei; Elias, Bertha C.; Qian, Subo; Brooks, Craig R.] Vanderbilt Univ, Med Ctr, Dept Med, Div Nephrol & Hypertens, Nashville, TN 37212 USA.
   [Brooks, Craig R.] Vanderbilt Univ, Dept Cell & Dev Biol, 221 Kirkland Hall, Nashville, TN 37235 USA.
C3 Vanderbilt University; Vanderbilt University
RP Brooks, CR (通讯作者)，Vanderbilt Univ, Med Ctr, Dept Med, Div Nephrol & Hypertens, Nashville, TN 37212 USA.; Brooks, CR (通讯作者)，Vanderbilt Univ, Dept Cell & Dev Biol, 221 Kirkland Hall, Nashville, TN 37235 USA.
EM craig.brooks@vumc.org
RI Taguchi, Kensei/AAN-6539-2021
NR 34
TC 0
Z9 0
U1 1
U2 5
PU ELSEVIER ACADEMIC PRESS INC
PI SAN DIEGO
PA 525 B STREET, SUITE 1900, SAN DIEGO, CA 92101-4495 USA
SN 0091-679X
BN 978-0-12-817082-3
J9 METHOD CELL BIOL
JI Methods Cell Biol.
PY 2019
VL 153
BP 231
EP 253
DI 10.1016/bs.mcb.2019.05.004
PG 23
WC Cell Biology
WE Book Citation Index– Science (BKCI-S); Science Citation Index Expanded (SCI-EXPANDED)
SC Cell Biology
GA BO1KP
UT WOS:000500706600013
PM 31395381
DA 2023-05-21
ER

PT J
AU Elsayed, HRH
   El-Gamal, R
   Rabei, MR
   Elhadidy, MG
   Hamed, S
   Othman, BH
   Elshaer, MMA
   Sedky, MK
   Hassan, ATA
   El-Nablaway, M
AF Elsayed, Hassan Reda Hassan
   El-Gamal, Randa
   Rabei, Mohammed R.
   Elhadidy, Mona G.
   Hamed, Shereen
   Othman, Basma H.
   Elshaer, Mohamed Mahmoud Abdelraheem
   Sedky, Mostafa Khaled
   Hassan, Ahmed Tarek Abd Elbaset
   El-Nablaway, Mohammad
TI Enhanced Autophagic Flux, Suppressed Apoptosis and Reduced Macrophage
   Infiltration by Dasatinib in Kidneys of Obese Mice
SO CELLS
LA English
DT Article
DE macrophages; obesity; Dasatinib; tyrosine kinase inhibitors; autophagy
ID HIGH-FAT DIET; ACCUMULATION; INFLAMMATION; DYSFUNCTION; PROGRESSION;
   EXPRESSION; PROTECTS; INJURY; IMAGE
AB Obesity causes renal changes (ORC), characterized by defective renal autophagy, lipogenesis, enhanced macrophage infiltration and apoptosis. We hypothesize that Dasatinib, a tyrosine kinase inhibitor, may ameliorate changes associated with obesity. We the mice with either Obesogenic diet (OD) or a standard basal diet. After 12 weeks, the mice received either vehicle or Dasatinib 4 mg/kg/d for an additional four weeks. We examined serum creatinine, urea, lipid profile and renal cortical mRNA expression for lipogenesis marker SREBP1, inflammatory macrophage marker iNOS and fibrosis markers; TGF beta and PDGFA genes; immunohistochemical (IHC) staining for CD68; inflammatory macrophage marker and ASMA; fibrosis marker, LC3 and SQSTM1/P62; autophagy markers and western blotting (WB) for caspase-3; and, as an apoptosis marker, LC3II/I and SQSTM1/P62 in addition to staining for H&E, PAS, Sirius red and histopathological scoring. Dasatinib attenuated renal cortical mRNA expression for SREBP1, iNOS, PDGFA and TGF beta and IHC staining for CD68, ASMA and SQSTM1/P62 and WB for caspase-3 and SQSTM1/P62, while elevating LC3 expression. Moreover, Dasatinib ameliorated ORC; glomerulosclerosis, glomerular expansion, tubular dilatation, vacuolation and casts; inflammatory cellular infiltration; and fibrosis. Dasatinib is a promising therapy for ORC by correcting autophagy impairment, attenuating lipogenesis, apoptosis and macrophage infiltration by inducing antifibrotic activity.
C1 [Elsayed, Hassan Reda Hassan] Mansoura Univ, Fac Med, Dept Anat & Embryol, Mansoura 35516, Egypt.
   [Elsayed, Hassan Reda Hassan] Horus Univ, Fac Med, Dept Anat, New Damietta 34517, Egypt.
   [El-Gamal, Randa; El-Nablaway, Mohammad] Mansoura Univ, Fac Med, Dept Med Biochem & Mol Biol, Mansoura 35516, Egypt.
   [El-Gamal, Randa; Othman, Basma H.] Mansoura Univ, Fac Med, Med Expt Res Ctr MERC, Mansoura 35516, Egypt.
   [Rabei, Mohammed R.; Elhadidy, Mona G.] Mansoura Univ, Fac Med, Dept Med Physiol, Mansoura 35516, Egypt.
   [Rabei, Mohammed R.] King Salman Int Univ, Fac Med, Dept Physiol, South Sinai 46511, Egypt.
   [Elhadidy, Mona G.] Al Baha Univ, Coll Med, Dept Med Physiol, Al Baha 61008, Saudi Arabia.
   [Hamed, Shereen] Mansoura Univ, Fac Med, Dept Med Histol & Cell Biol, Mansoura 35516, Egypt.
   [Elshaer, Mohamed Mahmoud Abdelraheem] Ain Shams Univ, Fac Med, Dept Clin Pharmacol, Cairo 11566, Egypt.
   [Elshaer, Mohamed Mahmoud Abdelraheem] King Salman Int Univ, Fac Med, Dept Clin Pharmacol, South Sinai 46511, Egypt.
   [Sedky, Mostafa Khaled; Hassan, Ahmed Tarek Abd Elbaset] King Salman Int Univ, Fac Med, Dept Surg, South Sinai 46511, Egypt.
   [El-Nablaway, Mohammad] Almaarefa Univ, Coll Med, Dept Med Biochem, Riyadh 71666, Saudi Arabia.
C3 Egyptian Knowledge Bank (EKB); Mansoura University; Egyptian Knowledge
   Bank (EKB); Mansoura University; Egyptian Knowledge Bank (EKB); Mansoura
   University; Egyptian Knowledge Bank (EKB); Mansoura University; King
   Salman International University; Al Baha University; Egyptian Knowledge
   Bank (EKB); Mansoura University; Egyptian Knowledge Bank (EKB); Ain
   Shams University; King Salman International University; King Salman
   International University; Almaarefa University
RP Elsayed, HRH (通讯作者)，Mansoura Univ, Fac Med, Dept Anat & Embryol, Mansoura 35516, Egypt.; Elsayed, HRH (通讯作者)，Horus Univ, Fac Med, Dept Anat, New Damietta 34517, Egypt.
EM easy_anatomy@mans.edu.eg; drrandaelgamal@mans.edu.eg;
   ramirabei@mans.edu.eg; mona.j@bu.edu.sa; dr_sh_mh@mans.edu.eg;
   Basma_osman_merc22@yahoo.com; mohamed_elshaer@med.asu.edu.eg;
   mostafa.sedky@ksiu.edu.eg; Ahmed.Hassan@ksiu.edu.eg;
   medo_bio@mans.edu.eg
RI Elsayed, Hassan Reda Hassan/AAE-6930-2021; Elsayed, Hassan Reda
   Hassan/HKV-7095-2023; Elnablaway, Mohammad/GRX-9556-2022
OI Elsayed, Hassan Reda Hassan/0000-0002-3489-3279; Elsayed, Hassan Reda
   Hassan/0000-0002-3489-3279; El-Gamal, Randa/0000-0003-0211-1030; hamed,
   shereen/0000-0001-8989-0860; Sedky, Mostafa/0000-0002-8800-9346;
   Elnablaway, Mohammad/0000-0003-2494-6004
NR 57
TC 2
Z9 2
U1 0
U2 4
PU MDPI
PI BASEL
PA ST ALBAN-ANLAGE 66, CH-4052 BASEL, SWITZERLAND
EI 2073-4409
J9 CELLS-BASEL
JI Cells
PD FEB
PY 2022
VL 11
IS 4
AR 746
DI 10.3390/cells11040746
PG 21
WC Cell Biology
WE Science Citation Index Expanded (SCI-EXPANDED)
SC Cell Biology
GA ZR4MR
UT WOS:000767759700001
PM 35203394
OA Green Published, gold
DA 2023-05-21
ER

PT J
AU Atwood, DJ
   Pokhrel, D
   Brown, CN
   Holditch, SJ
   Bachu, DM
   Thorburn, A
   Hopp, K
   Edelstein, CL
AF Atwood, Daniel J.
   Pokhrel, Deepak
   Brown, Carolyn N.
   Holditch, Sara J.
   Bachu, Dheevena M.
   Thorburn, Andrew
   Hopp, Katharina
   Edelstein, Charles L.
TI Increased mTOR and suppressed autophagic flux in the heart of a
   hypomorphic Pkd1 mouse model of autosomal dominant polycystic kidney
   disease
SO CELLULAR SIGNALLING
LA English
DT Article
DE Autosomal dominant polycystic kidney disease; mTOR; Autophagy; Heart;
   Cardiac hypertrophy
ID LEFT-VENTRICULAR MASS; ACTIVATED PROTEIN-KINASE; GLUCOSE-METABOLISM;
   TARGETED MUTATION; PROSTATE-CANCER; INHIBITION; AMPK; PRESSURE; GROWTH;
   RAPAMYCIN
AB Cardiac hypertrophy is common in autosomal dominant polycystic kidney disease (ADPKD) patients. We found increased heart weight in Pkd1(RC/RC) and Pkd2(WS25/+) mouse models of ADPKD. As there is a link between increased heart weight and mammalian target of rapamycin (mTOR), the aim of the study was to determine mTOR complex 1 and 2 signaling proteins in the heart in the Pkd1(RC/RC) mouse model of PKD. In 70 day old Pkd1(RC/RC) hearts, on immunoblot analysis, there was a large increase in p-AMPK(Thr172), a known autophagy inducer, and an increase in p-Akt(Ser473) and p-Akt(Thr308), but no increase in other mTORC1/2 proteins (p-S6Ser240/244, pmTOR(Ser2448)). In 150 day old Pkd1(RC/RC) hearts, there was an increase in mTORC1 (p-S6(Ser240/244)) and mTOR-related proteins (p-Akt(Thr308), p-GSK3 beta Ser9, p-AMPK(Thr172)). As the mTOR pathway is the master regulator of autophagy, autophagy proteins were measured. There was an increase in p-Beclin-1 (BECN1), an autophagy regulator and activating molecule in Beclin-1-regulated autophagy (AMBRA1), a regulator of Beclin that play a role in autophagosome formation, an early stage of autophagy. There was a defect in the later stage of autophagy, the fusion of the autophagosome with the lysosome, known as autophagic flux, as evidenced by the lack of an increase in LC3-II, a marker of autophagosomes, with the lysosomal inhibitor bafilomycin, in both 70 day old and 150 day old hearts. To determine the role of autophagy in causing increased heart weight, Pkd1(RC/RC) were treated with 2-deoxyglucose (2-DG) or Tat-Beclin1 peptide, agents known to induce autophagy. 2-DG treatment from 150 to 350 days of age, a time period when increased heart weight developed, did not reduce the increased heart weight. Unexpectedly, Tat-Beclin 1 peptide treatment from 70 to 120 days of age resulted in increased heart weight. In summary, there is suppressed autophagic flux in the heart at an early age in Pkd1(RC/RC) mice. Increased mTOR signaling in older mice is associated suppressed autophagic flux. There was a large increase in p-AMPK(Thr172), a known autophagy inducer, in both young and old mice. 2-DG treatment did not impact increased heart weight and Tat-Beclin1 peptide increased heart weight.
C1 [Atwood, Daniel J.; Pokhrel, Deepak; Brown, Carolyn N.; Holditch, Sara J.; Bachu, Dheevena M.; Thorburn, Andrew; Hopp, Katharina; Edelstein, Charles L.] Univ Colorado, Div Renal Dis & Hypertens, Anschutz Med Campus,Box C281,12700 East,19th Ave, Aurora, CO 80045 USA.
C3 University of Colorado System; University of Colorado Anschutz Medical
   Campus
RP Edelstein, CL (通讯作者)，Univ Colorado, Div Renal Dis & Hypertens, Anschutz Med Campus,Box C281,12700 East,19th Ave, Aurora, CO 80045 USA.
EM Charles.edelstein@cuanschutz.edu
RI Hopp, Katharina/AAQ-3335-2021; Brown, Carolyn Nicole/HOF-9859-2023
OI Hopp, Katharina/0000-0002-2420-2358; Brown, Carolyn
   Nicole/0000-0002-3612-1125; Atwood, Daniel/0000-0001-9647-8524
FU Department of Veteran's Affairs Merit award [BX003803-01A1]; Department
   of Defense [W81XWH-16-1-0172]; PKD Foundation Fellowship Award; Zell
   Family Foundation
FX This work was supported by the Department of Veteran's Affairs Merit
   award to CLE under Grant BX003803-01A1; Department of Defense under
   Grant W81XWH-16-1-0172 to CLE; PKD Foundation Fellowship Award to SJH;
   Zell Family Foundation.
NR 76
TC 11
Z9 11
U1 0
U2 7
PU ELSEVIER SCIENCE INC
PI NEW YORK
PA STE 800, 230 PARK AVE, NEW YORK, NY 10169 USA
SN 0898-6568
EI 1873-3913
J9 CELL SIGNAL
JI Cell. Signal.
PD OCT
PY 2020
VL 74
AR 109730
DI 10.1016/j.cellsig.2020.109730
PG 10
WC Cell Biology
WE Science Citation Index Expanded (SCI-EXPANDED)
SC Cell Biology
GA NL9XK
UT WOS:000567760100007
PM 32730856
DA 2023-05-21
ER

PT J
AU Tu, QD
   Jin, J
   Hu, X
   Ren, Y
   Zhao, L
   He, Q
AF Tu, Qiu Di
   Jin, Juan
   Hu, Xiao
   Ren, Yan
   Zhao, Li
   He, Qiang
TI Curcumin Improves the Renal Autophagy in Rat Experimental Membranous
   Nephropathy via Regulating the PI3K/AKT/mTOR and Nrf2/HO-1 Signaling
   Pathways
SO BIOMED RESEARCH INTERNATIONAL
LA English
DT Article
ID ENDOPLASMIC-RETICULUM STRESS; DIABETIC-NEPHROPATHY; PODOCYTE APOPTOSIS;
   PROTEINURIA; MODEL
AB Membranous nephropathy (MN, also known as membranous glomerulopathy) is one of the many glomerular diseases causing nephrotic syndrome. The literature indicates that autophagy is associated with the homeostasis of podocytes in glomeruli. Curcumin, the main active component in turmeric, has drawn attention for its effective bioactivities against chronic kidney disease. The current study was aimed at assessing the effects of curcumin and exploring the underlying mechanism that mediates autophagy in an animal model of passive Heymann nephritis (PHN) in rats. Passive Heymann nephritis (PHN) was induced in male SD rats by intraperitoneal injection of anti-Fx1A serum. The rats were divided into 3 groups: control (n=10, normal diet), model group (n=10, 0.5% sodium carboxymethylcellulose), and curcumin (n=10, 300 mg/kg/d). The kidney function and oxidative stress indicators were measured using commercial diagnostic kits, and the histomorphology of renal tissues was observed. The number of podocytes was measured by immunohistochemistry. Meanwhile, the autophagosomes in podocyte were analyzed by transmission electron microscopy and the immunofluorescence assay pointing to p62, an autophagic marker. Western blot analyzed the levels of apoptosis, autophagy, PI3K/AKT/mTOR, and Nrf2/HO-1 pathway-associated proteins. The total cholesterol (TC), triglycerides (TG), creatinine (Scr), blood urea nitrogen (BUN), urine volume, and urine albumin of PHN rats were significantly reduced by the administration of curcumin and attenuated renal histomorphological changes in model rats. Meanwhile, curcumin improved the oxidative stress response by decreasing MDA and increasing SOD, GSH, and CAT levels in the kidney of PHN rats. Furthermore, curcumin significantly ameliorated the podocyte loss, along with the fusion, and increased the autophagic vacuoles compared to the PHN control rats. In addition, curcumin downregulated the expression of Bax, Caspase-3, p62, PI3K, p-AKT, and p-mTOR proteins and upregulated the Bcl-2, beclin1, LC3, Nrf2, and HO-1 levels in this animal model. The results provide a scientific basis that curcumin could significantly alleviate the development of MN by inducing autophagy and alleviating renal oxidative stress through the PI3K/AKT/mTOR and Nrf2/HO-1 pathways.
C1 [Tu, Qiu Di; Jin, Juan; Hu, Xiao; Ren, Yan; Zhao, Li; He, Qiang] Zhejiang Prov Peoples Hosp, Dept Nephrol, Hangzhou, Zhejiang, Peoples R China.
   [Tu, Qiu Di; Jin, Juan; Hu, Xiao; Ren, Yan; Zhao, Li; He, Qiang] Peoples Hosp Hangzhou Med Coll, Hangzhou, Zhejiang, Peoples R China.
   [Tu, Qiu Di; Jin, Juan; Hu, Xiao; Ren, Yan; Zhao, Li; He, Qiang] Key Lab Kidney Dis Tradit Chinese Med Zhejiang Pr, Hangzhou, Zhejiang, Peoples R China.
C3 Zhejiang Provincial People's Hospital; Hangzhou Medical College
RP He, Q (通讯作者)，Zhejiang Prov Peoples Hosp, Dept Nephrol, Hangzhou, Zhejiang, Peoples R China.; He, Q (通讯作者)，Peoples Hosp Hangzhou Med Coll, Hangzhou, Zhejiang, Peoples R China.; He, Q (通讯作者)，Key Lab Kidney Dis Tradit Chinese Med Zhejiang Pr, Hangzhou, Zhejiang, Peoples R China.
EM tuqiudi@163.com; lang_018@163.com; zyhuxiao@163.com;
   yanzi3181615@163.com; zdf24zl@163.com; qianghe1973@126.com
OI He, Qiang/0000-0003-3811-8226
FU Project of Scientific Research Foundation of Chinese Medicine
   [2016ZA032]
FX This work was supported by the Project of Scientific Research Foundation
   of Chinese Medicine (Grant No. 2016ZA032).
NR 45
TC 31
Z9 31
U1 2
U2 24
PU HINDAWI LTD
PI LONDON
PA ADAM HOUSE, 3RD FLR, 1 FITZROY SQ, LONDON, W1T 5HF, ENGLAND
SN 2314-6133
EI 2314-6141
J9 BIOMED RES INT
JI Biomed Res. Int.
PD NOV 2
PY 2020
VL 2020
AR 7069052
DI 10.1155/2020/7069052
PG 12
WC Biotechnology & Applied Microbiology; Medicine, Research & Experimental
WE Science Citation Index Expanded (SCI-EXPANDED)
SC Biotechnology & Applied Microbiology; Research & Experimental Medicine
GA OY2QF
UT WOS:000594095200003
PM 33204708
OA gold, Green Published
DA 2023-05-21
ER

PT J
AU Morleo, M
   Brillante, S
   Formisano, U
   Ferrante, L
   Carbone, F
   Iaconis, D
   Palma, A
   Buonomo, V
   Maione, AS
   Grumati, P
   Settembre, C
   Franco, B
AF Morleo, Manuela
   Brillante, Simona
   Formisano, Umberto
   Ferrante, Luigi
   Carbone, Fabrizia
   Iaconis, Daniela
   Palma, Alessandro
   Buonomo, Viviana
   Maione, Angela Serena
   Grumati, Paolo
   Settembre, Carmine
   Franco, Brunella
TI Regulation of autophagosome biogenesis by OFD1-mediated selective
   autophagy
SO EMBO JOURNAL
LA English
DT Article
DE autophagy receptor; OFD1; polycystic kidney; selective autophagy
ID RENAL CYSTIC-DISEASE; CARGO RECOGNITION; MESSENGER-RNA; PROTEIN; ULK1;
   OFD1; KINASE; TURNOVER; COMPLEX; MOTIF
AB Autophagy is a lysosome-dependent degradation pathway essential to maintain cellular homeostasis. Therefore, either defective or excessive autophagy may be detrimental for cells and tissues. The past decade was characterized by significant advances in molecular dissection of stimulatory autophagy inputs; however, our understanding of the mechanisms that restrain autophagy is far from complete. Here, we describe a negative feedback mechanism that limits autophagosome biogenesis based on the selective autophagy-mediated degradation of ATG13, a component of the ULK1 autophagy initiation complex. We demonstrate that the centrosomal protein OFD1 acts as bona fide autophagy receptor for ATG13 via direct interaction with the Atg8/LC3/GABARAP family of proteins. We also show that patients with Oral-Facial-Digital type I syndrome, caused by mutations in the OFD1 gene, display excessive autophagy and that genetic inhibition of autophagy in a mouse model of the disease, significantly ameliorates polycystic kidney, a clinical manifestation of the disorder. Collectively, our data report the discovery of an autophagy self-regulated mechanism and implicate dysregulated autophagy in the pathogenesis of renal cystic disease in mammals.
C1 [Morleo, Manuela; Brillante, Simona; Formisano, Umberto; Ferrante, Luigi; Carbone, Fabrizia; Iaconis, Daniela; Palma, Alessandro; Buonomo, Viviana; Maione, Angela Serena; Grumati, Paolo; Settembre, Carmine; Franco, Brunella] Telethon Inst Genet & Med TIGEM, Naples, Italy.
   [Settembre, Carmine] Univ Naples Federico II, Dept Clin Med & Surg, Naples, Italy.
   [Franco, Brunella] Univ Naples Federico II, Dept Translat Med Sci, Med Genet, Naples, Italy.
   [Maione, Angela Serena] Ctr Cardiol Monzino IRCCS, Vasc Biol & Regenerat Med Unit, Milan, Italy.
C3 Fondazione Telethon; Telethon Institute of Genetics & Medicine (TIGEM);
   University of Naples Federico II; University of Naples Federico II;
   IRCCS Centro Cardiologico Monzino
RP Morleo, M; Franco, B (通讯作者)，Telethon Inst Genet & Med TIGEM, Naples, Italy.; Franco, B (通讯作者)，Univ Naples Federico II, Dept Translat Med Sci, Med Genet, Naples, Italy.
EM morleo@tigem.it; franco@tigem.it
RI Iaconis, Daniela/GZA-7677-2022; Settembre, Carmine/AIA-9170-2022;
   Maione, Angela Serena/H-3123-2018; Palma, Alessandro/AAQ-4351-2021
OI Iaconis, Daniela/0000-0002-1052-6634; Maione, Angela
   Serena/0000-0003-1460-7033; Palma, Alessandro/0000-0003-1300-5479;
   Morleo, Manuela/0000-0002-7553-3245
FU PKD foundation [203g16a]; UniNA; Compagnia di San Paolo L1 2014; STAR
   Programme; Italian Telethon Foundation
FX We thank A Ballabio, G Diez Roux, and G Napolitano for suggestions and
   critical reading of the manuscript; A Indrieri for helpful discussion; E
   Damiano for generation of KO-OFD1 and GFP-LC3 cells; E Polishchuk for EM
   analysis; R Tammaro for technical support; I Peluso for molecular
   cloning of HA-OFD1wt and HA-OFD1 Delta LIR; C De Leonibus for support
   with Airyscan confocal analysis; the TIGEM bioinformatic core for
   statistical analysis; I Dikic for providing GST-LC3B, GST-dN LC3B dG,
   GST-LC3B F52A-V53A dG, pGEX-4T1, and GST-GABARAP-L1 constructs; A De
   Matteis for the mRFP-eGFP-LC3B construct, Ruey-Hwa Chen for the VPS34
   construct; A Ernst for the lentiviral vector HA-pLTD; W Harper for
   GABARAP family-deficient HeLa cells; and N Mizushima, for the
   Atg7-floxed and the GFP-LC3 transgenic lines used in this study. This
   work was supported by the Italian Telethon Foundation, the PKD
   foundation [Grant number 203g16a to BF] and by the STAR Programme,
   supported by UniNA and Compagnia di San Paolo L1 2014 [to MM].
NR 57
TC 16
Z9 17
U1 0
U2 18
PU WILEY
PI HOBOKEN
PA 111 RIVER ST, HOBOKEN 07030-5774, NJ USA
SN 0261-4189
EI 1460-2075
J9 EMBO J
JI Embo J.
PD FEB 15
PY 2021
VL 40
IS 4
AR e105120
DI 10.15252/embj.2020105120
EA DEC 2020
PG 14
WC Biochemistry & Molecular Biology; Cell Biology
WE Science Citation Index Expanded (SCI-EXPANDED)
SC Biochemistry & Molecular Biology; Cell Biology
GA QK9KG
UT WOS:000602664800001
PM 33368531
OA Green Published
DA 2023-05-21
ER

PT J
AU Higgins, GC
   Nguyen, TV
   Ramm, G
   Coughlan, MT
AF Higgins, Gavin C.
   Tuong-Vi Nguyen
   Ramm, Georg
   Coughlan, Melinda T.
TI Methods in renal research: Measurement of autophagic flux in the renal
   cortex ex vivo
SO NEPHROLOGY
LA English
DT Review
DE autophagic flux; autophagosomes; autophagy; ex vivo; renal cortex
ID UNILATERAL URETERAL OBSTRUCTION; ACUTE KIDNEY INJURY; TUBULAR CELLS;
   FIBROSIS; DEFICIENCY; ACTIVATION; PROTECTS; HYPOXIA
AB The role of autophagy in the kidney and many nephrological diseases has gained prominence in recent years. Much of this research has been focused on markers of autophagy that are static and reveal little about the state of this dynamic pathway. Other mechanistic investigations are limited to in vitro studies, that often provide circumstantial evidence of autophagic flux. Here we describe a method for measuring autophagic flux ex vivo that allows more direct observations to be made in situ regarding the state of autophagic flux within the renal cortex of a single animal.
C1 [Higgins, Gavin C.; Coughlan, Melinda T.] Monash Univ, Dept Diabet, Cent Clin Sch, 99 Commercial Rd, Melbourne, Vic 3004, Australia.
   [Ramm, Georg] Monash Univ, Membrane Biol Grp, Dept Biochem & Mol Biol, Melbourne, Vic, Australia.
   [Ramm, Georg] Monash Univ, Ramaciotti Ctr Cryoelectron Microscopy, Melbourne, Vic, Australia.
   [Higgins, Gavin C.; Tuong-Vi Nguyen; Coughlan, Melinda T.] Baker Heart & Diabet Inst, Diabet Complicat, Melbourne, Vic, Australia.
C3 Monash University; Monash University; Monash University
RP Coughlan, MT (通讯作者)，Monash Univ, Dept Diabet, Cent Clin Sch, 99 Commercial Rd, Melbourne, Vic 3004, Australia.
EM melinda.coughlan@monash.edu
RI Coughlan, Melinda/HRC-7810-2023
OI Coughlan, Melinda/0000-0001-8846-6443; Ramm, Georg/0000-0003-3596-2288
FU JDRF; National Health and Medical Research Council (NHMRC) of Australia
FX We would like to acknowledge the assistance of the Ramaciotti Centre for
   Cryo-Electron Microscopy at Monash University for their assistance with
   preparing our samples for imaging. We would also like to acknowledge
   funding support from JDRF and the National Health and Medical Research
   Council (NHMRC) of Australia, which made this work possible.
NR 21
TC 1
Z9 2
U1 1
U2 4
PU WILEY
PI HOBOKEN
PA 111 RIVER ST, HOBOKEN 07030-5774, NJ USA
SN 1320-5358
EI 1440-1797
J9 NEPHROLOGY
JI Nephrology
PD SEP
PY 2018
VL 23
IS 9
BP 815
EP 820
DI 10.1111/nep.13251
PG 6
WC Urology & Nephrology
WE Science Citation Index Expanded (SCI-EXPANDED)
SC Urology & Nephrology
GA GR1WZ
UT WOS:000442347100002
PM 29504645
OA Bronze
DA 2023-05-21
ER

PT J
AU Liu, CZ
   Wang, XX
   Wang, XN
   Zhang, YF
   Min, WJ
   Yu, P
   Miao, JH
   Shen, WW
   Chen, SQ
   Zhou, S
   Li, XL
   Meng, P
   Wu, QY
   Hou, FF
   Liu, YH
   Yang, P
   Wang, C
   Lin, X
   Tang, L
   Zhou, XF
   Zhou, LL
AF Liu, Canzhen
   Wang, Xiaoxu
   Wang, Xiaonan
   Zhang, Yunfang
   Min, Wenjian
   Yu, Ping
   Miao, Jinhua
   Shen, Weiwei
   Chen, Shuangqin
   Zhou, Shan
   Li, Xiaolong
   Meng, Ping
   Wu, Qinyu
   Hou, Fan Fan
   Liu, Youhua
   Yang, Peng
   Wang, Cheng
   Lin, Xu
   Tang, Lang
   Zhou, Xuefeng
   Zhou, Lili
TI A new LKB1 activator, piericidin analogue S14, retards renal fibrosis
   through promoting autophagy and mitochondrial homeostasis in renal
   tubular cells
SO THERANOSTICS
LA English
DT Article
DE LKB1; PA-S14; renal fibrosis; autophagy; AMPK
ID PROTEIN-KINASE; TUMOR-SUPPRESSOR; KIDNEY-DISEASE; ENERGY; MECHANISMS;
   AMPK; MITOPHAGY; MEDIATOR; INJURY
AB Background: Liver kinase B1 (LKB1) is the key regulator of energy metabolism and cell homeostasis. LKB1 dysfunction plays a key role in renal fibrosis. However, LKB1 activators are scarce in commercial nowadays. This study aims to discover a new drug molecule, piericidin analogue S14 (PA-S14), preventing renal fibrosis as a novel activator to LKB1.Methods: Our group isolated PA-S14 from the broth culture of a marine-derived Streptomyces strain and identified its binding site. We adopted various CKD models or AKI-CKD model (5/6 nephrectomy, UUO, UIRI and adriamycin nephropathy models). TGF-beta-stimulated renal tubular cell culture was also tested.Results: We identified that PA-S14 binds with residue D176 in the kinase domain of LKB1, and then induces the activation of LKB1 through its phosphorylation and complex formation with MO25 and STRAD. As a result, PA-S14 promotes AMPK activation, triggers autophagosome maturation, and increases autophagic flux. PA-S14 inhibited tubular cell senescence and retarded fibrogenesis through activation of LKB1/AMPK signaling. Transcriptomics sequencing and mutation analysis further demonstrated our results.Conclusion: PA-S14 is a novel leading compound of LKB1 activator. PA-S14 is a therapeutic potential to renal fibrosis through LKB1/AMPK-mediated autophagy and mitochondrial homeostasis pathways.
C1 [Liu, Canzhen; Wang, Xiaoxu; Wang, Xiaonan; Miao, Jinhua; Shen, Weiwei; Chen, Shuangqin; Zhou, Shan; Li, Xiaolong; Wu, Qinyu; Hou, Fan Fan; Liu, Youhua; Zhou, Lili] Southern Med Univ, Nanfang Hosp, Div Nephrol, Guangzhou, Peoples R China.
   [Liu, Canzhen; Wang, Xiaoxu; Wang, Xiaonan; Miao, Jinhua; Shen, Weiwei; Chen, Shuangqin; Zhou, Shan; Li, Xiaolong; Wu, Qinyu; Hou, Fan Fan; Liu, Youhua; Zhou, Lili] Natl Clin Res Ctr Kidney Dis, Guangzhou, Peoples R China.
   [Liu, Canzhen; Wang, Xiaoxu; Wang, Xiaonan; Miao, Jinhua; Shen, Weiwei; Chen, Shuangqin; Zhou, Shan; Li, Xiaolong; Wu, Qinyu; Hou, Fan Fan; Liu, Youhua; Zhou, Lili] State Key Lab Organ Failure Res, Guangzhou, Peoples R China.
   [Liu, Canzhen; Wang, Xiaoxu; Wang, Xiaonan; Miao, Jinhua; Shen, Weiwei; Chen, Shuangqin; Zhou, Shan; Li, Xiaolong; Wu, Qinyu; Hou, Fan Fan; Liu, Youhua; Zhou, Lili] Guangdong Prov Inst Nephrol, Guangzhou, Peoples R China.
   [Liu, Canzhen; Wang, Xiaoxu; Wang, Xiaonan; Miao, Jinhua; Shen, Weiwei; Chen, Shuangqin; Zhou, Shan; Li, Xiaolong; Wu, Qinyu; Hou, Fan Fan; Liu, Youhua; Zhou, Lili] Guangdong Prov Key Lab Renal Failure Res, Guangzhou, Peoples R China.
   [Zhang, Yunfang; Meng, Ping] Southern Med Univ, Huadu Dist Peoples Hosp, Dept Nephrol, Guangzhou, Peoples R China.
   [Min, Wenjian; Yang, Peng] China Pharmaceut Univ, State Key Lab Nat Med, Nanjing, Peoples R China.
   [Min, Wenjian; Yang, Peng] China Pharmaceut Univ, Jiang Su Key Lab Drug Design & Optimizat, Nanjing, Peoples R China.
   [Yu, Ping; Tang, Lang] Southern Med Univ, Sch Pharmaceut Sci, Guangdong Prov Key Lab New Drug Screening, Guangzhou, Peoples R China.
   [Wang, Cheng] Sun Yat Sen Univ, Affiliated Hosp 5, Dept Med, Div Nephrol, Zhuhai, Guangdong, Peoples R China.
   [Lin, Xu] Youjiang Med Univ Nationalities, Affiliated Hosp, Dept Nephrol, Baise, Guangxi, Peoples R China.
   [Zhou, Xuefeng] Chinese Acad Sci, South China Sea Inst Oceanol, Guangdong Key Lab Marine Mat Med, CAS Key Lab Trop Marine Bioresources & Ecol, Guangzhou, Peoples R China.
C3 Southern Medical University - China; Southern Medical University -
   China; China Pharmaceutical University; China Pharmaceutical University;
   Southern Medical University - China; Sun Yat Sen University; Youjiang
   Medical University for Nationalities; Chinese Academy of Sciences; South
   China Sea Institute of Oceanology, CAS
RP Zhou, LL (通讯作者)，Nanfang Hosp, Div Nephrol, 1838 North Guangzhou Ave, Guangzhou 510515, Peoples R China.; Zhou, XF (通讯作者)，Chinese Acad Sci, South China Sea Inst Oceanol, Guangdong Key Lab Marine Mat Med, Guangzhou, Peoples R China.; Tang, L (通讯作者)，Southern Med Univ, Sch Pharmaceut Sci, Guangzhou 510515, Peoples R China.; Lin, X (通讯作者)，Youjiang Med Univ Nationalities, Affiliated Hosp, Baise, Guangxi, Peoples R China.; Wang, C (通讯作者)，Sun Yat Sen Univ, Affiliated Hosp 5, Zhuhai, Guangdong, Peoples R China.
EM wangch2@mail.sysu.edu.cn; linyyfyy@163.com; tl405@smu.edu.cn;
   xfzhou@scsio.ac.cn; jinli730@smu.edu.cn
RI tang, lan/O-8768-2017
OI tang, lan/0000-0002-2345-0886; Zhou, Shan/0000-0001-9067-6802
FU National Key R&D Program of China [2020YFC2005000]; National Natural
   Science Foundation of China [82225010, 82070707, 91949114, 81860131,
   82060133, 81900627]; Outstanding youth cultivation program in Nanfang
   Hospital [2021J001]; Presidential Foundation of Nanfang Hospital
   [2019Z006]; Marine Economy Development Project of Guangdong Province
   [GDNRC2021052]; Guangdong Local Innovation Team Program [2019BT02Y262]
FX This work was supported by National Key R&D Program of China
   (2020YFC2005000), National Natural Science Foundation of China Grant
   82225010, 82070707, 91949114, 81860131, 82060133, 81900627; and
   Outstanding youth cultivation program in Nanfang Hospital (2021J001) and
   the Presidential Foundation of Nanfang Hospital (Grant No. 2019Z006),
   and Marine Economy Development Project of Guangdong Province
   (GDNRC2021052), Guangdong Local Innovation Team Program (2019BT02Y262).
NR 53
TC 1
Z9 1
U1 9
U2 9
PU IVYSPRING INT PUBL
PI LAKE HAVEN
PA PO BOX 4546, LAKE HAVEN, NSW 2263, AUSTRALIA
SN 1838-7640
J9 THERANOSTICS
JI Theranostics
PY 2022
VL 12
IS 16
BP 7158
EP 7179
DI 10.7150/thno.78376
PG 22
WC Medicine, Research & Experimental
WE Science Citation Index Expanded (SCI-EXPANDED)
SC Research & Experimental Medicine
GA 5M4YE
UT WOS:000871101800005
PM 36276641
OA gold, Green Published
DA 2023-05-21
ER

PT J
AU Yang, XY
   Yan, XJ
   Yang, DP
   Zhou, JK
   Song, J
   Yang, DW
AF Yang, Xueyan
   Yan, Xiaojie
   Yang, Dingping
   Zhou, Junke
   Song, Jie
   Yang, Dingwei
TI Rapamycin attenuates mitochondrial injury and renal tubular cell
   apoptosis in experimental contrast-induced acute kidney injury in rats
SO BIOSCIENCE REPORTS
LA English
DT Article
ID INDUCED NEPHROPATHY; QUALITY-CONTROL; AUTOPHAGY; MECHANISMS
AB Reactive oxygen species (ROS) overproduction and renal tubular epithelial cell (TEC) apoptosis are key mechanisms of contrast-induced acute kidney injury (CI-AKI). Mitochondria are the main source of intracellular ROS. In the present study, the characteristics of mitophagy and the effects of rapamycin on contrast-induced abnormalities in oxidative stress, mitochondrial injury and mitophagy, TEC apoptosis and renal function were investigated in a CI-AKI rat model. Rats were divided into control group, CI-AKI group, and pretreatment groups (with rapamycin dose of 2 or 5 mg/kg). CI-AKI was induced by intraperitoneal injection of iohexol (12.25 g iodine/kg). Renal malondialdehyde (MDA) and catalase (CAT) were measured as oxidative markers. Light-chain 3 (LC3), P62, Beclin-1, PTEN-induced putative kinase (Pink1), and cytochrome c (Cyt c) expression were measured by Western blot. Mitochondrial membrane potential (Delta psi m) was determined by JC-1, colocalization of LC3-labeled autophagosomes with TOMM20-labeled mitochondria or LAMP2-labeled lysosomes was observed by fluorescence microscopy. Significantly increased serum creatinine (Scr), MDA and CAT, obvious mitochondrial injury including increase in cytosolic/mitochondrial Cyt c and decrease in Delta psi m, TEC apoptosis were induced by contrast administration. Contrast administration induced an increased expression of LC3II/I, Beclin-1, and Pink1 and decreased expression of P62. Rapamycin pretreatment induced overexpression of LC3II/I and Beclin-1. Moreover, LC3-labeled autophagosomes increasingly overlapped with TOMM20-labeled mitochondria and LAMP2-labeled lysosomes in CI-AKI, which was further enhanced by rapamycin administration. Contrast-induced Scr increase, oxidative stress, mitochondrial injury, TEC apoptosis, and necrosis were dose-dependently attenuated by rapamycin pretreatment. Rapamycin exerts renoprotective effects against CI-AKI by attenuating mitochondrial injury and oxidative stress, which might be associated with increasing mitophagy.
C1 [Yang, Xueyan; Zhou, Junke] Tianjin Med Univ, Dept Nephrol, Gen Hosp, Tianjin 300052, Peoples R China.
   [Yan, Xiaojie] Zhangjiakou Univ, Dept Emergency, Affiliated Peoples Hosp, Zhangjiakou 075000, Hebei, Peoples R China.
   [Yang, Dingping] Wuhan Univ, Dept Nephrol, Renmin Hosp, Wuhan 430060, Hubei, Peoples R China.
   [Song, Jie] Chinese Peoples Armed Police Forces, Dept Nephrol, Logist Coll, Affiliated Hosp, Tianjin 300162, Peoples R China.
   [Yang, Dingwei] Tianjin Hosp, Dept Nephrol, Tianjin 300211, Peoples R China.
C3 Tianjin Medical University; Zhangjiakou University; Wuhan University
RP Yang, DW (通讯作者)，Tianjin Hosp, Dept Nephrol, Tianjin 300211, Peoples R China.
EM dwyang2016@126.com
OI Yang, Xueyan/0000-0001-7371-5590
FU National Natural Science Fundation of China [81670631]; Tianjin Natural
   Science Foundation [16JCYBJC25600, 15ZXLCSY00040]; Science and
   Technology Development Foundation of Tianjin Colleges and Universities
   [20130117]
FX This work was supported by the National Natural Science Fundation of
   China [grant number 81670631]; the Tianjin Natural Science Foundation
   [grant numbers 16JCYBJC25600, 15ZXLCSY00040]; and the Science and
   Technology Development Foundation of Tianjin Colleges and Universities
   [grant number 20130117].
NR 36
TC 34
Z9 36
U1 2
U2 20
PU PORTLAND PRESS LTD
PI LONDON
PA CHARLES DARWIN HOUSE, 12 ROGER STREET, LONDON WC1N 2JU, ENGLAND
SN 0144-8463
EI 1573-4935
J9 BIOSCIENCE REP
JI Biosci. Rep.
PD DEC 21
PY 2018
VL 38
AR BSR20180876
DI 10.1042/BSR20180876
PN 6
PG 14
WC Biochemistry & Molecular Biology; Cell Biology
WE Science Citation Index Expanded (SCI-EXPANDED)
SC Biochemistry & Molecular Biology; Cell Biology
GA HF5IN
UT WOS:000454266100046
PM 30341250
OA gold, Green Published
DA 2023-05-21
ER

PT J
AU Mostafa, DK
   Khedr, MM
   Barakat, MK
   Abdellatif, AA
   Elsharkawy, AM
AF Mostafa, Dalia Kamal
   Khedr, Mohamed Mostafa
   Barakat, Mervat Kamel
   Abdellatif, Amany Abdelbary
   Elsharkawy, Amal Mohamed
TI Autophagy blockade mechanistically links proton pump inhibitors to
   worsened diabetic nephropathy and aborts the renoprotection of
   metformin/enalapril
SO LIFE SCIENCES
LA English
DT Article
DE Lansoprazole; Metformin; Podocytes; LC3; p62; Oxidative stress
ID THERAPEUTIC TARGET; PODOCYTE AUTOPHAGY; KIDNEY; MECHANISMS; PATHWAYS;
   DISEASE; INJURY; CELLS; RISK
AB Aim: Proton pump inhibitors (PPIs) are widely used drugs recently linked to chronic kidney disease. However, the invloved mechanisms remained elusive. Since defective autophagy is identified as a new culprit in the pathogenesis of diabetic nephmpathy (DN), we aimed to trace the link of autophagy blockade by PPIs to the progression of DN with and without the standard therapy of metformin and enalapril.
   Main methods: Male CD1 albino mice (20-25 g) were randomly assigned to normal control or diabetic mice. Diabetes was induced by intraperitoneal streptozotocin (35 mg/kg) injection combined with high fat diet. DN mice were randomized to receive vehicle, lansoprazole (5 mg/kg), metformin (200 mg/kg), lansoprazole + metformin, metformin + enalapril (0.5 mg/kg) or the three drugs together, orally daily for four weeks. At the study end, albuminuria, fasting plasma glucose, HbA1c, renal functions and malondialdehyde were assessed. Renal tissues were examined microscopically, and autophagic changes were evaluated by immunohistochemical detection of LC3-II and p62.
   Key findings: Consistent with autophagic blockade, lansoprazole increased both LC3II and p62 in the glomerular and tubular cells. This was associated with impaired creatinine clearance and renal functions, enhanced albuminuria, oxidative stress and augmented DN histopathological changes. Opposite effects on autophagy markers were observed by single or combined treatment of metformin with enalapril; which also ameliorated glycemic control and signs of DN. This improvement was mitigated by combination with lansoprazole.
   Significance: Autophagy blockade by lansoprazole augmented diabetic nephropathy and opposed the renoprotective effects of metformin and enalapril. The use of PPIs in diabetes should be considered with great caution.
C1 [Mostafa, Dalia Kamal; Khedr, Mohamed Mostafa; Barakat, Mervat Kamel; Elsharkawy, Amal Mohamed] Alexandria Univ, Fac Med, Dept Clin Pharmacol, Elmoasaa Med Campus, Alexandria 21561, Egypt.
   [Abdellatif, Amany Abdelbary] Alexandria Univ, Fac Med, Dept Pathol, Alexandria, Egypt.
C3 Egyptian Knowledge Bank (EKB); Alexandria University; Egyptian Knowledge
   Bank (EKB); Alexandria University
RP Mostafa, DK (通讯作者)，Alexandria Univ, Fac Med, Dept Clin Pharmacol, Elmoasaa Med Campus, Alexandria 21561, Egypt.
EM dalia.kashishy@alexmed.edu.eg
RI Mostafa, Dalia/AAL-9118-2021
OI Mostafa, Dalia/0000-0002-5057-2491
NR 68
TC 5
Z9 5
U1 0
U2 4
PU PERGAMON-ELSEVIER SCIENCE LTD
PI OXFORD
PA THE BOULEVARD, LANGFORD LANE, KIDLINGTON, OXFORD OX5 1GB, ENGLAND
SN 0024-3205
EI 1879-0631
J9 LIFE SCI
JI Life Sci.
PD JAN 15
PY 2021
VL 265
AR 118818
DI 10.1016/j.lfs.2020.118818
PG 10
WC Medicine, Research & Experimental; Pharmacology & Pharmacy
WE Science Citation Index Expanded (SCI-EXPANDED)
SC Research & Experimental Medicine; Pharmacology & Pharmacy
GA PN4DK
UT WOS:000604430800069
PM 33275985
DA 2023-05-21
ER

PT J
AU Palmisano, NJ
   Rosario, N
   Wysocki, M
   Hong, M
   Grant, B
   Melendez, A
AF Palmisano, N. J.
   Rosario, N.
   Wysocki, M.
   Hong, M.
   Grant, B.
   Melendez, A.
TI The recycling endosome protein RAB-10 promotes autophagic flux and
   localization of the transmembrane protein ATG-9
SO AUTOPHAGY
LA English
DT Article
DE atg-9; autophagy; daf-2/INSR; dauer; endocytosis; GFP:: ATG-9; GFP::
   LGG-1; rab-10; recycling endosome
ID CANINE KIDNEY-CELLS; CAENORHABDITIS-ELEGANS; C. ELEGANS;
   SACCHAROMYCES-CEREVISIAE; DIRECT PHOSPHORYLATION; ENDOMEMBRANE SYSTEM;
   REGULATE AUTOPHAGY; BINDING PROTEIN; RAT-LIVER; MEMBRANE
AB Macroautophagy/autophagy involves the formation of an autophagosome, a double-membrane vesicle that delivers sequestered cytoplasmic cargo to lysosomes for degradation and recycling. Closely related, endocytosis mediates the sorting and transport of cargo throughout the cell, and both processes are important for cellular homeostasis. However, how endocytic proteins functionally intersect with autophagy is not clear. Mutations in the DAF-2/insulin-like IGF-1 (INSR) receptor at the permissive temperature result in a small increase in GFP:: LGG-1 foci, i.e. autophagosomes, but a large increase at the nonpermissive temperature, allowing us to control the level of autophagy. In a RNAi screen for endocytic genes that alter the expression of GFP:: LGG-1 in daf-2 mutants, we identified RAB-10, a small GTPase that regulates basolateral endocytosis. Loss of rab-10 in daf-2 mutants results in more GFP:: LGG-1-positive foci at the permissive, but less GFP:: LGG-1 or SQST-1:: GFP foci at the nonpermissive temperature. As previously reported, loss of rab-10 alone resulted in an increase of GFP: LGG-1 foci. Exposure of rab-10 mutant animals to chloroquine, a known inhibitor of autophagic flux, failed to increase the number of GFP:: LGG-1 foci. Moreover, colocalization between LMP-1:: tagRFP and GFP:: LGG-1 (the lysosome and autophagosome reporters) was decreased in daf-2; rab-10 dauers at the nonpermissive temperature. Intriguingly, RAB-10 was required to maintain the normal size of GFP:: ATG9-positive structures in daf-2 mutants at both the permissive and nonpermissive temperature. Finally, we found that RAB-10 GTPase cycling was required to control the size of GFP:: ATG-9 foci. Collectively, our data support a model where rab-10 controls autophagic flux by regulating autophagosome formation and maturation.
C1 [Palmisano, N. J.; Rosario, N.; Wysocki, M.; Hong, M.; Melendez, A.] CUNY, Queens Coll, Biol Dept, Flushing, NY USA.
   [Palmisano, N. J.; Melendez, A.] CUNY, Grad Ctr, Biol & Biochem PhD Programs, New York, NY USA.
   [Grant, B.] Rutgers State Univ, Dept Mol Biol & Biochem, Piscataway, NJ USA.
C3 City University of New York (CUNY) System; Queens College NY (CUNY);
   City University of New York (CUNY) System; Rutgers State University New
   Brunswick
RP Melendez, A (通讯作者)，Queens Coll, 65-30 Kissena Blvd,Sci Bldg,Rm 338, Flushing, NY 11367 USA.
EM Alicia.Melendez@qc.cuny.edu
OI Grant, Barth/0000-0002-5943-8336
FU NIH [R15 GM102846, GM067237]
FX This work was supported by a grant from the NIH (R15 GM102846) to A. M.
   and (GM067237) to B. G. A. M. was an Ellison Medical Foundation New
   Scholar in Aging (AG-NS-0521-08).
NR 94
TC 16
Z9 16
U1 0
U2 7
PU TAYLOR & FRANCIS INC
PI PHILADELPHIA
PA 530 WALNUT STREET, STE 850, PHILADELPHIA, PA 19106 USA
SN 1554-8627
EI 1554-8635
J9 AUTOPHAGY
JI Autophagy
PY 2017
VL 13
IS 10
BP 1742
EP 1753
DI 10.1080/15548627.2017.1356976
PG 12
WC Cell Biology
WE Science Citation Index Expanded (SCI-EXPANDED)
SC Cell Biology
GA FL3OS
UT WOS:000414133400010
PM 28872980
OA Bronze, Green Published
DA 2023-05-21
ER

PT J
AU Kimura, A
   Ishida, Y
   Inagaki, M
   Nakamura, Y
   Sanke, T
   Mukaida, N
   Kondo, T
AF Kimura, Akihiko
   Ishida, Yuko
   Inagaki, Michiya
   Nakamura, Yasushi
   Sanke, Tokio
   Mukaida, Naofumi
   Kondo, Toshikazu
TI Interferon-gamma is protective in cisplatin-induced renal injury by
   enhancing autophagic flux
SO KIDNEY INTERNATIONAL
LA English
DT Article
DE apoptosis; cisplatin nephrotoxicity; cytokines
ID ENDOPLASMIC-RETICULUM STRESS; TUMOR-NECROSIS-FACTOR; TUBULAR
   EPITHELIAL-CELLS; FAS-MEDIATED APOPTOSIS; ACUTE LIVER-INJURY; IFN-GAMMA;
   TNF-ALPHA; CATHEPSIN-D; INDUCED NEPHROTOXICITY; ESSENTIAL INVOLVEMENT
AB The chemotherapeutic agent cisplatin often causes severe renal dysfunction; however, the molecular mechanism causing renal injury remains unclear. In wild-type mice, intrarenal interferon (IFN)-gamma gene expression was found to be enhanced while CD3(+) T cells and Ly-6G neutrophils were the main cellular source of IFN-gamma following cisplatin injection. Compared to wild-type mice, cisplatin-treated IFN-gamma-deficient (IFN-gamma(-/-)) mice exhibited exaggerated histopathological changes with higher blood urea nitrogen and creatinine levels. Cisplatin-induced apoptosis was associated with enhanced caspase-3 activation in renal proximal tubular epithelial cells, with effects suppressed by IFN-gamma resulting in increased cell viability. IFN-gamma significantly reduced the levels of the autophagic markers LC3-II and p62, and enhanced cathepsin D expression in cisplatin-treated renal proximal tubule epithelial cells, implying that IFN-gamma can accelerate autophagic flux. Tubular cell apoptosis was more evident with enhanced caspase-3 activation in IFN-gamma-deficient compared to wild-type mice. Elevated intrarenal LC3-II and increased p62 accumulation were associated with reduced cathepsin D activation in IFN-gamma-deficient mice, implying that the absence of IFN-gamma suppressed autophagic flux. Thus, IFN-gamma can accelerate autophagic flux by augmenting cathepsin D levels and reciprocally increasing the viability of renal tubular cells, thereby attenuating cisplatin-induced acute renal injury. Kidney International (2012) 82, 1093-1104; doi:10.1038/ki.2012.240; published online 11 July 2012
C1 [Kimura, Akihiko; Ishida, Yuko; Kondo, Toshikazu] Wakayama Med Univ, Dept Forens Med, Wakayama 6418509, Japan.
   [Inagaki, Michiya; Nakamura, Yasushi; Sanke, Tokio] Wakayama Med Univ, Dept Clin Lab Med, Wakayama 6418509, Japan.
   [Mukaida, Naofumi] Kanazawa Univ, Canc Res Inst, Div Mol Bioregulat, Kanazawa, Ishikawa 920, Japan.
C3 Wakayama Medical University; Wakayama Medical University; Kanazawa
   University
RP Kondo, T (通讯作者)，Wakayama Med Univ, Dept Forens Med, 811-1 Kimiidera, Wakayama 6418509, Japan.
EM kondot@wakayama-med.ac.jp
RI Mukaida, Naofumi/D-7623-2011; Nakamura, Yasushi/J-5143-2014
OI Mukaida, Naofumi/0000-0002-4193-1851; Kondo,
   Toshikazu/0000-0002-5059-8309
FU Ministry of Education, Culture, Sports, Science, and Technology of the
   Japanese Government; Grants-in-Aid for Scientific Research [20249040,
   22390142, 23659371] Funding Source: KAKEN
FX We thank Ms Mariko Kawaguchi for her excellent assistance in the
   preparation of the manuscript. This study was financially supported in
   part by Grants-in-Aids for Scientific Research (A) and (B) from the
   Ministry of Education, Culture, Sports, Science, and Technology of the
   Japanese Government.
NR 65
TC 29
Z9 29
U1 0
U2 5
PU ELSEVIER SCIENCE INC
PI NEW YORK
PA 360 PARK AVE SOUTH, NEW YORK, NY 10010-1710 USA
SN 0085-2538
EI 1523-1755
J9 KIDNEY INT
JI Kidney Int.
PD NOV
PY 2012
VL 82
IS 10
BP 1093
EP 1104
DI 10.1038/ki.2012.240
PG 12
WC Urology & Nephrology
WE Science Citation Index Expanded (SCI-EXPANDED)
SC Urology & Nephrology
GA 032IS
UT WOS:000310710300009
PM 22785177
OA Bronze
DA 2023-05-21
ER

PT J
AU Liang, QE
   Liu, TH
   Guo, TT
   Tao, WC
   Chen, XD
   Chen, WH
   Chen, LG
   Xiao, Y
AF Liang, Qiuer
   Liu, Tianhao
   Guo, Tingting
   Tao, Wencong
   Chen, Xudong
   Chen, Weihao
   Chen, Liguo
   Xiao, Ya
TI ATF4 promotes renal tubulointerstitial fibrosis by suppressing autophagy
   in diabetic nephropathy
SO LIFE SCIENCES
LA English
DT Article
DE Autophagy; Diabetic nephropathy; Renal tubulointerstitial fibrosis;
   Activated transcription factor-4
ID ENDOPLASMIC-RETICULUM STRESS; KIDNEY; INHIBITION; PATHWAY; ACTIVATION;
   EXPRESSION; DISEASE
AB Aim: Diabetic nephropathy (DN) is the dominant cause of end-stage renal disease which is characterized by extracellular matrix accumulation. The purpose of this study was to investigate the role of activating transcription factor 4 (ATF4) in regulating renal fibrosis and autophagy in DN.
   Main method: Streptozotocin (STZ) was administered to heterozygous ATF4 knockout (KO) and wild-type (WT) mice via an intraperitoneal injection to induce DN. NRK-52E cells were cultured in high glucose to mimic diabetic pathological. qRT-PCR, western blot, immunofluorescence, histology and electron microscopic analysis were performed. The autophagy flux was observed by tandem mRFP-GFP-LC3 fluorescence microscopy.
   Key findings: DN mice experienced severe renal injury and fibrosis and showed increased expression of ATF4 and inhibition of autophagy in kidney tissues. We found that STZ-induced ATF4 KO mice showed significant improvement in urinary albumin, serum creatinine and blood urea nitrogen and the pathological changes of renal tubulointerstitial fibrosis compared with STZ-induced WT mice. Furthermore, inhibition of ATF4 could restore autophagy in DN mice. Similar results were shown in vitro. Overexpression of ATF4 in NRK-52E cells cultured in high glucose condition suppressed autophagy and upregulated Collagen type 4 (Col-IV) expression, while inhibition of ATF4 could increase the number of the autophagosomes, improve autophagic flux and decrease Col-IV level.
   Significance: Our study provided the evidence of a crucial role for ATF4 in inhibiting autophagy against diabetic kidney damage. Suppression of ATF4 may be an effective therapy in restraining renal tubulointerstitial fibrosis in DN.
C1 [Liang, Qiuer; Liu, Tianhao; Tao, Wencong; Chen, Xudong; Chen, Weihao; Chen, Liguo; Xiao, Ya] Jinan Univ, Sch Tradit Chinese Med, Guangzhou, Peoples R China.
   [Guo, Tingting] Southern Med Univ, Zhujiang Hosp, Dept Nephrol, Guangzhou, Peoples R China.
   [Chen, Weihao] Guangzhou Univ Chinese Med, Shenzhen Tradit Chinese Med Hosp, Shenzhen, Peoples R China.
C3 Jinan University; Southern Medical University - China; Guangzhou
   University of Chinese Medicine
RP Chen, LG; Xiao, Y (通讯作者)，Jinan Univ, Sch Tradit Chinese Med, Guangzhou, Peoples R China.
EM tchenly@jnu.edu.cn; xiaoya0527@126.com
FU National Natural Science Foundation of China [81603520]; Natural Science
   Foundation of Guangdong Province [2017A030313658]; Science and Technical
   Plan of Guangzhou, Guangdong, China [201804010213]; Administration of
   Traditional Medicine of Guangdong Province [20181068]
FX This work was supported by the National Natural Science Foundation of
   China (no. 81603520), the Natural Science Foundation of Guangdong
   Province (nos. 2017A030313658), the Science and Technical Plan of
   Guangzhou, Guangdong, China (no. 201804010213), the Administration of
   Traditional Medicine of Guangdong Province (no. 20181068).
NR 39
TC 7
Z9 9
U1 0
U2 10
PU PERGAMON-ELSEVIER SCIENCE LTD
PI OXFORD
PA THE BOULEVARD, LANGFORD LANE, KIDLINGTON, OXFORD OX5 1GB, ENGLAND
SN 0024-3205
EI 1879-0631
J9 LIFE SCI
JI Life Sci.
PD JAN 1
PY 2021
VL 264
AR 118686
DI 10.1016/j.lfs.2020.118686
PG 9
WC Medicine, Research & Experimental; Pharmacology & Pharmacy
WE Science Citation Index Expanded (SCI-EXPANDED)
SC Research & Experimental Medicine; Pharmacology & Pharmacy
GA PH6UZ
UT WOS:000600546400076
PM 33129879
OA Green Submitted
DA 2023-05-21
ER

PT J
AU Packer, M
AF Packer, Milton
TI Role of Impaired Nutrient and Oxygen Deprivation Signaling and Deficient
   Autophagic Flux in Diabetic CKD Development: Implications for
   Understanding the Effects of Sodium-Glucose Cotransporter 2-Inhibitors
SO JOURNAL OF THE AMERICAN SOCIETY OF NEPHROLOGY
LA English
DT Review
DE diabetic nephropathy; antihyperglycemic drugs; autophagy
ID ACTIVATED PROTEIN-KINASE; GLYCATION END-PRODUCTS; FATTY-ACID OXIDATION;
   GLOMERULAR MESANGIAL CELLS; TUBULAR EPITHELIAL-CELLS; INDUCED RENAL
   INJURY; ACUTE KIDNEY INJURY; NF-KAPPA-B; NA+/H+ EXCHANGER;
   CARDIOVASCULAR OUTCOMES
AB Growing evidence indicates that oxidative and endoplasmic reticular stress, which trigger changes in ion channels and inflammatory pathways that may undermine cellular homeostasis and survival, are critical determinants of injury in the diabetic kidney. Cells are normally able to mitigate these cellular stresses by maintaining high levels of autophagy, an intracellular lysosome-dependent degradative pathway that clears the cytoplasm of dysfunctional organelles. However, the capacity for autophagy in both podocytes and renal tubular cells is markedly impaired in type 2 diabetes, and this deficiency contributes importantly to the intensity of renal injury. The primary drivers of autophagy in states of nutrient and oxygen deprivation?sirtuin-1 (SIRT1), AMP-activated protein kinase (AMPK), and hypoxia-inducible factors (HIF-1? and HIF-2?)?can exert renoprotective effects by promoting autophagic flux and by exerting direct effects on sodium transport and inflammasome activation. Type 2 diabetes is characterized by marked suppression of SIRT1 and AMPK, leading to a diminution in autophagic flux in glomerular podocytes and renal tubules and markedly increasing their susceptibility to renal injury. Importantly, because insulin acts to depress autophagic flux, these derangements in nutrient deprivation signaling are not ameliorated by antihyperglycemic drugs that enhance insulin secretion or signaling. Metformin is an established AMPK agonist that can promote autophagy, but its effects on the course of CKD have been demonstrated only in the experimental setting. In contrast, the effects of sodium-glucose cotransporter?2 (SGLT2) inhibitors may be related primarily to enhanced SIRT1 and HIF-2? signaling; this can explain the effects of SGLT2 inhibitors to promote ketonemia and erythrocytosis and potentially underlies their actions to increase autophagy and mute inflammation in the diabetic kidney. These distinctions may contribute importantly to the consistent benefit of SGLT2 inhibitors to slow the deterioration in glomerular function and reduce the risk of ESKD in large-scale randomized clinical trials of patients with type 2 diabetes.
C1 [Packer, Milton] Baylor Univ, Med Ctr, Baylor Heart & Vasc Inst, Dallas, TX USA.
   [Packer, Milton] Imperial Coll, London, England.
C3 Baylor University; Baylor University Medical Center; RLUK- Research
   Libraries UK; Imperial College London
RP Packer, M (通讯作者)，Baylor Univ, Med Ctr Dallas, Baylor Heart & Vasc Inst, 621 N Hall St, Dallas, TX 75226 USA.
EM milton.packer@baylorhealth.edu
OI Packer, Milton/0000-0003-1828-2387
NR 219
TC 55
Z9 58
U1 3
U2 17
PU AMER SOC NEPHROLOGY
PI WASHINGTON
PA 1725 I ST, NW STE 510, WASHINGTON, DC 20006 USA
SN 1046-6673
EI 1533-3450
J9 J AM SOC NEPHROL
JI J. Am. Soc. Nephrol.
PD MAY
PY 2020
VL 31
IS 5
BP 907
EP 919
DI 10.1681/ASN.2020010010
PG 13
WC Urology & Nephrology
WE Science Citation Index Expanded (SCI-EXPANDED)
SC Urology & Nephrology
GA LR7ZL
UT WOS:000535915700005
PM 32276962
OA Bronze, Green Published
DA 2023-05-21
ER

PT J
AU Higgins, GC
   Coughlan, MT
AF Higgins, G. C.
   Coughlan, M. T.
TI Mitochondrial dysfunction and mitophagy: the beginning and end to
   diabetic nephropathy?
SO BRITISH JOURNAL OF PHARMACOLOGY
LA English
DT Review
DE diabetes; mitochondria; diabetic nephropathy; kidney; mitochondrial
   dysfunction; mitophagy; autophagy; dynamics
ID MANGANESE SUPEROXIDE-DISMUTASE; GLOMERULAR-FILTRATION-RATE; PROGRAMMED
   CELL-DEATH; BCL-2 FAMILY-MEMBERS; OXIDATIVE STRESS; PERMEABILITY
   TRANSITION; HIGH GLUCOSE; ADVANCED GLYCATION; PROXIMAL TUBULES;
   AUTOPHAGIC FLUX
AB Diabetic nephropathy (DN) is a progressive microvascular complication arising from diabetes. Within the kidney, the glomeruli, tubules, vessels and interstitium are disrupted, ultimately impairing renal function and leading to end-stage renal disease (ESRD). Current pharmacological therapies used in individuals with DN do not prevent the inevitable progression to ESRD; therefore, new targets of therapy are urgently required. Studies from animal models indicate that disturbances in mitochondrial homeostasis are central to the pathogenesis of DN. Since renal proximal tubule cells rely on oxidative phosphorylation to provide adequate ATP for tubular reabsorption, an impairment of mitochondrial bioenergetics can result in renal functional decline. Defects at the level of the electron transport chain have long been established in DN, promoting electron leakage and formation of superoxide radicals, mediating microinflammation and contributing to the renal lesion. More recent studies suggest that mitochondrial-associated proteins may be directly involved in the pathogenesis of tubulointerstitial fibrosis and glomerulosclerosis. An accumulation of fragmented mitochondria are found in the renal cortex in both humans and animals with DN, suggesting that in tandem with a shift in dynamics, mitochondrial clearance mechanisms may be impaired. The process of mitophagy is the selective targeting of damaged or dysfunctional mitochondria to autophagosomes for degradation through the autophagy pathway. The current review explores the concept that an impairment in the mitophagy system leads to the accelerated progression of renal pathology. A better understanding of the cellular and molecular events that govern mitophagy and dynamics in DN may lead to improved therapeutic strategies.
   Linked ArticlesThis article is part of a themed issue on Mitochondrial Pharmacology: Energy, Injury & Beyond. To view the other articles in this issue visit
C1 [Higgins, G. C.; Coughlan, M. T.] Baker IDI Heart & Diabet Inst, Glycat Nutr & Metab Lab, Melbourne, Vic 8008, Australia.
   [Higgins, G. C.] Monash Univ, Dept Biochem & Mol Biol, Clayton, Vic, Australia.
   [Coughlan, M. T.] Monash Univ, Dept Med, Cent Clin Sch, Alfred Med Res & Educ Precinct, Melbourne, Vic 3004, Australia.
C3 Baker Heart and Diabetes Institute; Monash University; Monash University
RP Higgins, GC (通讯作者)，Baker IDI Heart & Diabet Inst, Glycat Nutr & Metab Lab, POB 6492,St Kilda Rd Cent, Melbourne, Vic 8008, Australia.
EM gavin.higgins@bakeridi.edu.au
RI Higgins, Gavin/I-3731-2019; Coughlan, Melinda/HRC-7810-2023
OI Higgins, Gavin/0000-0003-4045-9687; Coughlan,
   Melinda/0000-0001-8846-6443
FU Australian and New Zealand Society of Nephrology Career Development
   award; National Health and Medical Research Council of Australia;
   Diabetes Australia Research Trust
FX M. C. is supported by an Australian and New Zealand Society of
   Nephrology Career Development award. This work was supported, in part,
   by the National Health and Medical Research Council of Australia and the
   Diabetes Australia Research Trust.
NR 320
TC 178
Z9 188
U1 3
U2 61
PU WILEY
PI HOBOKEN
PA 111 RIVER ST, HOBOKEN 07030-5774, NJ USA
SN 0007-1188
EI 1476-5381
J9 BRIT J PHARMACOL
JI Br. J. Pharmacol.
PD APR
PY 2014
VL 171
IS 8
SI SI
BP 1917
EP 1942
DI 10.1111/bph.12503
PG 26
WC Pharmacology & Pharmacy
WE Science Citation Index Expanded (SCI-EXPANDED)
SC Pharmacology & Pharmacy
GA AD7XZ
UT WOS:000333482100009
PM 24720258
OA Green Published, Bronze
DA 2023-05-21
ER

PT J
AU Kim, KH
   Hong, GL
   Jung, DY
   Karunasagara, S
   Jeong, WI
   Jung, JY
AF Kim, Kyung-Hyun
   Hong, Geum-Lan
   Jung, Da-Young
   Karunasagara, Shanika
   Jeong, Won-Il
   Jung, Ju-Young
TI IL-17 deficiency aggravates the streptozotocin-induced diabetic
   nephropathy through the reduction of autophagosome formation in mice
SO MOLECULAR MEDICINE
LA English
DT Article
DE IL-17A; Diabetic nephropathy; Autophagy; Autophagosome formation
ID KIDNEY-DISEASE; PATHWAY; MTOR; PROGRESSION; EXPRESSION; RAPAMYCIN; CELLS
AB BackgroundDiabetic nephropathy (DN) is one of the most important medical complications of diabetes mellitus. Autophagy is an important mediator of pathological response and plays a critical role in inflammation during the progression of diabetic nephropathy. Interleukin (IL)-17A favorably modulates inflammatory disorders including DN. In this study, we examined whether IL-17A deficiency affected the autophagy process in the kidneys of mice with streptozotocin (STZ)-induced DN.MethodsThe autophagic response of IL-17A to STZ-induced nephrotoxicity was evaluated by analyzing STZ-induced functional and histological renal injury in IL-17A knockout (KO) mice.ResultsIL-17A KO STZ-treated mice developed more severe nephropathy than STZ-treated wild-type (WT) mice, with increased glomerular damage and renal interstitial fibrosis at 12 weeks. IL-17A deficiency also increased the up-regulation of proinflammatory cytokines and fibrotic gene expression after STZ treatment. Meanwhile, autophagy-associated proteins were induced in STZ-treated WT mice. However, IL-17A KO STZ-treated mice displayed a significant decrease in protein expression. Especially, the levels of LC3 and ATG7, which play crucial roles in autophagosome formation, were notably decreased in the IL-17A KO STZ-treated mice compared with their WT counterparts.ConclusionsIL-17 deficiency aggravates of STZ-induced DN via attenuation of autophagic response. Our study demonstrated that IL-17A mediates STZ-induced renal damage and represents a potential therapeutic target in DN.
C1 [Kim, Kyung-Hyun; Hong, Geum-Lan; Jung, Da-Young; Karunasagara, Shanika; Jung, Ju-Young] Chungnam Natl Univ, Inst Vet Sci, Dept Vet Med, 99 Daehak Ro, Daejeon 34134, South Korea.
   [Jeong, Won-Il] Korea Adv Inst Sci & Technol, Grad Sch Med Sci & Engn, Lab Liver Res, Daejeon 34141, South Korea.
C3 Chungnam National University; Korea Advanced Institute of Science &
   Technology (KAIST)
RP Jung, JY (通讯作者)，Chungnam Natl Univ, Inst Vet Sci, Dept Vet Med, 99 Daehak Ro, Daejeon 34134, South Korea.
EM jyjung@cnu.ac.kr
RI JEONG, WON IL/B-6615-2011
OI JEONG, WON IL/0000-0002-4240-4631; JUNG, JU YOUNG/0000-0002-6355-5738
FU Basic Science Research Program through the National Research Foundation
   of Korea (NRF) - Ministry of Education, Science, and Technology
   [2016R1A2B4008584, 2020R1I1A1A01068213]
FX This research was supported by Basic Science Research Program through
   the National Research Foundation of Korea (NRF) funded by the Ministry
   of Education, Science, and Technology (2016R1A2B4008584) and
   (2020R1I1A1A01068213).
NR 41
TC 8
Z9 9
U1 0
U2 6
PU SPRINGER
PI NEW YORK
PA ONE NEW YORK PLAZA, SUITE 4600, NEW YORK, NY, UNITED STATES
SN 1076-1551
EI 1528-3658
J9 MOL MED
JI Mol. Med.
PD MAR 10
PY 2021
VL 27
IS 1
AR 25
DI 10.1186/s10020-021-00285-4
PG 10
WC Biochemistry & Molecular Biology; Cell Biology; Medicine, Research &
   Experimental
WE Science Citation Index Expanded (SCI-EXPANDED)
SC Biochemistry & Molecular Biology; Cell Biology; Research & Experimental
   Medicine
GA QV2NZ
UT WOS:000627814800003
PM 33691614
OA Green Published, gold
DA 2023-05-21
ER

PT J
AU Zheng, T
   Wang, HY
   Chen, Y
   Chen, X
   Wu, ZL
   Hu, QY
   Sun, H
AF Zheng, Ting
   Wang, Han-yu
   Chen, Yang
   Chen, Xiao
   Wu, Zi-ling
   Hu, Qin-yu
   Sun, Hui
TI Src Activation Aggravates Podocyte Injury in Diabetic Nephropathy via
   Suppression of FUNDC1-Mediated Mitophagy
SO FRONTIERS IN PHARMACOLOGY
LA English
DT Article
DE diabetic nephropathy; mitophagy; FUNDC1; Src; phosphorylation
ID MITOCHONDRIAL HOMEOSTASIS; ENDOPLASMIC-RETICULUM; MESANGIAL CELLS;
   INHIBITION; APOPTOSIS; PROLIFERATION; DYSFUNCTION; PROGRESSION;
   PROTECTS; DISEASE
AB Background and purpose: Mitophagy plays a significant role in the progression of diabetic nephropathy (DN), although the regulatory mechanisms remain unclear. Recently, accumulating evidence demonstrated that impaired mitochondrial function and mitophagy are involved in DN. Here, we are aimed to explore the role of c-Src (Src) and FUNDC1-related mitophagy in the development of DN.Methods: The db/db mice were used to establish a DN mice model. The mice accepted PP2 (Src inhibitor) treatment to study the role of Src in DN. Kidney function was measured via biochemical testing. Renal histopathology and morphometric analysis were conducted via hematoxylin-eosin (HE), periodic acid-Schiff (PAS), Masson's staining, and transmission electron microscopy (TEM). We measured degree of apoptosis in kidney by TUNEL assay. Indices of mitophagy (LC3 and p62) were evaluated by Western blotting and immunofluorescence. Complementary in vitro assays were conducted using human podocytes subjected to high glucose in combination with PP2 treatment or FUNDC1 small interfering RNAs (siRNAs). Flow cytometry was used to detect the apoptotic cells. Mitochondrial function was evaluated by JC-1 staining. Double immunofluorescence labeling of LC3 and TOMM20 used to assess the degree of mitophagy.Results: Increased Src activation was detected in the kidneys of db/db mice, and its expression was positively correlated with mitochondrial damage, podocyte apoptosis, and renal dysfunction. Inhibition of Src activation with PP2 protected against mitochondrial damage and podocyte apoptosis. In vitro experiments in podocytes established that high glucose increased Src activation, promoting FUNDC1 phosphorylation and inhibiting mitophagy. Consistent with the mouse model, inhibiting Src activity protected podocytes against mitochondrial damage. FUNDC1 silencing negated the actions of PP2, indicating that FUNDC1-mediated mitophagy is downstream pathway of Src.Conclusion: In summary, our data indicated that Src is a culprit factor in diabetic renal damage via suppression of FUNDC1-mediated mitophagy, promoting the development of DN.
C1 [Zheng, Ting; Wang, Han-yu; Chen, Yang; Chen, Xiao; Wu, Zi-ling; Hu, Qin-yu; Sun, Hui] Huazhong Univ Sci & Technol, Union Hosp, Tongji Med Coll, Dept Endocrinol, Wuhan, Peoples R China.
C3 Huazhong University of Science & Technology
RP Sun, H (通讯作者)，Huazhong Univ Sci & Technol, Union Hosp, Tongji Med Coll, Dept Endocrinol, Wuhan, Peoples R China.
EM sunny68@hust.edu.cn
NR 53
TC 7
Z9 7
U1 3
U2 11
PU FRONTIERS MEDIA SA
PI LAUSANNE
PA AVENUE DU TRIBUNAL FEDERAL 34, LAUSANNE, CH-1015, SWITZERLAND
EI 1663-9812
J9 FRONT PHARMACOL
JI Front. Pharmacol.
PD MAY 9
PY 2022
VL 13
AR 897046
DI 10.3389/fphar.2022.897046
PG 15
WC Pharmacology & Pharmacy
WE Science Citation Index Expanded (SCI-EXPANDED)
SC Pharmacology & Pharmacy
GA 1M5HL
UT WOS:000799999800001
PM 35614934
OA Green Published, gold
DA 2023-05-21
ER

PT J
AU Matsuda, J
   Takahashi, A
   Takabatake, Y
   Sakai, S
   Minami, S
   Yamamoto, T
   Fujimura, R
   Namba-Hamano, T
   Yonishi, H
   Nakamura, J
   Kimura, T
   Kaimori, JY
   Matsui, I
   Takahashi, M
   Nakao, M
   Izumi, Y
   Bamba, T
   Matsusaka, T
   Niimura, F
   Yanagita, M
   Yoshimori, T
   Isaka, Y
AF Matsuda, Jun
   Takahashi, Atsushi
   Takabatake, Yoshitsugu
   Sakai, Shinsuke
   Minami, Satoshi
   Yamamoto, Takeshi
   Fujimura, Ryuta
   Namba-Hamano, Tomoko
   Yonishi, Hiroaki
   Nakamura, Jun
   Kimura, Tomonori
   Kaimori, Jun-Ya
   Matsui, Isao
   Takahashi, Masatomo
   Nakao, Motonao
   Izumi, Yoshihiro
   Bamba, Takeshi
   Matsusaka, Taiji
   Niimura, Fumio
   Yanagita, Motoko
   Yoshimori, Tamotsu
   Isaka, Yoshitaka
TI Metabolic effects of RUBCN/Rubicon deficiency in kidney proximal tubular
   epithelial cells
SO AUTOPHAGY
LA English
DT Article
DE Autophagic flux; autophagy; lipid efflux; lysosome; metabolic syndrome;
   RUBCN; Rubicon
ID AUTOPHAGY; CHOLESTEROL; RUBICON; DYSREGULATION; HOMEOSTASIS; MACROPHAGE;
   PROTECTS; DISEASE; ATG14L; MTORC1
AB Macroautophagy/autophagy is a lysosomal degradation system which plays a protective role against kidney injury. RUBCN/Rubicon (RUN domain and cysteine-rich domain containing, Beclin 1-interacting protein) inhibits the fusion of autophagosomes and lysosomes. However, its physiological role in kidney proximal tubular epithelial cells (PTECs) remains uncertain. In the current study, we analyzed the phenotype of newly generated PTEC-specific rubcn-deficient (KO) mice. Additionally, we investigated the role of RUBCN in lipid metabolism using isolated rubcn-deficient PTECs. Although KO mice exhibited sustained high autophagic flux in PTECs, they were not protected from acute ischemic kidney injury. Unexpectedly, KO mice exhibited hallmark features of metabolic syndrome accompanied by expanded lysosomes containing multi-layered phospholipids in PTECs. RUBCN deficiency in cultured PTECs promoted the mobilization of phospholipids from cellular membranes to lysosomes via enhanced autophagy. Treatment of KO PTECs with oleic acid accelerated fatty acids transfer to mitochondria. Furthermore, KO PTECs promoted massive triglyceride accumulation in hepatocytes (BNL-CL2 cells) co-cultured in transwell, suggesting accelerated fatty acids efflux from the PTECs contributes to the metabolic syndrome in KO mice. This study shows that sustained high autophagic flux by RUBCN deficiency in PTECs leads to metabolic syndrome concomitantly with an accelerated mobilization of phospholipids from cellular membranes to lysosomes.
C1 [Matsuda, Jun; Takahashi, Atsushi; Takabatake, Yoshitsugu; Sakai, Shinsuke; Minami, Satoshi; Yamamoto, Takeshi; Fujimura, Ryuta; Namba-Hamano, Tomoko; Yonishi, Hiroaki; Nakamura, Jun; Kimura, Tomonori; Matsui, Isao; Isaka, Yoshitaka] Osaka Univ, Dept Nephrol, Grad Sch Med, Box D11,2-2 Yamada Oka, Osaka 5650871, Japan.
   [Kimura, Tomonori] Natl Inst Biomed Innovat Hlth & Nutr NIBIOHN, Reverse Translat Project, Ctr Rare Dis Res, Osaka, Japan.
   [Kaimori, Jun-Ya] Osaka Univ, Dept Adv Technol Transplantat, Grad Sch Med, Osaka, Japan.
   [Takahashi, Masatomo; Nakao, Motonao; Izumi, Yoshihiro; Bamba, Takeshi] Kyushu Univ, Med Inst Bioregulat, Div Metabol, Fukuoka, Japan.
   [Matsusaka, Taiji] Tokai Univ, Inst Med Sci, Sch Med, Isehara, Kanagawa, Japan.
   [Matsusaka, Taiji] Tokai Univ, Dept Basic Sci, Sch Med, Isehara, Kanagawa, Japan.
   [Niimura, Fumio] Tokai Univ, Dept Pediat, Sch Med, Isehara, Kanagawa, Japan.
   [Yanagita, Motoko] Kyoto Univ, Dept Nephrol, Grad Sch Med, Kyoto, Japan.
   [Yanagita, Motoko] Kyoto Univ, Inst Adv Study Human Biol ASHBi, Kyoto, Japan.
   [Yoshimori, Tamotsu] Osaka Univ, Dept Genet, Grad Sch Med, Osaka, Japan.
C3 Osaka University; Osaka University; Kyushu University; Tokai University;
   Tokai University; Tokai University; Kyoto University; Kyoto University;
   Osaka University
RP Takabatake, Y (通讯作者)，Osaka Univ, Dept Nephrol, Grad Sch Med, Box D11,2-2 Yamada Oka, Osaka 5650871, Japan.
EM takaba@kid.med.osaka-u.ac.jp
RI Yanagita, Motoko/AAJ-7731-2021; Minami, Satoshi/GMW-8861-2022
OI Minami, Satoshi/0000-0001-5043-3435; Izumi,
   Yoshihiro/0000-0003-4608-4652; Kimura, Tomonori/0000-0001-8186-094X;
   Matsui, Isao/0000-0001-8378-6130; Yanagita, Motoko/0000-0002-0339-9008;
   Matsuda, Jun/0000-0003-1492-6157; Namba-Hamano,
   Tomoko/0000-0002-6049-7616
FU MSD Life Science Foundation, Public Interest Incorporated Foundation;
   Ono Medical Research Foundation; Ministry of Education, Culture, Sports,
   Science and Technology in Japan [15H06371, JP18K15975, JP16K09614,
   JP18K08208]; Grants-in-Aid for Scientific Research [15H06371] Funding
   Source: KAKEN
FX This work was supported by the MSD Life Science Foundation, Public
   Interest Incorporated Foundation;Ono Medical Research Foundation;
   Grants-in-Aid for Scientific Research from the Ministry of Education,
   Culture, Sports, Science and Technology in Japan [15H06371];Grants-inAid
   for Scientific Research from the Ministry of Education, Culture, Sports,
   Science and Technology in Japan [JP18K15975];Grants-in-Aid for
   Scientific Research from the Ministry of Education, Culture, Sports,
   Science and Technology in Japan [JP18K08208];Grants-in-Aid for
   Scientific Research from the Ministry of Education, Culture, Sports,
   Science and Technology in Japan [JP16K09614].
NR 38
TC 15
Z9 15
U1 1
U2 17
PU TAYLOR & FRANCIS INC
PI PHILADELPHIA
PA 530 WALNUT STREET, STE 850, PHILADELPHIA, PA 19106 USA
SN 1554-8627
EI 1554-8635
J9 AUTOPHAGY
JI Autophagy
PD OCT 2
PY 2020
VL 16
IS 10
BP 1889
EP 1904
DI 10.1080/15548627.2020.1712107
EA JAN 2020
PG 16
WC Cell Biology
WE Science Citation Index Expanded (SCI-EXPANDED)
SC Cell Biology
GA NT8CI
UT WOS:000507456400001
PM 31944172
OA Green Published
DA 2023-05-21
ER

PT J
AU Zhang, ZW
   Sun, YT
   Xue, JJ
   Jin, D
   Li, XY
   Zhao, DQ
   Lian, FM
   Qi, WX
   Tong, XL
AF Zhang, Ziwei
   Sun, Yuting
   Xue, Jiaojiao
   Jin, De
   Li, Xiangyan
   Zhao, Daqing
   Lian, Fengmei
   Qi, Wenxiu
   Tong, Xiaolin
TI The critical role of dysregulated autophagy in the progression of
   diabetic kidney disease
SO FRONTIERS IN PHARMACOLOGY
LA English
DT Review
DE diabetic kidney disease; autophagy; autophagosome; lysosome; podocytes;
   renal tubular epithelial cells
ID ENDOPLASMIC-RETICULUM STRESS; GLYCATION END-PRODUCTS; PODOCYTE INJURY;
   NEPHROPATHY; PROTEIN; CELL; APOPTOSIS; MECHANISMS; AMPK; MTOR
AB Diabetic kidney disease (DKD) is one of the major public health problems in society today. It is a renal complication caused by diabetes mellitus with predominantly microangiopathy and is a major cause of end-stage renal disease (ESRD). Autophagy is a metabolic pathway for the intracellular degradation of cytoplasmic products and damaged organelles and plays a vital role in maintaining homeostasis and function of the renal cells. The dysregulation of autophagy in the hyperglycaemic state of diabetes mellitus can lead to the progression of DKD, and the activation or restoration of autophagy through drugs is beneficial to the recovery of renal function. This review summarizes the physiological process of autophagy, illustrates the close link between DKD and autophagy, and discusses the effects of drugs on autophagy and the signaling pathways involved from the perspective of podocytes, renal tubular epithelial cells, and mesangial cells, in the hope that this will be useful for clinical treatment.
C1 [Zhang, Ziwei; Xue, Jiaojiao] Changchun Univ Chinese Med, Coll Tradit Chinese Med, Changchun, Peoples R China.
   [Sun, Yuting] China Acad Chinese Med Sci, Guanganmen Hosp, Dept Endocrinol, Beijing, Peoples R China.
   [Jin, De] Hangzhou Hosp Tradit Chinese Med, Hangzhou, Peoples R China.
   [Li, Xiangyan; Zhao, Daqing; Qi, Wenxiu] Changchun Univ Chinese Med, Jilin Prov Key Lab Biomacromol Chinese Med, Northeast Asia Res Inst Tradit Chinese Med, Minist Educ,Key Lab Act Subst & Biol Mech Ginseng, Changchun, Peoples R China.
   [Lian, Fengmei] China Acad Chinese Med Sci, Guanganmen Hosp, Beijing, Peoples R China.
   [Tong, Xiaolin] China Acad Chinese Med Sci, Guanganmen Hosp, Inst Metab Dis, Beijing, Peoples R China.
C3 Changchun University of Chinese Medicine; China Academy of Chinese
   Medical Sciences; Guang'anmen Hospital, CACMS; Changchun University of
   Chinese Medicine; China Academy of Chinese Medical Sciences; Guang'anmen
   Hospital, CACMS; China Academy of Chinese Medical Sciences; Guang'anmen
   Hospital, CACMS
RP Qi, WX (通讯作者)，Changchun Univ Chinese Med, Jilin Prov Key Lab Biomacromol Chinese Med, Northeast Asia Res Inst Tradit Chinese Med, Minist Educ,Key Lab Act Subst & Biol Mech Ginseng, Changchun, Peoples R China.; Lian, FM (通讯作者)，China Acad Chinese Med Sci, Guanganmen Hosp, Beijing, Peoples R China.; Tong, XL (通讯作者)，China Acad Chinese Med Sci, Guanganmen Hosp, Inst Metab Dis, Beijing, Peoples R China.
EM lfm565@sohu.com; qiwenxiu0517@163.com; tongxiaolin@vip.163.com
FU Innovation Team and Talents Cultivation Program of National
   Administration of Traditional Chinese Medicine [ZYYCXTD-D-202001]; State
   Administration of Traditional Chinese Medicine Special Project for
   Scientific and Technological Research in Chinese Medicine [2016ZX03];
   Science and Technology Innovation Project of the Chinese Academy of
   Traditional Chinese Medicine [C12021A02610]
FX Authors' work has been supported by Innovation Team and Talents
   Cultivation Program of National Administration of Traditional Chinese
   Medicine (No: ZYYCXTD-D-202001), and State Administration of Traditional
   Chinese Medicine Special Project for Scientific and Technological
   Research in Chinese Medicine (No: 2016ZX03), and Science and Technology
   Innovation Project of the Chinese Academy of Traditional Chinese
   Medicine (No: C12021A02610).
NR 174
TC 0
Z9 0
U1 2
U2 4
PU FRONTIERS MEDIA SA
PI LAUSANNE
PA AVENUE DU TRIBUNAL FEDERAL 34, LAUSANNE, CH-1015, SWITZERLAND
EI 1663-9812
J9 FRONT PHARMACOL
JI Front. Pharmacol.
PD AUG 25
PY 2022
VL 13
AR 977410
DI 10.3389/fphar.2022.977410
PG 19
WC Pharmacology & Pharmacy
WE Science Citation Index Expanded (SCI-EXPANDED)
SC Pharmacology & Pharmacy
GA 8Z2GV
UT WOS:000933204300001
PM 36091814
OA Green Published, gold
DA 2023-05-21
ER

PT J
AU Wang, JY
   Yue, XD
   Meng, C
   Wang, ZY
   Jin, XF
   Cui, X
   Yang, JH
   Shan, CY
   Gao, OG
   Yang, YH
   Li, J
   Chang, B
   Chang, BC
AF Wang, Jingyu
   Yue, Xiaodan
   Meng, Cheng
   Wang, Ziyan
   Jin, Xiaofang
   Cui, Xiao
   Yang, Juhong
   Shan, Chunyan
   Gao, Zhongai
   Yang, Yanhui
   Li, Jing
   Chang, Bai
   Chang, Baocheng
TI Acute Hyperglycemia May Induce Renal Tubular Injury Through Mitophagy
   Inhibition
SO FRONTIERS IN ENDOCRINOLOGY
LA English
DT Article
DE acute hyperglycemia; mitophagy; mitochondria; renal tubule; kidney
   injury
ID ACUTE KIDNEY INJURY; OXIDATIVE STRESS; MITOCHONDRIAL AUTOPHAGY;
   DYSFUNCTION; CREATININE; DISEASE; DAMAGE; CELLS; NIX
AB Aim
   Acute hyperglycemia is closely related to kidney injury. Oxidative stress activation and notable mitochondria damages were found under acute hyperglycemia treatment in our previous work. In the present study, we explored the dose-effect relationship and the pivotal role of mitophagy in acute hyperglycemia induced tubular injuries.
   Methods
   Forty non-diabetic SD rats were randomly divided and treated with different concentrations of hyperglycemia respectively during the 6-h clamp experiment. Renal morphological and functional alterations were detected. Rat renal tubular epithelial cells were treated with different concentrations of glucose for 6 h. Markers and the regulation pathway of mitophagy were analyzed.
   Results
   Significant tubular injuries but not glomeruli were observed under both light and electron microscope after acute hyperglycemia treatment, which manifested as enlargement of tubular epithelial cells, disarrangement of epithelial cell labyrinths and swelling of mitochondria. Urinary microalbumin, beta 2-MG, CysC, NAG, GAL, and NGAL were increased significantly with the increase of blood glucose (P < 0.05). ROS was activated, mitochondrial membrane potential and LC3-II/LC3-I ratio were decreased but P62 and BNIP3L/Nix were increased in hyperglycemia groups (P < 0.05), which were reversed by AMPK activation or mTOR inhibition.
   Conclusion
   Acute hyperglycemia causes obvious tubular morphological and functional injuries in a dose-dependent manner. Acute hyperglycemia could inhibit mitophagy through AMPK/mTOR pathway, which would aggravate mitochondria damage and renal tubular impairment.
C1 [Wang, Jingyu; Yue, Xiaodan; Meng, Cheng; Wang, Ziyan; Jin, Xiaofang; Cui, Xiao; Yang, Juhong; Shan, Chunyan; Gao, Zhongai; Yang, Yanhui; Li, Jing; Chang, Bai; Chang, Baocheng] Tianjin Med Univ, NHC Key Lab Hormones & Dev, Tianjin Key Lab Metab Dis, Chu Hsien & Mem Hosp, Tianjin, Peoples R China.
   [Wang, Jingyu; Yue, Xiaodan; Meng, Cheng; Wang, Ziyan; Jin, Xiaofang; Cui, Xiao; Yang, Juhong; Shan, Chunyan; Gao, Zhongai; Yang, Yanhui; Li, Jing; Chang, Bai; Chang, Baocheng] Tianjin Med Univ, Tianjin Inst Endocrinol, Tianjin, Peoples R China.
   [Yue, Xiaodan] Tianjin Med Univ, Gen Hosp Airport Site, Tianjin, Peoples R China.
C3 Tianjin Medical University; Tianjin Medical University; Tianjin Medical
   University
RP Chang, B; Chang, BC (通讯作者)，Tianjin Med Univ, NHC Key Lab Hormones & Dev, Tianjin Key Lab Metab Dis, Chu Hsien & Mem Hosp, Tianjin, Peoples R China.; Chang, B; Chang, BC (通讯作者)，Tianjin Med Univ, Tianjin Inst Endocrinol, Tianjin, Peoples R China.
EM changbai1972@126.com; changbc1970@126.com
RI Meng, Cheng/HSE-7692-2023; Yang, Juhong/GNM-8846-2022; Wang,
   Ziyan/HII-8458-2022
OI Meng, Cheng/0000-0002-5557-4656; 
FU National Key R&D Program of China [2018YFC1314000]; National Natural
   Science Foundation of China [81603461, 81774043, 81700631]; Tianjin
   Natural Science Foundation [17JCZDJC34700, 17ZXMFSY00140,
   18ZXZNSY00280]; State Key Laboratory of Kidney Diseases in PLA General
   Hospital [KF-01-133]
FX This work was supported by the National Key R&D Program of China (No.
   2018YFC1314000), National Natural Science Foundation of China (No.
   81603461, 81774043 and 81700631), Tianjin Natural Science Foundation
   (No. 17JCZDJC34700, 17ZXMFSY00140 and 18ZXZNSY00280), and the fund of
   the State Key Laboratory of Kidney Diseases in PLA General Hospital
   (KF-01-133).
NR 40
TC 11
Z9 11
U1 0
U2 14
PU FRONTIERS MEDIA SA
PI LAUSANNE
PA AVENUE DU TRIBUNAL FEDERAL 34, LAUSANNE, CH-1015, SWITZERLAND
SN 1664-2392
J9 FRONT ENDOCRINOL
JI Front. Endocrinol.
PD DEC 16
PY 2020
VL 11
AR 536213
DI 10.3389/fendo.2020.536213
PG 13
WC Endocrinology & Metabolism
WE Science Citation Index Expanded (SCI-EXPANDED)
SC Endocrinology & Metabolism
GA PL8VT
UT WOS:000603392900001
PM 33424763
OA gold, Green Published
DA 2023-05-21
ER

PT J
AU Andrianova, NV
   Jankauskas, SS
   Zorova, LD
   Pevzner, IB
   Popkov, VA
   Silachev, DN
   Plotnikov, EY
   Zorov, DB
AF Andrianova, Nadezda, V
   Jankauskas, Stanislovas S.
   Zorova, Ljubava D.
   Pevzner, Irina B.
   Popkov, Vasily A.
   Silachev, Denis N.
   Plotnikov, Egor Y.
   Zorov, Dmitry B.
TI Mechanisms of Age-Dependent Loss of Dietary Restriction Protective
   Effects in Acute Kidney Injury
SO CELLS
LA English
DT Article
DE aging; dietary restriction; acute kidney injury; mitochondria;
   autophagy; mitophagy; ischemia; renal tubular cells
ID ISCHEMIA-REPERFUSION INJURY; CALORIC RESTRICTION; MITOCHONDRIAL
   HOMEOSTASIS; AGING KIDNEY; AUTOPHAGY; SIRT3; SENESCENCE; RAT; LIVER;
   DYSFUNCTION
AB Dietary restriction (DR) is one of the most efficient approaches ameliorating the severity of different pathological conditions including aging. We investigated the protective potential of short-term DR in the model of acute kidney injury (AKI) in young and old rats. In kidney tissue, the levels of autophagy and mitophagy were examined, and proliferative properties of renal cells obtained from rats of different age were compared. DR afforded a significant nephroprotection to ischemic kidneys of young rats. However, in old rats, DR did not provide such beneficial effect. On the assessment of the autophagy marker, the LC3 II/LC3 I ratio, and after staining the tissue with LysoTracker Green, we concluded that in old rats activity of the autophagic-lysosomal system decreased. Mitophagy, as assessed by the levels of PINK-1, was also deteriorated in old animals. Renal cells from old rats showed impaired proliferative capacity, a worse rate of recovery after ischemic injury, increased levels of oxidative stress, accumulation of lipofuscin granules and lower mitochondria membrane potential. The results suggest that the loss of DR benefits in old animals could be due to deterioration in the autophagy/mitophagy flux.
C1 [Andrianova, Nadezda, V; Popkov, Vasily A.] Lomonosov Moscow State Univ, Fac Bioengn & Bioinformat, Moscow 119992, Russia.
   [Jankauskas, Stanislovas S.; Zorova, Ljubava D.; Pevzner, Irina B.; Popkov, Vasily A.; Silachev, Denis N.; Plotnikov, Egor Y.; Zorov, Dmitry B.] Lomonosov Moscow State Univ, AN Belozersky Inst Physicochem Biol, Moscow 119992, Russia.
C3 Lomonosov Moscow State University; Lomonosov Moscow State University
RP Plotnikov, EY; Zorov, DB (通讯作者)，Lomonosov Moscow State Univ, AN Belozersky Inst Physicochem Biol, Moscow 119992, Russia.
EM andnadya12@yandex.ru; jankauskas.ss@gmail.com; lju_2003@list.ru;
   irinapevzner@mail.ru; popkov.vas@gmail.com;
   silachevdn@belozersky.msu.ru; plotnikov@belozersky.msu.ru;
   zorov@belozersky.msu.ru
RI Zorova, Ljubava/AAC-7286-2022; Jankauskas, Stanislovas/W-2744-2019;
   Jankauskas, Stanislovas/AHD-3550-2022; Andrianova, Nadezda
   V/T-1824-2017; Silachev, Denis N/C-9464-2012; Plotnikov, Egor
   Y/F-8592-2019; Zorov, Dmitry B./AAB-1738-2019; Popkov,
   Vasily/N-9030-2016; Silachev, Denis/ABE-8515-2020; Pevzner, Irina
   B/S-6178-2018
OI Zorova, Ljubava/0000-0001-9046-712X; Andrianova, Nadezda
   V/0000-0003-2720-4575; Plotnikov, Egor Y/0000-0003-2838-3704; Zorov,
   Dmitry B./0000-0003-0863-8490; Popkov, Vasily/0000-0003-2913-5091;
   Silachev, Denis/0000-0003-0581-9755; Jankauskas,
   Stanislovas/0000-0002-0843-5098
FU Russian Science Foundation [18-15-00058] Funding Source: Medline;
   Russian Science Foundation [18-15-00058] Funding Source: Russian Science
   Foundation
NR 75
TC 16
Z9 18
U1 1
U2 4
PU MDPI
PI BASEL
PA ST ALBAN-ANLAGE 66, CH-4052 BASEL, SWITZERLAND
EI 2073-4409
J9 CELLS-BASEL
JI Cells
PD OCT
PY 2018
VL 7
IS 10
AR 178
DI 10.3390/cells7100178
PG 17
WC Cell Biology
WE Science Citation Index Expanded (SCI-EXPANDED)
SC Cell Biology
GA GY7TU
UT WOS:000448818800036
PM 30360430
OA Green Published, Green Submitted, gold
DA 2023-05-21
ER

PT J
AU Song, XB
   Liu, G
   Liu, F
   Yan, ZG
   Wang, ZY
   Liu, ZP
   Wang, L
AF Song, Xiang-Bin
   Liu, Gang
   Liu, Fei
   Yan, Zhen-Gui
   Wang, Zhen-Yong
   Liu, Zong-Ping
   Wang, Lin
TI Autophagy blockade and lysosomal membrane permeabilization contribute to
   lead-induced nephrotoxicity in primary rat proximal tubular cells
SO CELL DEATH & DISEASE
LA English
DT Article
ID CATHEPSIN-B; V-ATPASE; FUSION; APOPTOSIS; DYSFUNCTION; PROTECTS;
   EXPOSURE; ASSAYS; PLAYS
AB Lead (Pb) is a known nephrotoxicant that causes damage to proximal tubular cells. Autophagy has an important protective role in various renal injuries, but the role of autophagy in Pb-elicited nephrotoxicity remains largely unknown. In this study, Pb promoted the accumulation of autophagosomes in primary rat proximal tubular (rPT) cells, and subsequent findings revealed that this autophagosome accumulation was caused by the inhibition of autophagic flux. Moreover, Pb exposure did not affect the autophagosome-lysosome fusion in rPT cells. Next, we found that Pb caused lysosomal alkalinization, may be through suppression of two V-ATPase subunits. Simultaneously, Pb inhibited lysosomal degradation capacity by affecting the maturation of cathepsin B (CTSB) and cathepsin D (CTSD). Furthermore, translocation of CTSB and CTSD from lysosome to cytoplasm was observed in this study, suggesting that lysosomal membrane permeabilization (LMP) occurred in Pb-exposed rPT cells. Meanwhile, Pb-induced caspase-3 activation and apoptosis were significantly but not completely inhibited by CTSB inhibitor (CA 074) and CTSD inhibitor (pepstatin A), respectively, demonstrating that LMP-induced lysosomal enzyme release was involved in Pb-induced apoptosis in rPT cells. In conclusion, Pb-mediated autophagy blockade in rPT cells is attributed to the impairment of lysosomal function. Both inhibition of autophagic flux and LMP-mediated apoptosis contribute to Pb-induced nephrotoxicity in rPT cells.
C1 [Song, Xiang-Bin; Liu, Fei; Yan, Zhen-Gui; Wang, Zhen-Yong; Wang, Lin] Shandong Agr Univ, Coll Anim Sci & Vet Med, Daizong Rd 61, Tai An 271018, Shandong, Peoples R China.
   [Liu, Gang; Liu, Zong-Ping] Yangzhou Univ, Coll Vet Med, Yangzhou, Jiangsu, Peoples R China.
   [Liu, Zong-Ping] Jiangsu Coinnovat Ctr Prevent & Control Important, Yangzhou, Jiangsu, Peoples R China.
C3 Shandong Agricultural University; Yangzhou University
RP Wang, L (通讯作者)，Shandong Agr Univ, Coll Anim Sci & Vet Med, Daizong Rd 61, Tai An 271018, Shandong, Peoples R China.; Liu, ZP (通讯作者)，Yangzhou Univ, Coll Vet Med, Yangzhou, Jiangsu, Peoples R China.
EM liuzongping@yzu.edu.cn; wanglin2013@sdau.edu.cn
RI Liu, Gang/N-5743-2015
OI Liu, Gang/0000-0003-1575-9290
FU National Nature Science Foundation of China [31472251]; foundation for
   the author of national excellent doctoral dissertation of PR China
   [201266]; fund of Fok Ying Tung Education Foundation [141022]; Priority
   Academic Program Development of Jiangsu Higher Education Institutions
   (PADD); Funds of Shandong "Double Tops" Program
FX This work was supported by the National Nature Science Foundation of
   China (No. 31472251), a foundation for the author of national excellent
   doctoral dissertation of PR China (No. 201266), the fund of Fok Ying
   Tung Education Foundation (No. 141022) and a project funded by the
   Priority Academic Program Development of Jiangsu Higher Education
   Institutions (PADD). This manuscript is partly supported by Funds of
   Shandong "Double Tops" Program.
NR 46
TC 118
Z9 121
U1 2
U2 28
PU NATURE PUBLISHING GROUP
PI LONDON
PA MACMILLAN BUILDING, 4 CRINAN ST, LONDON N1 9XW, ENGLAND
SN 2041-4889
J9 CELL DEATH DIS
JI Cell Death Dis.
PD JUN
PY 2017
VL 8
AR e2863
DI 10.1038/cddis.2017.262
PG 13
WC Cell Biology
WE Science Citation Index Expanded (SCI-EXPANDED)
SC Cell Biology
GA FB1HT
UT WOS:000405895200045
PM 28594408
OA Green Published, gold
DA 2023-05-21
ER

PT J
AU Blazer, A
   Qian, YZ
   Schlegel, MP
   Algasas, H
   Buyon, JP
   Cadwell, K
   Cammer, M
   Heffron, SP
   Liang, FX
   Mehta-Lee, S
   Niewold, T
   Rasmussen, SE
   Clancy, RM
AF Blazer, Ashira
   Qian, Yingzhi
   Schlegel, Martin Paul
   Algasas, Huda
   Buyon, Jill P.
   Cadwell, Ken
   Cammer, Michael
   Heffron, Sean P.
   Liang, Feng-Xia
   Mehta-Lee, Shilpi
   Niewold, Timothy
   Rasmussen, Sara E.
   Clancy, Robert M.
TI APOL1 variant-expressing endothelial cells exhibit autophagic
   dysfunction and mitochondrial stress
SO FRONTIERS IN GENETICS
LA English
DT Article
DE APOL1; Autophagy; Mitochondria; HUVECs; interferon
ID APOL1 RISK VARIANTS; KIDNEY-DISEASE; BINDING-PROTEIN; ALPHA ACTIVITY;
   NEPHROPATHY; INTERFERON; ASSOCIATION; PLASMA
AB Polymorphisms in the Apolipoprotein L1 (APOL1) gene are common in ancestrally African populations, and associate with kidney injury and cardiovascular disease. These risk variants (RV) provide an advantage in resisting Trypanosoma brucei, the causal agent of African trypanosomiasis, and are largely absent from non-African genomes. Clinical associations between the APOL1 high risk genotype (HRG) and disease are stronger in those with comorbid infectious or immune disease. To understand the interaction between cytokine exposure and APOL1 cytotoxicity, we established human umbilical vein endothelial cell (HUVEC) cultures representing each APOL1 genotype. Untreated HUVECs were compared to IFN gamma-exposed; and APOL1 expression, mitochondrial function, lysosome integrity, and autophagic flux were measured. IFN gamma increased median APOL1 expression across all genotypes 22.1 (8.3 to 29.8) fold (p=0.02). Compared to zero risk variant-carrying HUVECs (0RV), HUVECs carrying 2 risk variant copies (2RV) showed both depressed baseline and maximum mitochondrial oxygen consumption (p < 0.01), and impaired mitochondrial networking on MitoTracker assays. These cells also demonstrated a contracted lysosomal compartment, and an accumulation of autophagosomes suggesting a defect in autophagic flux. Upon blocking autophagy with non-selective lysosome inhibitor, hydroxychloroquine, autophagosome accumulation between 0RV HUVECs and untreated 2RV HUVECs was similar, implicating lysosomal dysfunction in the HRG-associated autophagy defect. Compared to 0RV and 2RV HUVECs, HUVECs carrying 1 risk variant copy (1RV) demonstrated intermediate mitochondrial respiration and autophagic flux phenotypes, which were exacerbated with IFN gamma exposure. Taken together, our data reveal that IFN gamma induces APOL1 expression, and that each additional RV associates with mitochondrial dysfunction and autophagy inhibition. IFN gamma amplifies this phenotype even in 1RV HUVECs, representing the first description of APOL1 pathobiology in variant heterozygous cell cultures.
C1 [Blazer, Ashira; Algasas, Huda; Niewold, Timothy; Rasmussen, Sara E.] Hosp Special Surg, Dept Med, Div Rheumatol, New York, NY 10021 USA.
   [Qian, Yingzhi] New York Univ, Sch Med, Dept Populat Hlth, Div Biostat, New York, NY USA.
   [Schlegel, Martin Paul; Heffron, Sean P.] New York Univ, Sch Med, Dept Med, Div Cardiol, New York, NY USA.
   [Buyon, Jill P.; Clancy, Robert M.] New York Univ, Grossman Sch Med, Dept Med, Div Rheumatol, New York, NY USA.
   [Cadwell, Ken] New York Univ, Grossman Sch Med, Dept Microbiol, New York, NY USA.
   [Cammer, Michael; Liang, Feng-Xia] New York Univ, Grossman Sch Med, Sch Med, DART Microscopy Lab, New York, NY USA.
   [Mehta-Lee, Shilpi] New York Univ, Grossman Sch Med, Dept Obstet & Gynecol, New York, NY USA.
C3 New York University; New York University; New York University; New York
   University; New York University; New York University
RP Blazer, A (通讯作者)，Hosp Special Surg, Dept Med, Div Rheumatol, New York, NY 10021 USA.
EM blazera@hss.edu
RI Liang, Feng/GZK-4305-2022; Liang, Fenghua/HHM-3798-2022
OI Blazer, Ashira/0000-0002-0386-5259
FU Rheumatology Research Foundation Scientist Development Award; NYU Cancer
   Center Support Grant NCI [K23AI163359];  [P30CA016087]
FX The funding for this project was provided by the Rheumatology Research
   Foundation Scientist Development Award, and was supported in part by
   grant K23AI163359 both awarded to AB. All imaging was completed in the
   NYU DART Microscopy Core. This shared resource (Microscopy Core) is
   partially supported by NYU Cancer Center Support Grant NCI P30CA016087.
NR 54
TC 1
Z9 1
U1 3
U2 3
PU FRONTIERS MEDIA SA
PI LAUSANNE
PA AVENUE DU TRIBUNAL FEDERAL 34, LAUSANNE, CH-1015, SWITZERLAND
EI 1664-8021
J9 FRONT GENET
JI Front. Genet.
PD SEP 27
PY 2022
VL 13
AR 769936
DI 10.3389/fgene.2022.769936
PG 13
WC Genetics & Heredity
WE Science Citation Index Expanded (SCI-EXPANDED)
SC Genetics & Heredity
GA 5T0IW
UT WOS:000875562900001
PM 36238153
OA Green Submitted, Green Published, gold
DA 2023-05-21
ER

PT J
AU Kaushal, GP
   Chandrashekar, K
   Juncos, LA
AF Kaushal, Gur P.
   Chandrashekar, Kiran
   Juncos, Luis A.
TI Molecular Interactions Between Reactive Oxygen Species and Autophagy in
   Kidney Disease
SO INTERNATIONAL JOURNAL OF MOLECULAR SCIENCES
LA English
DT Review
DE reactive oxygen species; oxidants; autophagy; acute kidney injury;
   chronic kidney disease; diabetic nephropathy; mTORC1; AMPK
ID ISCHEMIA-REPERFUSION INJURY; ACTIVATED PROTEIN-KINASE; CISPLATIN-INDUCED
   NEPHROTOXICITY; TRANSCRIPTION FACTOR NRF2; RENAL TUBULAR CELLS;
   OXIDATIVE STRESS; NITROSATIVE STRESS; HYDROGEN-PEROXIDE; RAT-KIDNEY;
   PINK1/PARKIN-MEDIATED MITOPHAGY
AB Reactive oxygen species (ROS) are highly reactive signaling molecules that maintain redox homeostasis in mammalian cells. Dysregulation of redox homeostasis under pathological conditions results in excessive generation of ROS, culminating in oxidative stress and the associated oxidative damage of cellular components. ROS and oxidative stress play a vital role in the pathogenesis of acute kidney injury and chronic kidney disease, and it is well documented that increased oxidative stress in patients enhances the progression of renal diseases. Oxidative stress activates autophagy, which facilitates cellular adaptation and diminishes oxidative damage by degrading and recycling intracellular oxidized and damaged macromolecules and dysfunctional organelles. In this review, we report the current understanding of the molecular regulation of autophagy in response to oxidative stress in general and in the pathogenesis of kidney diseases. We summarize how the molecular interactions between ROS and autophagy involve ROS-mediated activation of autophagy and autophagy-mediated reduction of oxidative stress. In particular, we describe how ROS impact various signaling pathways of autophagy, including mTORC1-ULK1, AMPK-mTORC1-ULK1, and Keap1-Nrf2-p62, as well as selective autophagy including mitophagy and pexophagy. Precise elucidation of the molecular mechanisms of interactions between ROS and autophagy in the pathogenesis of renal diseases may identify novel targets for development of drugs for preventing renal injury.
C1 [Kaushal, Gur P.] 4301 West Markham,Slot 501, Little Rock, AR 72205 USA.
   [Kaushal, Gur P.; Chandrashekar, Kiran; Juncos, Luis A.] Cent Arkansas Vet Healthcare Syst, Renal Sect, Little Rock, AR 72205 USA.
   [Kaushal, Gur P.; Chandrashekar, Kiran; Juncos, Luis A.] Univ Arkansas Med Sci, Dept Internal Med, Div Nephrol, Little Rock, AR 72205 USA.
C3 US Department of Veterans Affairs; Veterans Health Administration (VHA);
   Central Arkansas Veterans Healthcare System; University of Arkansas
   System; University of Arkansas Medical Sciences
RP Kaushal, GP (通讯作者)，4301 West Markham,Slot 501, Little Rock, AR 72205 USA.; Kaushal, GP (通讯作者)，Cent Arkansas Vet Healthcare Syst, Renal Sect, Little Rock, AR 72205 USA.; Kaushal, GP (通讯作者)，Univ Arkansas Med Sci, Dept Internal Med, Div Nephrol, Little Rock, AR 72205 USA.
EM Kaushalgurp@uams.edu
OI Juncos, Luis A/0000-0002-4630-2747
FU Veterans Administration (V.A. Merit Review) [BX000444]
FX This work was supported by a grant from by the Veterans Administration
   (V.A. Merit Review BX000444) to G.P.K. We thank Jeff Bowen for
   formatting the figures.
NR 200
TC 61
Z9 64
U1 15
U2 32
PU MDPI
PI BASEL
PA ST ALBAN-ANLAGE 66, CH-4052 BASEL, SWITZERLAND
EI 1422-0067
J9 INT J MOL SCI
JI Int. J. Mol. Sci.
PD AUG
PY 2019
VL 20
IS 15
AR 3791
DI 10.3390/ijms20153791
PG 23
WC Biochemistry & Molecular Biology; Chemistry, Multidisciplinary
WE Science Citation Index Expanded (SCI-EXPANDED)
SC Biochemistry & Molecular Biology; Chemistry
GA IS8ET
UT WOS:000482383000184
PM 31382550
OA Green Published, Green Submitted, gold
DA 2023-05-21
ER

PT J
AU Livingston, MJ
   Wang, JH
   Zhou, JL
   Wu, GY
   Ganley, IG
   Hill, JA
   Yin, XM
   Dong, Z
AF Livingston, Man J.
   Wang, Jinghong
   Zhou, Jiliang
   Wu, Guangyu
   Ganley, Ian G.
   Hill, Joseph A.
   Yin, Xiao-Ming
   Dong, Zheng
TI Clearance of damaged mitochondria via mitophagy is important to the
   protective effect of ischemic preconditioning in kidneys
SO AUTOPHAGY
LA English
DT Article
DE Acute kidney injury; autophagy; ischemic preconditioning; mitophagy;
   proximal tubule; renal ischemia-reperfusion
ID AUTOPHAGY ACTIVATION; RAT MODEL; PROTEIN; INJURY; NEUROPROTECTION;
   PROVIDES
AB Ischemic preconditioning (IPC) affords tissue protection in organs including kidneys; however, the underlying mechanism remains unclear. Here we demonstrate an important role of macroautophagy/autophagy (especially mitophagy) in the protective effect of IPC in kidneys. IPC induced autophagy in renal tubular cells in mice and suppressed subsequent renal ischemia-reperfusion injury (IRI). The protective effect of IPC was abolished by pharmacological inhibitors of autophagy and by the ablation of Atg7 from kidney proximal tubules. Pretreatment with BECN1/Beclin1 peptide induced autophagy and protected against IRI. These results suggest the dependence of IPC protection on renal autophagy. During IPC, the mitophagy regulator PINK1 (PTEN induced putative kinase 1) was activated. Both IPC and BECN1 peptide enhanced mitolysosome formation during renal IRI in mitophagy reporter mice, suggesting that IPC may protect kidneys by activating mitophagy. We further established an in vitro model of IPC by inducing 'chemical ischemia' in kidney proximal tubular cells with carbonyl cyanide 3-chlorophenylhydrazone (CCCP). Brief treatment with CCCP protected against subsequent injury in these cells and the protective effect was abrogated by autophagy inhibition. In vitro IPC increased mitophagosome formation, enhanced the delivery of mitophagosomes to lysosomes, and promoted the clearance of damaged mitochondria during subsequent CCCP treatment. IPC also suppressed mitochondrial depolarization, improved ATP production, and inhibited the generation of reactive oxygen species. Knockdown of Pink1 suppressed mitophagy and reduced the cytoprotective effect of IPC. Together, these results suggest that autophagy, especially mitophagy, plays an important role in the protective effect of IPC.
C1 [Livingston, Man J.; Dong, Zheng] Augusta Univ, Dept Cellular Biol & Anat, Augusta, GA 30912 USA.
   [Livingston, Man J.; Zhou, Jiliang; Wu, Guangyu; Dong, Zheng] Charlie Norwood VA Med Ctr, 1459 Laney Walker Blvd, Augusta, GA 30912 USA.
   [Wang, Jinghong; Dong, Zheng] Cent S Univ, Xiangya Hosp 2, Dept Lab Med, Changsha, Hunan, Peoples R China.
   [Wang, Jinghong; Dong, Zheng] Cent S Univ, Xiangya Hosp 2, Dept Nephrol, Changsha, Hunan, Peoples R China.
   [Zhou, Jiliang; Wu, Guangyu] Augusta Univ, Med Coll Georgia, Dept Pharmacol & Toxicol, Augusta, GA 30912 USA.
   [Ganley, Ian G.] Univ Dundee, Med Res Council Prot Phosphorylat & Ubiquitylat U, Dundee, Scotland.
   [Hill, Joseph A.] Univ Texas Southwestern Med Ctr Dallas, Dept Internal Med, Div Cardiol, Dallas, TX USA.
   [Hill, Joseph A.] Univ Texas Southwestern Med Ctr Dallas, Dept Mol Biol, Div Cardiol, Dallas, TX 75390 USA.
   [Yin, Xiao-Ming] Indiana Univ Sch Med, Dept Pathol & Lab Med, Indianapolis, IN 46202 USA.
C3 University System of Georgia; Augusta University; US Department of
   Veterans Affairs; Veterans Health Administration (VHA); Central South
   University; Central South University; University System of Georgia;
   Augusta University; University of Dundee; University of Texas System;
   University of Texas Southwestern Medical Center Dallas; University of
   Texas System; University of Texas Southwestern Medical Center Dallas;
   Indiana University System; Indiana University Bloomington
RP Livingston, MJ; Dong, Z (通讯作者)，Charlie Norwood VA Med Ctr, 1459 Laney Walker Blvd, Augusta, GA 30912 USA.; Livingston, MJ; Dong, Z (通讯作者)，Augusta Univ, Med Coll Georgia, Dept Cellular Biol & Anat, 1459 Laney Walker Blvd, Augusta, GA 30912 USA.
EM malivingston@augusta.edu; zdong@augusta.edu
OI Ganley, Ian/0000-0003-1481-9407; Livingston, Man/0000-0001-8638-0902;
   Zhou, Jiliang/0000-0002-2375-4636
FU National Institutes of Health [87843, 58831]; U.S. Department of
   Veterans Affairs [319]; National Natural Science Foundation of China
   [81720108008]; MRC [MC_UU_00018/2] Funding Source: UKRI
FX This work was supported by the National Institutes of Health [58831];
   National Institutes of Health [87843]; U.S. Department of Veterans
   Affairs [319]; National Natural Science Foundation of China
   [81720108008].
NR 49
TC 113
Z9 115
U1 7
U2 33
PU TAYLOR & FRANCIS INC
PI PHILADELPHIA
PA 530 WALNUT STREET, STE 850, PHILADELPHIA, PA 19106 USA
SN 1554-8627
EI 1554-8635
J9 AUTOPHAGY
JI Autophagy
PD DEC 2
PY 2019
VL 15
IS 12
BP 2142
EP 2162
DI 10.1080/15548627.2019.1615822
EA MAY 2019
PG 21
WC Cell Biology
WE Science Citation Index Expanded (SCI-EXPANDED)
SC Cell Biology
GA JW6SF
UT WOS:000469047200001
PM 31066324
OA Green Published, hybrid
DA 2023-05-21
ER

PT J
AU Hou, B
   Li, YK
   Li, X
   Zhang, CY
   Zhao, ZH
   Chen, Q
   Zhang, N
   Li, H
AF Hou, Bo
   Li, Yankun
   Li, Xue
   Zhang, Congying
   Zhao, Zhonghua
   Chen, Qi
   Zhang, Nong
   Li, Hui
TI HGF protected against diabetic nephropathy via autophagy-lysosome
   pathway in podocyte by modulating PI3K/Akt-GSK3 beta-TFEB axis
SO CELLULAR SIGNALLING
LA English
DT Article
DE Autophagy; Diabetic nephropathy; Glycogen synthase kinase 3 beta;
   Hepatocyte growth factor; Lysosome; Podocyte
ID HEPATOCYTE GROWTH-FACTOR; INHIBITION; DISEASE; INJURY; ACIDIFICATION;
   CLEARANCE; PREVENTS; PROTEIN
AB Podocyte loss is a detrimental feature and major cause of proteinuria in diabetic nephropathy (DN). Our previous study revealed that hepatocyte growth factor (HGF) prevented high glucose-induced podocyte injury via en-hancing autophagy. In the current study, we aimed to assess the role of HGF on podocyte homeostasis in DN and clarify its mechanisms further. Diabetic mice treated with HGF had markedly reduced ratio of kidney weight to body weight, urinary albumin excretion, podocyte loss and matrix expansion compared with that in the non treated counterpart. Simultaneously, HGF-treated diabetic mice exhibited increased autophagy activity as indicated by the decreased accumulation of sequestosome 1 (SQSTM1/ p62) and increased microtubule-associated proteins 1 light chains 3 (LC3) II/LC3I ratio. These beneficial effects of HGF were blocked by HGF/c-Met inhibitor Crizotinib or phosphatidylinositide 3-kinases (PI3K) inhibitor LY294002. Moreover, HGF treatment obviously prevented inactivation of the protein kinase B (Akt)-glycogen synthase kinase 3 beta (GSK3 beta)-transcription factor EB (TFEB) axis in high glucose-stimulated podocytes, which was associated with improved lysosome function and autophagy. Accordingly, adenovirus vector encoding constitutively active GSK3 beta (AdGSK3 beta-S9A) offset whereas small interfering RNA against GSK3 beta (GSK3 beta siRNA) recapitulated salutary effects of HGF on lysosome number and autophagy in podocytes. These results suggested that HGF protected against diabetic nephropathy through restoring podocyte autophagy, which at least partially involved PI3K/Akt-GSK3 beta TFEB axis-mediated lysosomal function improvement.
C1 [Hou, Bo; Li, Yankun; Li, Xue; Zhang, Congying; Zhao, Zhonghua; Chen, Qi; Zhang, Nong; Li, Hui] Fudan Univ, Sch Basic Med Sci, Dept Pathol, 138 Yixueyuan Rd, Shanghai 200032, Peoples R China.
C3 Fudan University
RP Li, H (通讯作者)，Fudan Univ, Sch Basic Med Sci, Dept Pathol, 138 Yixueyuan Rd, Shanghai 200032, Peoples R China.
EM huili78@fudan.edu.cn
FU National Natural Science Foundation of China [NSFC 81370796]
FX This study was supported by grants from the National Natural Science
   Foundation of China (NSFC 81370796).
NR 33
TC 15
Z9 15
U1 2
U2 14
PU ELSEVIER SCIENCE INC
PI NEW YORK
PA STE 800, 230 PARK AVE, NEW YORK, NY 10169 USA
SN 0898-6568
EI 1873-3913
J9 CELL SIGNAL
JI Cell. Signal.
PD NOV
PY 2020
VL 75
AR 109744
DI 10.1016/j.cellsig.2020.109744
PG 12
WC Cell Biology
WE Science Citation Index Expanded (SCI-EXPANDED)
SC Cell Biology
GA OC2QR
UT WOS:000579005300006
PM 32827692
OA Green Submitted
DA 2023-05-21
ER

PT J
AU Dai, XG
   Xu, W
   Li, T
   Lu, JY
   Yang, Y
   Li, Q
   Zeng, ZH
   Ai, YH
AF Dai, Xin-Gui
   Xu, Wei
   Li, Tao
   Lu, Jia-Ying
   Yang, Yang
   Li, Qiong
   Zeng, Zhen-Hua
   Ai, Yu-Hang
TI Involvement of phosphatase and tensin homolog-induced putative kinase
   1-Parkin-mediated mitophagy in septic acute kidney injury
SO CHINESE MEDICAL JOURNAL
LA English
DT Article
DE Sepsis; Acute kidney injury; Autophagy; Mitophagy; Phosphatase and
   tensin homolog-induced putative kinase 1; E3 ubiquitin-protein ligase
   Parkin
ID PINK1/PARKIN-MEDIATED MITOPHAGY; PROTECTIVE ROLE; AUTOPHAGY; PROTEIN;
   ACTIVATION; APOPTOSIS; POLYDATIN; PATHWAYS; STRESS; PARKIN
AB Background: Studies have reported mitophagy activation in renal tubular epithelial cells (RTECs) in acute kidney injury (AKI). Phosphatase and tensin homolog-induced putative kinase 1 (PINK1) and E3 ubiquitin-protein ligase Parkin are involved in mitophagy regulation; however, little is known about the role of PINK1-Parkin mitophagy in septic AKI. Here we investigated whether the PINK1-Parkin mitophagy pathway is involved in septic AKI and its effects on cell apoptosis in vitro and on renal functions in vivo. Methods: Mitophagy-related gene expression was determined using Western blot assay in human RTEC cell line HK-2 stimulated with bacterial lipopolysaccharide (LPS) and in RTECs from septic AKI rats induced by cecal ligation and perforation (CLP). Autophagy-related ultrastructural features in rat RTECs were observed using electron microscopy. Gain- and loss-of-function approaches were performed to investigate the role of the PINK1-Parkin pathway in HK-2 cell mitophagy. Autophagy activators and inhibitors were used to assess the effects of mitophagy modulation on cell apoptosis in vitro and on renal functions in vivo. Results: LPS stimulation could significantly induce LC3-II and BECN-1 protein expression (LC3-II: 1.72 +/- 0.05 vs. 1.00 +/- 0.05, P vs. 1.00 +/- 0.14, P < 0.05) at 4 h in vitro. Similarly, LC3-II, and BECN-1 protein levels were significantly increased and peaked at 2 h after CLP (LC3-II: 3.33 +/- 0.12 vs. 1.03 +/- 0.15, P vs. 1.02 +/- 0.11, P < 0.05) in vivo compared with those after sham operation. Mitochondrial deformation and mitolysosome-mediated mitochondria clearance were observed in RTECs from septic rats. PINK1 knockdown significantly attenuated LC3-II protein expression (1.35 +/- 0.21 vs. 2.38 +/- 0.22, P < 0.05), whereas PINK1 overexpression markedly enhanced LC3-II protein expression (2.07 +/- 0.21 vs. 1.29 +/- 0.19, P < 0.05) compared with LPS-stimulated HK-2 cells. LPS-induced proapoptotic protein expression remained unchanged in autophagy activator-treated HK-2 cells and was significantly attenuated in PINK1-overexpressing cells, but was remarkably upregulated in autophagy inhibitor-treated and in PINK1-depleted cells. Consistent results were observed in flow cytometric apoptosis assay and in renal function indicators in rats. Conclusion: PINK1-Parkin-mediated mitophagy might play a protective role in septic AKI, serving as a potential therapeutic target for septic AKI.
C1 [Dai, Xin-Gui; Ai, Yu-Hang] Cent S Univ, Dept Intens Care Unit, Xiangya Hosp, Changsha 410078, Hunan, Peoples R China.
   [Dai, Xin-Gui; Li, Tao; Yang, Yang; Li, Qiong] First Peoples Hosp Chenzhou, Dept Crit Care Med, Chenzhou 423000, Hunan, Peoples R China.
   [Xu, Wei; Lu, Jia-Ying; Zeng, Zhen-Hua] Southern Med Univ, Nanfang Hosp, Dept Crit Care Med, Guangzhou 510515, Guangdong, Peoples R China.
C3 Central South University; Southern Medical University - China
RP Ai, YH (通讯作者)，Cent S Univ, Dept Intens Care Unit, Xiangya Hosp, Changsha 410078, Hunan, Peoples R China.
EM ayhicu1978@126.com
FU National Natural Science Foundation of China [81601708, 81671960];
   Natural Science Foundation of Hunan Province, China [2018JJ2014]
FX This work was supported by grants from the National Natural Science
   Foundation of China (Nos. 81601708, 81671960), and the Natural Science
   Foundation of Hunan Province, China (No. 2018JJ2014).
NR 39
TC 14
Z9 15
U1 1
U2 5
PU LIPPINCOTT WILLIAMS & WILKINS
PI PHILADELPHIA
PA TWO COMMERCE SQ, 2001 MARKET ST, PHILADELPHIA, PA 19103 USA
SN 0366-6999
EI 2542-5641
J9 CHINESE MED J-PEKING
JI Chin. Med. J.
PD OCT 5
PY 2019
VL 132
IS 19
BP 2340
EP 2347
DI 10.1097/CM9.0000000000000448
PG 8
WC Medicine, General & Internal
WE Science Citation Index Expanded (SCI-EXPANDED)
SC General & Internal Medicine
GA JX1EK
UT WOS:000503485700010
PM 31567378
OA Green Published, gold
DA 2023-05-21
ER

PT J
AU Li, N
   Wang, HJ
   Jiang, CM
   Zhang, M
AF Li, Nan
   Wang, Hengjin
   Jiang, Chunming
   Zhang, Miao
TI Renal ischemia/reperfusion-induced mitophagy protects against renal
   dysfunction via Drpl-dependent-pathway
SO EXPERIMENTAL CELL RESEARCH
LA English
DT Article
DE Acute kidney injury; Ischemia reperfusion; Mitophagy; Drpl
ID MITOCHONDRIAL FISSION; ENERGY STRESS; CELL-DEATH; INJURY; AUTOPHAGY;
   DEGRADATION; ISCHEMIA; RELEASE; FUSION; HEART
AB Autophagy is upregulated under stress conditions to degrade superfluous proteins and recycle damaged organelles including damaged mitochondria. However, the occurrence of mitochondrial autophagy and its contribution remain to be elucidated during renal ischemia/reperfusion injury (IRI). In this study, mitophagosomes and engulfed mitochondria were frequently observed by electron microscopy after renal IRI vs. control. Meanwhile, the increase of lipidated microtubule associated protein light chain 3 (LC3-II) and decrease of mitochondrial proteins were detected by western blot, suggesting the presence of mitophagy. Drp1 translocated to mitochondria and was phosphorylated at S616 in response to IRI. Interestingly, we found that inhibiting drp1 phosphorylation with mdivi-1 significantly suppressed IRI-induced mitophagy without affecting general autophagy. Furthermore, our results showed that downregulation of mitophagy significantly exacerbated cell apoptosis and markedly aggravated kidney dysfunction induced by IRI. Taken together, these data indicate that mitophagy was activated via Drp1-dependent pathway and such mitophagic clearance of damaged mitochondria protects cells from IRI-induced apoptosis.
C1 [Li, Nan; Wang, Hengjin; Jiang, Chunming; Zhang, Miao] Nanjing Univ, Med Sch, Nanjing Drum Tower Hosp, Dept Nephrol, Nanjing, Jiangsu, Peoples R China.
C3 Nanjing University
RP Wang, HJ; Jiang, CM; Zhang, M (通讯作者)，Nanjing Univ, Med Sch, Nanjing Drum Tower Hosp, Dept Nephrol, Nanjing, Jiangsu, Peoples R China.
EM tiger197510@126.com; guloujiang@sina.com; JSNNGLSN@163.com
NR 32
TC 30
Z9 32
U1 0
U2 11
PU ELSEVIER INC
PI SAN DIEGO
PA 525 B STREET, STE 1900, SAN DIEGO, CA 92101-4495 USA
SN 0014-4827
EI 1090-2422
J9 EXP CELL RES
JI Exp. Cell Res.
PD AUG 1
PY 2018
VL 369
IS 1
BP 27
EP 33
DI 10.1016/j.yexcr.2018.04.025
PG 7
WC Oncology; Cell Biology
WE Science Citation Index Expanded (SCI-EXPANDED)
SC Oncology; Cell Biology
GA GK3PK
UT WOS:000436057400004
PM 29704468
DA 2023-05-21
ER

PT J
AU Barutta, F
   Bellini, S
   Kimura, S
   Hase, K
   Corbetta, B
   Corbelli, A
   Fiordaliso, F
   Bruno, S
   Biancone, L
   Barreca, A
   Papotti, MG
   Hirsh, E
   Martini, M
   Gambino, R
   Durazzo, M
   Ohno, H
   Gruden, G
AF Barutta, F.
   Bellini, S.
   Kimura, S.
   Hase, K.
   Corbetta, B.
   Corbelli, A.
   Fiordaliso, F.
   Bruno, S.
   Biancone, L.
   Barreca, A.
   Papotti, M. G.
   Hirsh, E.
   Martini, M.
   Gambino, R.
   Durazzo, M.
   Ohno, H.
   Gruden, G.
TI Protective effect of the tunneling nanotube-TNFAIP2/M-sec system on
   podocyte autophagy in diabetic nephropathy
SO AUTOPHAGY
LA English
DT Article
DE Advanced glycation end products; albuminuria; autophagosomes;
   experimental diabetes; hyperglycemia; lysosomes; nephrin; podocytes;
   renal function loss; slit diaphragm
ID GLYCATION END-PRODUCTS; PRIMARY RESPONSE GENE; NECROSIS-FACTOR-ALPHA;
   MITOCHONDRIAL TRANSFER; NANOTUBE FORMATION; EPITHELIAL-CELLS; MEMBRANE;
   PROTEINURIA; PATHOGENESIS; DYSFUNCTION
AB Podocyte injury leading to albuminuria is a characteristic feature of diabetic nephropathy (DN). Hyperglycemia and advanced glycation end products (AGEs) are major determinants of DN. However, the underlying mechanisms of podocyte injury remain poorly understood. The cytosolic protein TNFAIP2/M-Sec is required for tunneling nanotubes (TNTs) formation, which are membrane channels that transiently connect cells, allowing organelle transfer. Podocytes express TNFAIP2 and form TNTs, but the potential relevance of the TNFAIP2-TNT system in DN is unknown. We studied TNFAIP2 expression in both human and experimental DN and the renal effect of tnfaip2 deletion in streptozotocin-induced DN. Moreover, we explored the role of the TNFAIP2-TNT system in podocytes exposed to diabetes-related insults. TNFAIP2 was overexpressed by podocytes in both human and experimental DN and exposure of podocytes to high glucose and AGEs induced the TNFAIP2-TNT system. In diabetic mice, tnfaip2 deletion exacerbated albuminuria, renal function loss, podocyte injury, and mesangial expansion. Moreover, blockade of the autophagic flux due to lysosomal dysfunction was observed in diabetes-injured podocytes both in vitro and in vivo and exacerbated by tnfaip2 deletion. TNTs allowed autophagosome and lysosome exchange between podocytes, thereby ameliorating AGE-induced lysosomal dysfunction and apoptosis. This protective effect was abolished by tnfaip2 deletion, TNT inhibition, and donor cell lysosome damage. By contrast, Tnfaip2 overexpression enhanced TNT-mediated transfer and prevented AGE-induced autophagy and lysosome dysfunction and apoptosis. In conclusion, TNFAIP2 plays an important protective role in podocytes in the context of DN by allowing TNT-mediated autophagosome and lysosome exchange and may represent a novel druggable target.
C1 [Barutta, F.; Bellini, S.; Corbetta, B.; Bruno, S.; Biancone, L.; Gambino, R.; Durazzo, M.; Gruden, G.] Univ Turin, Dept Med Sci, Turin, Italy.
   [Kimura, S.; Hase, K.] Keio Univ, Div Biochem, Fac Pharm, Tokyo, Japan.
   [Corbelli, A.; Fiordaliso, F.] Ist Ric Farmacol Mario Negri IRCCS, Dept Mol Biochem & Pharmacol, Unit Bioimaging, Milan, Italy.
   [Barreca, A.] Citta Salute & Sci Hosp, Div Pathol, Turin, Italy.
   [Papotti, M. G.] Univ Turin, Dept Oncol, Turin, Italy.
   [Hirsh, E.; Martini, M.] Univ Turin, Dept Mol Biotechnol & Hlth Sci, Turin, Italy.
   [Ohno, H.] RIKEN Ctr Integrat Med Sci, Lab Intestinal Ecosyst, Yokohama, Kanagawa, Japan.
C3 University of Turin; Keio University; Istituto di Ricerche
   Farmacologiche Mario Negri IRCCS; A.O.U. Citta della Salute e della
   Scienza di Torino; University of Turin; University of Turin; RIKEN
RP Barutta, F (通讯作者)，Dept Med Sci, Corso Dogliotti 14, I-10126 Turin, Italy.
EM federica.barutta@unito.it
OI Bellini, Stefania/0000-0002-2513-1651
FU Juvenile Diabetes Research Foundation Postdoctoral Fellowship
   [3-PDF-2014-109-A-N]; European Foundation for the Study of Diabetes
   (EFSD); Ferrero Foundation (Alba); University of Turin; Italian Ministry
   for Education, University and Research (Ministero dell'Istruzione,
   dell'Universita e della Ricerca - MIUR) under the program "Dipartimenti
   di Eccellenza [2018-2022, D15D18000410001]
FX Barutta F. was the recipient of a Juvenile Diabetes Research Foundation
   Postdoctoral Fellowship (3-PDF-2014-109-A-N). The work was supported by
   the European Foundation for the Study of Diabetes (EFSD), the Ferrero
   Foundation (Alba), the University of Turin (ex. 60% grant) and the
   Italian Ministry for Education, University and Research (Ministero
   dell'Istruzione, dell'Universita e della Ricerca - MIUR) under the
   program "Dipartimenti di Eccellenza 2018-2022" project D15D18000410001.
NR 91
TC 6
Z9 6
U1 4
U2 9
PU TAYLOR & FRANCIS INC
PI PHILADELPHIA
PA 530 WALNUT STREET, STE 850, PHILADELPHIA, PA 19106 USA
SN 1554-8627
EI 1554-8635
J9 AUTOPHAGY
JI Autophagy
PD FEB 1
PY 2023
VL 19
IS 2
BP 505
EP 524
DI 10.1080/15548627.2022.2080382
EA JUN 2022
PG 20
WC Cell Biology
WE Science Citation Index Expanded (SCI-EXPANDED)
SC Cell Biology
GA A5RB8
UT WOS:000807050300001
PM 35659195
OA hybrid, Green Published
DA 2023-05-21
ER

PT J
AU Lu, C
   Wu, B
   Liao, ZJ
   Xue, M
   Zou, ZP
   Feng, JX
   Sheng, JQ
AF Lu, Chang
   Wu, Bo
   Liao, Zhuojun
   Xue, Ming
   Zou, Zhouping
   Feng, Jianxun
   Sheng, Junqin
TI DUSP1 overexpression attenuates renal tubular mitochondrial dysfunction
   by restoring Parkin-mediated mitophagy in diabetic nephropathy
SO BIOCHEMICAL AND BIOPHYSICAL RESEARCH COMMUNICATIONS
LA English
DT Article
DE DUSP1; Human proximal tubular epithelial cells; Mitophagy; Reactive
   oxygen species; Cell apoptosis; Parkin
ID SPECIFICITY PHOSPHATASE 1; OXIDATIVE STRESS; AUTOPHAGY; APOPTOSIS;
   MECHANISMS; PATHWAY; INJURY; CELLS
AB Diabetic nephropathy (DN) is the primary cause of end-stage renal disease, and renal tubular cell dysfunction contributes to the pathogenesis of many kidney diseases. Our previous study demonstrated that dual-specificity protein phosphatase 1 (DUSP1) reduced hyperglycemia-mediated mitochondrial damage; however, its role in hyperglycemia-driven dysfunction of tubular cells is still not fully under-stood. In this study, we found that DUSP1 is reduced in human proximal tubular epithelial (HK-2) cells under high-glucose conditions. DUSP1 overexpression in HK-2 cells partially restored autophagic flux, improved mitochondrial function, and reduced reactive oxygen species generation and cell apoptosis under high-glucose conditions. Surprisingly, overexpressing DUSP1 abolished the decrease in mito-chondrial parkin expression caused by high-glucose stimulation. In addition, knockdown of parkin in HK -2 cells reversed the effects of DUSP1 overexpression on mitophagy and apoptosis under high-glucose conditions. Overall, these data indicate that DUSP1 plays a defensive role in the pathogenesis of DN by restoring parkin-mediated mitophagy, suggesting that it may be considered a prospective therapeutic strategy for the amelioration of DN.
   (c) 2021 Elsevier Inc. All rights reserved.
C1 [Lu, Chang; Liao, Zhuojun; Xue, Ming; Zou, Zhouping; Feng, Jianxun; Sheng, Junqin] Xuhui Dist Cent Hosp Shanghai, Dept Nephrol, 966 Huaihai Middle Rd, Shanghai 200003, Peoples R China.
   [Wu, Bo] Tongji Univ, Yangpu Hosp, Dept Cardiol, Sch Med, Shanghai, Peoples R China.
C3 Tongji University
RP Feng, JX; Sheng, JQ (通讯作者)，Xuhui Dist Cent Hosp Shanghai, Dept Nephrol, 966 Huaihai Middle Rd, Shanghai 200003, Peoples R China.
EM Fengjx9101@126.com; sjqhorse@hotmail.com
FU Shanghai Municipal Natural Science Foundation [19ZR1450000]; Xuhui
   District Medical Research Project General Project [SHXH201907]
FX This work was supported by Shanghai Municipal Natural Science Foundation
   (19ZR1450000) and Xuhui District Medical Research Project General
   Project (SHXH201907).
NR 47
TC 10
Z9 11
U1 1
U2 10
PU ACADEMIC PRESS INC ELSEVIER SCIENCE
PI SAN DIEGO
PA 525 B ST, STE 1900, SAN DIEGO, CA 92101-4495 USA
SN 0006-291X
EI 1090-2104
J9 BIOCHEM BIOPH RES CO
JI Biochem. Biophys. Res. Commun.
PD JUN 25
PY 2021
VL 559
BP 141
EP 147
DI 10.1016/j.bbrc.2021.04.032
EA APR 2021
PG 7
WC Biochemistry & Molecular Biology; Biophysics
WE Science Citation Index Expanded (SCI-EXPANDED)
SC Biochemistry & Molecular Biology; Biophysics
GA RW1FJ
UT WOS:000646268600005
PM 33940385
DA 2023-05-21
ER

PT J
AU Yang, M
   Li, CR
   Yang, SK
   Xiao, Y
   Chen, W
   Gao, P
   Jiang, N
   Xiong, S
   Wei, L
   Zhang, Q
   Yang, JF
   Zeng, LF
   Sun, L
AF Yang, Ming
   Li, Chenrui
   Yang, Shikun
   Xiao, Ying
   Chen, Wei
   Gao, Peng
   Jiang, Na
   Xiong, Shan
[truncated: 16,910,574 more chars]
