# Supplementary material for: Global research trends and hot spots on autophagy and kidney diseases: a bibliometric analysis from 2000 to 2022
Source: Front Pharmacol. 2023 Nov 30;14:1275792. doi: 10.3389/fphar.2023.1275792 (PMC10719858; doi:10.3389/fphar.2023.1275792)
Supplement: Supplementary file 2 [file Table1.xlsx]

## Sheet: Sheet1
Paper	DOI	Title	Total Citations	YEAR	TC per Year	Normalized TC
TANAKA Y, 2000, NATURE	10.1038/35022595	Accumulation of autophagic vacuoles and cardiomyopathy in LAMP-2-deficient mice	691	2000	28.79	7.87
MARTINEZ I, 2000, J CELL BIOL	10.1083/jcb.148.6.1141	Synaptotagmin VII regulates Ca(2+)-dependent exocytosis of lysosomes in fibroblasts	246	2000	10.25	2.8
LIANG XH, 2001, CANCER RES	NA	Beclin 1 contains a leucine-rich nuclear export signal that is required for its autophagy and tumor suppressor function	241	2001	10.48	4.13
TOJO A, 2001, HISTOCHEM CELL BIOL	10.1007/s004180100317	Reduced albumin reabsorption in the proximal tubule of early-stage diabetic rats	120	2001	5.22	2.06
JIN M, 2002, VIROLOGY	10.1006/viro.2001.1303	Hantaan virus enters cells by clathrin-dependent receptor-mediated endocytosis	124	2002	5.64	4.47
DESNICK RJ, 2003, ANN INTERN MED	10.7326/0003-4819-138-4-200302180-00014	Fabry disease, an under-recognized multisystemic disorder: expert recommendations for diagnosis, management, and enzyme replacement therapy	506	2003	24.1	4.97
ESKELINEN EL, 2003, TRENDS CELL BIOL	10.1016/S0962-8924(03)00005-9	At the acidic edge: emerging functions for lysosomal membrane proteins	474	2003	22.57	4.66
ROSHY S, 2003, CANCER METAST REV	10.1023/A:1023007717757	Pericellular cathepsin B and malignant progression	192	2003	9.14	1.89
ASANUMA K, 2003, FASEB J	10.1096/fj.02-0580fje	MAP-LC3, a promising autophagosomal marker, is processed during the differentiation and recovery of podocytes from PAN nephrosis	169	2003	8.05	1.66
PROIKAS-CEZANNE T, 2004, ONCOGENE	10.1038/sj.onc.1208331	WIPI-1alpha (WIPI49), a member of the novel 7-bladed WIPI protein family, is aberrantly expressed in human cancer and is linked to starvation-induced autophagy	256	2004	12.8	5.09
MASSEY A, 2004, INT J BIOCHEM CELL B	10.1016/j.biocel.2004.04.010	Pathophysiology of chaperone-mediated autophagy	147	2004	7.35	2.93
RABITTO IS, 2005, ECOTOX ENVIRON SAFE	10.1016/j.ecoenv.2004.03.002	Effects of dietary Pb(II) and tributyltin on neotropical fish, Hoplias malabaricus: histopathological and biochemical findings	129	2005	6.79	2.49
BARAVALLE G, 2005, CELL TISSUE RES	10.1007/s00441-004-1060-x	Transferrin recycling and dextran transport to lysosomes is differentially affected by bafilomycin, nocodazole, and low temperature	117	2005	6.16	2.26
CHEONG N, 2006, J BIOL CHEM	10.1074/jbc.M507515200	Functional and trafficking defects in ATP binding cassette A3 mutants associated with respiratory distress syndrome	146	2006	8.11	3.22
KURMASHEVA RT, 2006, BBA-REV CANCER	10.1016/j.bbcan.2006.05.003	IGF-I mediated survival pathways in normal and malignant cells	143	2006	7.94	3.16
IKARI A, 2006, J CELL SCI	10.1242/jcs.02901	Phosphorylation of paracellin-1 at Ser217 by protein kinase A is essential for localization in tight junctions	93	2006	5.17	2.05
FENG ZH, 2007, CANCER RES	10.1158/0008-5472.CAN-06-4149	The regulation of AMPK beta1, TSC2, and PTEN expression by p53: stress, cell and tissue specificity, and the role of these gene products in modulating the IGF-1-AKT-mTOR pathways	455	2007	26.76	5.14
CHAN EYW, 2007, J BIOL CHEM	10.1074/jbc.M703663200	siRNA screening of the kinome identifies ULK1 as a multidomain modulator of autophagy	349	2007	20.53	3.94
JUNG T, 2007, ANN NY ACAD SCI	10.1196/annals.1404.008	Lipofuscin: formation, distribution, and metabolic consequences	280	2007	16.47	3.16
QURESHI OS, 2007, J CELL SCI	10.1242/jcs.010348	Regulation of P2X4 receptors by lysosomal targeting, glycan protection and exocytosis	159	2007	9.35	1.8
RASBACH KA, 2007, J BIOL CHEM	10.1074/jbc.M608009200	Signaling of mitochondrial biogenesis following oxidant injury	134	2007	7.88	1.51
KAIN R, 2008, NAT MED	10.1038/nm.1874	Molecular mimicry in pauci-immune focal necrotizing glomerulonephritis	302	2008	18.88	3.6
PERIYASAMY-THANDAVAN S, 2008, KIDNEY INT	10.1038/ki.2008.214	Autophagy is cytoprotective during cisplatin injury of renal proximal tubular cells	257	2008	16.06	3.06
YANG C, 2008, AM J PHYSIOL-RENAL	10.1152/ajprenal.00590.2007	Autophagy is associated with apoptosis in cisplatin injury to renal tubular epithelial cells	228	2008	14.25	2.72
KOSIERADZKI M, 2008, TRANSPL P	10.1016/j.transproceed.2008.10.004	Ischemia/reperfusion injury in kidney transplantation: mechanisms and prevention	215	2008	13.44	2.56
MAMMUCARI C, 2008, AUTOPHAGY	10.4161/auto.5905	Downstream of Akt: FoxO3 and mTOR in the regulation of autophagy in skeletal muscle	213	2008	13.31	2.54
YLA-ANTTILA P, 2009, AUTOPHAGY	NA	Monitoring autophagy by electron microscopy in Mammalian cells	470	2009	31.33	7.1
SPARVERO LJ, 2009, J TRANSL MED	10.1186/1479-5876-7-17	RAGE (Receptor for Advanced Glycation Endproducts), RAGE ligands, and their role in cancer and inflammation	436	2009	29.07	6.59
SAEMANN MD, 2009, AM J TRANSPLANT	10.1111/j.1600-6143.2009.02832.x	The multifunctional role of mTOR in innate immunity: implications for transplant immunity	160	2009	10.67	2.42
LONN P, 2009, CELL RES	10.1038/cr.2008.308	Regulating the stability of TGFbeta receptors and Smads	145	2009	9.67	2.19
PERIYASAMY-THANDAVAN S, 2009, AM J PHYSIOL-RENAL	10.1152/ajprenal.00033.2009	Autophagy: molecular machinery, regulation, and implications for renal pathophysiology	125	2009	8.33	1.89
TAN ML, 2009, PHARM RES-DORDR	10.1007/s11095-009-9895-1	Programmed cell death pathways and current antitumor targets	111	2009	7.4	1.68
YU L, 2010, NATURE	10.1038/nature09076	Termination of autophagy and reformation of lysosomes regulated by mTOR	1072	2010	76.57	9.16
CAGNOL S, 2010, FEBS J	10.1111/j.1742-4658.2009.07366.x	ERK and cell death: mechanisms of ERK-induced cell death--apoptosis, autophagy and senescence	915	2010	65.36	7.82
HARTLEBEN B, 2010, J CLIN INVEST	10.1172/JCI39492	Autophagy influences glomerular disease susceptibility and maintains podocyte homeostasis in aging mice	512	2010	36.57	4.37
KUME S, 2010, J CLIN INVEST	10.1172/JCI41376	Calorie restriction enhances cell adaptation to hypoxia through Sirt1-dependent mitochondrial autophagy in mouse aged kidney	460	2010	32.86	3.93
REISER J, 2010, J CLIN INVEST	10.1172/JCI42918	Specialized roles for cysteine cathepsins in health and disease	430	2010	30.71	3.67
CASAER MP, 2011, NEW ENGL J MED	10.1056/NEJMoa1102662	Early versus late parenteral nutrition in critically ill adults	979	2011	75.31	11.49
BOVE J, 2011, NAT REV NEUROSCI	10.1038/nrn3068	Fighting neurodegeneration with rapamycin: mechanistic insights	379	2011	29.15	4.45
KIMURA T, 2011, J AM SOC NEPHROL	10.1681/ASN.2010070705	Autophagy protects the proximal tubule from degeneration and acute ischemic injury	336	2011	25.85	3.94
PENA-LLOPIS S, 2011, EMBO J	10.1038/emboj.2011.257	Regulation of TFEB and V-ATPases by mTORC1	332	2011	25.54	3.9
HERZIG MC, 2011, HUM MOL GENET	10.1093/hmg/ddr348	LRRK2 protein levels are determined by kinase function and are crucial for kidney and lung homeostasis in mice	261	2011	20.08	3.06
GONZALEZ CD, 2011, AUTOPHAGY	10.4161/auto.7.1.13044	The emerging role of autophagy in the pathophysiology of diabetes mellitus	205	2011	15.77	2.41
WHITE E, 2012, NAT REV CANCER	10.1038/nrc3262	Deconvoluting the context-dependent role for autophagy in cancer	1254	2012	104.5	15.86
HERNANDEZ-GEA V, 2012, GASTROENTEROLOGY	10.1053/j.gastro.2011.12.044	Autophagy releases lipid that promotes fibrogenesis by activated hepatic stellate cells in mice and in human tissues	434	2012	36.17	5.49
KHAN MI, 2012, BIOMATERIALS	10.1016/j.biomaterials.2011.10.080	Induction of ROS, mitochondrial damage and autophagy in lung epithelial cancer cells by iron oxide nanoparticles	381	2012	31.75	4.82
GREKA A, 2012, ANNU REV PHYSIOL	10.1146/annurev-physiol-020911-153238	Cell biology and pathology of podocytes	355	2012	29.58	4.49
MOSTAFALOU S, 2013, TOXICOL APPL PHARM	10.1016/j.taap.2013.01.025	Pesticides and human chronic diseases: evidences, mechanisms, and perspectives	672	2013	61.09	12.19
KIMURA T, 2013, CANCER RES	10.1158/0008-5472.CAN-12-2464	Chloroquine in cancer therapy: a double-edged sword of autophagy	376	2013	34.18	6.82
MAEJIMA I, 2013, EMBO J	10.1038/emboj.2013.171	Autophagy sequesters damaged lysosomes to control lysosomal biogenesis and kidney injury	344	2013	31.27	6.24
TAKASU O, 2013, AM J RESP CRIT CARE	10.1164/rccm.201211-1983OC	Mechanisms of cardiac and renal dysfunction in patients dying of sepsis	319	2013	29	5.78
GOMEZ H, 2014, SHOCK	10.1097/SHK.0000000000000052	A unified theory of sepsis-induced acute kidney injury: inflammation, microcirculatory dysfunction, bioenergetics, and the tubular cell adaptation to injury	484	2014	48.4	10.09
RONAN B, 2014, NAT CHEM BIOL	10.1038/nchembio.1681	A highly potent and selective Vps34 inhibitor alters vesicle trafficking and autophagy	298	2014	29.8	6.21
CHE RC, 2014, AM J PHYSIOL-RENAL	10.1152/ajprenal.00571.2013	Mitochondrial dysfunction in the pathophysiology of renal diseases	265	2014	26.5	5.52
CHUN RF, 2014, FRONT PHYSIOL	10.3389/fphys.2014.00151	Impact of vitamin D on immune function: lessons learned from genome-wide analysis	247	2014	24.7	5.15
ANDRADE-OLIVEIRA V, 2015, J AM SOC NEPHROL	10.1681/ASN.2014030288	Gut Bacteria Products Prevent AKI Induced by Ischemia-Reperfusion	283	2015	31.44	6.19
DING Y, 2015, J ENDOCRINOL	10.1530/JOE-14-0437	Autophagy in diabetic nephropathy	225	2015	25	4.92
ALTMAN BJ, 2016, NAT REV CANCER	10.1038/nrc.2016.71	From Krebs to clinic: glutamine metabolism to cancer therapy	1022	2016	127.75	22.09
ZUK A, 2016, ANNU REV MED	10.1146/annurev-med-050214-013407	Acute Kidney Injury	432	2016	54	9.34
NAPOLITANO G, 2016, J CELL SCI	10.1242/jcs.146365	TFEB at a glance	428	2016	53.5	9.25
HENSKE EP, 2016, NAT REV DIS PRIMERS	10.1038/nrdp.2016.35	Tuberous sclerosis complex	314	2016	39.25	6.79
GALLUZZI L, 2017, NAT REV DRUG DISCOV	10.1038/nrd.2017.22	Pharmacological modulation of autophagy: therapeutic potential and persisting obstacles	497	2017	71	13.66
SHIMANO H, 2017, NAT REV ENDOCRINOL	10.1038/nrendo.2017.91	SREBP-regulated lipid metabolism: convergent physiology - divergent pathophysiology	463	2017	66.14	12.73
XIAO L, 2017, REDOX BIOL	10.1016/j.redox.2016.12.022	The mitochondria-targeted antioxidant MitoQ ameliorated tubular injury mediated by mitophagy in diabetic kidney disease via Nrf2/PINK1	280	2017	40	7.7
CYBULSKY AV, 2017, NAT REV NEPHROL	10.1038/nrneph.2017.129	Endoplasmic reticulum stress, the unfolded protein response and autophagy in kidney diseases	275	2017	39.29	7.56
BECKERMAN P, 2017, NAT MED	10.1038/nm.4287	Transgenic expression of human APOL1 risk variants in podocytes induces kidney disease in mice	209	2017	29.86	5.74
MAUTHE M, 2018, AUTOPHAGY	10.1080/15548627.2018.1474314	Chloroquine inhibits autophagic flux by decreasing autophagosome-lysosome fusion	941	2018	156.83	29.83
VOLPE CMO, 2018, CELL DEATH DIS	10.1038/s41419-017-0135-z	Cellular death, reactive oxygen species (ROS) and diabetic complications	561	2018	93.5	17.78
FERNANDEZ AF, 2018, NATURE	10.1038/s41586-018-0162-7	Disruption of the beclin 1-BCL2 autophagy regulatory complex promotes longevity in mice	282	2018	47	8.94
PUERTOLLANO R, 2018, EMBO J	10.15252/embj.201798804	The complex relationship between TFEB transcription factor phosphorylation and subcellular localization	247	2018	41.17	7.83
CHEN P, 2018, FRONT BIOSCI-LANDMRK	10.2741/4665	Manganese metabolism in humans	207	2018	34.5	6.56
HARRELL CR, 2019, CELLS-BASEL	10.3390/cells8121605	Mesenchymal Stem Cell-Derived Exosomes and Other Extracellular Vesicles as New Remedies in the Therapy of Inflammatory Diseases	276	2019	55.2	11.16
LIN QS, 2019, REDOX BIOL	10.1016/j.redox.2019.101254	PINK1-parkin pathway of mitophagy protects against contrast-induced acute kidney injury via decreasing mitochondrial ROS and NLRP3 inflammasome activation	236	2019	47.2	9.54
KENNY HC, 2019, CIRC RES	10.1161/CIRCRESAHA.118.311371	Heart Failure in Type 2 Diabetes Mellitus	205	2019	41	8.29
JIN J, 2019, STEM CELL RES THER	10.1186/s13287-019-1177-1	Exosome secreted from adipose-derived stem cells attenuates diabetic nephropathy by promoting autophagy flux and inhibiting apoptosis in podocyte	150	2019	30	6.07
BAIRD L, 2020, MOL CELL BIOL	10.1128/MCB.00099-20	The Molecular Mechanisms Regulating the KEAP1-NRF2 Pathway	340	2020	85	18.4
LOPASCHUK GD, 2020, JACC-BASIC TRANSL SC	10.1016/j.jacbts.2020.02.004	Mechanisms of Cardiovascular Benefits of Sodium Glucose Co-Transporter 2 (SGLT2) Inhibitors: A State-of-the-Art Review	278	2020	69.5	15.04
ZOU ZL, 2020, CELL BIOSCI	10.1186/s13578-020-00396-1	mTOR signaling pathway and mTOR inhibitors in cancer: progress and challenges	269	2020	67.25	14.56
KULKARNI AS, 2020, CELL METAB	10.1016/j.cmet.2020.04.001	Benefits of Metformin in Attenuating the Hallmarks of Aging	221	2020	55.25	11.96
TANG CY, 2020, NAT REV NEPHROL	10.1038/s41581-020-0309-2	Autophagy in kidney homeostasis and disease	146	2020	36.5	7.9
LEE SJ, 2020, INT J MOL SCI	10.3390/ijms21082685	Vascular Calcification-New Insights Into Its Mechanism	135	2020	33.75	7.3
KLIONSKY DJ, 2021, EMBO J	10.15252/embj.2021108863	Deconvoluting the context-dependent role for autophagy in cancer	258	2021	86	26.02
ZHAO M, 2021, THERANOSTICS	10.7150/thno.50905	Mitochondrial ROS promote mitochondrial dysfunction and inflammation in ischemic acute kidney injury by disrupting TFAM-mediated mtDNA maintenance	150	2021	50	15.13
DEFRONZO RA, 2021, NAT REV NEPHROL	10.1038/s41581-021-00393-8	Pathophysiology of diabetic kidney disease: impact of SGLT2 inhibitors	130	2021	43.33	13.11
TANG CY, 2021, NAT REV NEPHROL	10.1038/s41581-020-00369-0	Mitochondrial quality control in kidney injury and repair	121	2021	40.33	12.2
GONG ZG, 2022, J HAZARD MATER	10.1016/j.jhazmat.2021.127110	Epigenetic regulator BRD4 is involved in cadmium-induced acute kidney injury via contributing to lysosomal dysfunction, autophagy blockade and oxidative stress	48	2022	24	15.77
WANG Y, 2022, REDOX BIOL	10.1016/j.redox.2022.102262	ACSL4 deficiency confers protection against ferroptosis-mediated acute kidney injury	30	2022	15	9.85
TANG G, 2022, BRIT J PHARMACOL	10.1111/bph.15693	Butyrate ameliorates skeletal muscle atrophy in diabetic nephropathy by enhancing gut barrier function and FFA2-mediated PI3K/Akt/mTOR signals	29	2022	14.5	9.53
ENTEZARI M, 2022, BIOMED PHARMACOTHER	10.1016/j.biopha.2021.112563	AMPK signaling in diabetes mellitus, insulin resistance and diabetic complications: A pre-clinical and clinical investigation	29	2022	14.5	9.53
